# Supplementary material for: Contribution of mTOR and PTEN to Radioresistance in Sporadic and NF2-Associated Vestibular Schwannomas: A Microarray and Pathway Analysis
Source: Cancers (Basel). 2020 Jan 10;12(1):177. doi: 10.3390/cancers12010177 (PMC7016954; doi:10.3390/cancers12010177)
Supplement: Supplementary file 1 [file cancers-12-00177-s001.zip]

Archive with 4 entries (4 files):
- cancers-686519-supplementary_corr.docx
- Supplementary table S1_Detailed clinical data of the 57 tumor samples.xlsx
- Supplementary table S2 final_sds_filtered_data_for_paper_update.xlsx
- Supplementary table S3_Canonical Pathways.xlsx
