# Supplementary material for: Contribution of mTOR and PTEN to Radioresistance in Sporadic and NF2-Associated Vestibular Schwannomas: A Microarray and Pathway Analysis
Source: Cancers (Basel). 2020 Jan 10;12(1):177. doi: 10.3390/cancers12010177 (PMC7016954; doi:10.3390/cancers12010177)
Supplement: Supplementary file 1 [file cancers-12-00177-s001.zip › Supplementary table S1_Detailed clinical data of the 57 tumor samples.xlsx]

## Sheet: Tabelle1
									Preoperative Symptomatic							Immunohistochemistry		NF2 tumor load
Patient ID	Tumor Subtype	Sex, f=female, m=male	Age at time of diagnosis in years	Age at time of surgery in years	Age at radiation treatment in years	NF2 mutation type	Hannover Classification preop	Position, L=left, R=right	Tinnitus	Sudden hearing loss	G&R scale	H&B grade	Vertigo	Gait disturbance	Trigemial nerve affection (hypesthesia, neuralgia)	mTOR (expression in %)	PTEN (intensity)	Intracranial meningiomas	Intracranial non-VS schwannomas	Spinal ependymomas	Spinal extramedullary tumors (schwannoma, meningioma)	Peripheral schwannomas
Ia03	SPO	f	33	33	NA	NA	T 3b	L	yes	yes	2	1	yes	no	no	100	2.5	NA	NA	NA	NA	NA
Ia04	SPO	f	26	27	NA	NA	T 4a	L	yes	no	2	2	yes	yes	yes	100	2.5	NA	NA	NA	NA	NA
Ia06	SPO	f	54	55	NA	NA	T 4a	L	no	no	5	1	yes	yes	yes	100	2.5	NA	NA	NA	NA	NA
Ia15	SPO	m	43	44	NA	NA	T 4a	L	yes	yes	5	2	yes	yes	no	100	3	NA	NA	NA	NA	NA
Ia17	SPO	m	49	49	NA	NA	T 4a	L	no	no	NAN	1	yes	no	yes	100	3	NA	NA	NA	NA	NA
Ia18	SPO	m	39	39	NA	NA	T 3a	R	yes	no	5	1	no	no	no	100	2	NA	NA	NA	NA	NA
Ia19	SPO	m	32	32	NA	NA	T 4a	L	yes	no	1	2	yes	yes	yes	100	2.5	NA	NA	NA	NA	NA
Ia21	SPO	m	34	35	NA	NA	T 4a	L	yes	yes	2	1	no	no	no	100	3	NA	NA	NA	NA	NA
Ia23	SPO	m	44	44	NA	NA	T 4a	L	no	no	NAN	2	no	yes	no	100	3	NA	NA	NA	NA	NA
Ia24	SPO	f	64	64	NA	NA	T 4a	R	no	no	3	1	no	no	yes	100	1	NA	NA	NA	NA	NA
Ia25	SPO	f	64	65	NA	NA	T 4a	R	no	no	NAN	1	yes	yes	yes	100	2.5	NA	NA	NA	NA	NA
Ia30	SPO	m	41	41	NA	NA	T 3b	L	yes	yes	2	1	no	no	no	100	3	NA	NA	NA	NA	NA
Ia31	SPO	m	45	45	NA	NA	T 3a	R	no	no	2	1	no	no	no	100	3	NA	NA	NA	NA	NA
Ia32	SPO	m	67	68	NA	NA	T 3b	R	no	no	3	1	yes	no	no	100	2.5	NA	NA	NA	NA	NA
Ia33	SPO	m	46	46	NA	NA	T 3b	L	yes	yes	3	1	yes	no	no	20	2.5	NA	NA	NA	NA	NA
Ia34	SPO	m	66	66	NA	NA	T 4a	L	yes	yes	3	1	no	yes	yes	100	3	NA	NA	NA	NA	NA
Ia35	SPO	m	47	48	NA	NA	T 4b	L	yes	yes	3	2	yes	no	yes	100	3	NA	NA	NA	NA	NA
Ic01	SPO	m	27	27	NA	NA	T 4a	L	no	no	1	1	no	no	no	100	2.5	NA	NA	NA	NA	NA
Ic02	SPO	m	41	42	NA	NA	T 4a	L	no	no	2	1	no	no	no	100	3	NA	NA	NA	NA	NA
Ic03	SPO	f	42	44	NA	NA	T 4a	L	no	no	1	2	yes	yes	yes	100	2	NA	NA	NA	NA	NA
Ic04	SPO	f	43	43	NA	NA	T 4a	L	no	no	2	1	yes	no	no	100	2	NA	NA	NA	NA	NA
Ic05	SPO	f	47	47	NA	NA	T 4a	L	no	no	NAN	1	yes	no	no	100	3	NA	NA	NA	NA	NA
Ic06	SPO	m	25	25	NA	NA	T 4a	R	no	no	2	2	yes	yes	yes	100	3	NA	NA	NA	NA	NA
Ic07	SPO	f	60	60	NA	NA	T 4a	L	yes	no	NAN	1	yes	yes	yes	100	3	NA	NA	NA	NA	NA
Ic08	SPO	m	76	76	NA	NA	T 4a	L	no	no	5	1	yes	no	no	100	3	NA	NA	NA	NA	NA
Ic09	SPO	m	34	34	NA	NA	T 4a	R	no	no	2	2	no	yes	yes	100	3	NA	NA	NA	NA	NA
Ic10	SPO	m	39	39	NA	NA	T 4a	R	yes	yes	NAN	1	no	no	yes	100	3	NA	NA	NA	NA	NA
Ic11	SPO	m	43	43	NA	NA	T 4a	L	no	yes	2	1	no	no	no	100	3	NA	NA	NA	NA	NA
Ic12	SPO	m	42	42	NA	NA	T 3a	R	no	no	NAN	1	yes	no	yes	0	2.5	NA	NA	NA	NA	NA
If01	SPO	f	50	52	NA	NA	T 4a	R	yes	yes	3	1	yes	yes	yes	100	3	NA	NA	NA	NA	NA
Ic14	SPO	m	33	33	NA	NA	T 3a	L	yes	yes	1	1	no	no	no	100	3	NA	NA	NA	NA	NA
Ic15	SPO	f	37	37	NA	NA	T 3b	R	no	no	NAN	1	no	yes	no	100	3	NA	NA	NA	NA	NA
Ic16	SPO	m	36	36	NA	NA	T 3b	L	yes	no	NAN	1	no	no	no	100	2.5	NA	NA	NA	NA	NA
Ic17	SPO	m	59	59	NA	NA	T 3b	R	yes	yes	2	1	yes	no	no	100	3	NA	NA	NA	NA	NA
Ic18	SPO	f	52	52	NA	NA	T 4a	L	no	no	3	1	no	no	yes	100	2.5	NA	NA	NA	NA	NA
Ic19	SPO	f	33	33	NA	NA	T 4a	L	yes	no	3	1	no	no	no	100	3	NA	NA	NA	NA	NA
Ia01	NF2	m	21	21	NA	FS	T 1	R	yes	no	NAN	1	no	no	no	100	2.5	no	no	no	yes	yes
Ia02	NF2	f	23	23	NA	SP	T 4a	R	no	no	5	5	no	yes	yes	100	3	yes	yes	no	yes	yes
Ia07	NF2	f	31	31	NA	SP	T 4a	R	no	no	5	2	no	yes	yes	100	2.5	yes	yes	no	yes	yes
Ia08	NF2	m	26	26	NA	FS	T 4a	L	no	no	5	5	yes	no	no	100	3	yes	no	yes	yes	yes
Ia09	NF2	m	27	27	NA	SP	T 4b	L	no	no	5	1	yes	yes	yes	100	2.5	no	no	yes	no	no
Ia10	NF2	f	20	22	NA	SP	T 3b	R	yes	no	5	1	no	yes	no	100	3	no	yes	no	yes	yes
Ia11	NF2	f	28	28	NA	NS	T 4b	L	no	no	5	1	no	yes	yes	100	2	no	no	no	no	no
Ia13	NF2	f	11	11	NA	NS	T 2	R	no	no	NAN	1	no	no	no	100	3	yes	yes	yes	yes	yes
Ia14	NF2	m	15	15	NA	NS	T 3a	R	no	no	5	1	no	yes	no	100	3	yes	no	no	yes	no
Ia26	NF2	f	19	20	NA	FS	T 3b	L	no	yes	1	1	no	no	no	100	3	no	no	no	no	no
Ia27	NF2	m	35	35	NA	SP	T4a	R	no	no	5	4	no	yes	yes	100	3	yes	yes	yes	yes	no
Ia28	NF2	f	26	26	NA	FS	T 4a	L	no	yes	NAN	1	yes	no	no	100	2.5	yes	yes	yes	yes	yes
Ic20	NF2	m	40	40	NA	FS	T 4a	R	no	no	5	3	no	yes	yes	100	2.5	yes	yes	yes	yes	no
Ia12	RAD-NF2	m	49	49	47	SP	T3a	R	no	no	NAN	3	no	no	yes	100	3	yes	yes	yes	yes	yes
If04	RAD-NF2	m	24	25	20	FS	T 4a	R	no	no	5	5	yes	no	no	100	1	yes	no	yes	yes	yes
If05	RAD-NF2	m	24	25	21	FS	T 4b	R	no	no	5	5	yes	no	no	100	1	no	no	yes	no	no
Ia29	RAD-SPO	m	62	67	64	NA	T 4a	L	no	no	5	5	no	no	no	100	3	NA	NA	NA	NA	NA
Ie01	RAD-SPO	f	50	53	51	NA	T 4a	R	no	no	5	3	yes	no	yes	100	3	NA	NA	NA	NA	NA
Ia16	RAD-SPO	f	40	45	43	NA	T 4a	L	no	no	3	2	yes	no	yes	100	3	NA	NA	NA	NA	NA
Ia36	RAD-SPO	f	58	58	54	NA	T 4a	R	yes	no	5	1	yes	no	yes	100	2.5	NA	NA	NA	NA	NA
Ie03	RAD-SPO	f	33	33	31	NA	T 3b	L	no	no	3	1	no	yes	no	NA	NA	NA	NA	NA	NA	NA
