# Supplementary material for: Contribution of mTOR and PTEN to Radioresistance in Sporadic and NF2-Associated Vestibular Schwannomas: A Microarray and Pathway Analysis
Source: Cancers (Basel). 2020 Jan 10;12(1):177. doi: 10.3390/cancers12010177 (PMC7016954; doi:10.3390/cancers12010177)
Supplement: Supplementary file 1 [file cancers-12-00177-s001.zip › Supplementary table S2 final_sds_filtered_data_for_paper_update.xlsx]

## Sheet: Sheet1
		Log2_ratios													Nominal_p_values													Multiple_adjusted_p_values													Annotation
id	AveExpr	control.vs.sporadic.x	NFII.vs.sporadic.x	cystic.vs.sporadic.x	sporadic_radiated.vs.sporadic.x	NFII_radiated.vs.sporadic.x	cystic_radiated.vs.sporadic.x	NFII.vs.control.x	cystic.vs.control.x	sporadic_radiated.vs.control.x	NFII_radiated.vs.control.x	cystic_radiated.vs.control.x	NFII_radiated.vs.NFII.x	cystic_radiated.vs.cystic.x	control.vs.sporadic.y	NFII.vs.sporadic.y	cystic.vs.sporadic.y	sporadic_radiated.vs.sporadic.y	NFII_radiated.vs.sporadic.y	cystic_radiated.vs.sporadic.y	NFII.vs.control.y	cystic.vs.control.y	sporadic_radiated.vs.control.y	NFII_radiated.vs.control.y	cystic_radiated.vs.control.y	NFII_radiated.vs.NFII.y	cystic_radiated.vs.cystic.y	control.vs.sporadic.2	NFII.vs.sporadic.2	cystic.vs.sporadic.2	sporadic_radiated.vs.sporadic.2	NFII_radiated.vs.sporadic.2	cystic_radiated.vs.sporadic.2	NFII.vs.control.2	cystic.vs.control.2	sporadic_radiated.vs.control.2	NFII_radiated.vs.control.2	cystic_radiated.vs.control.2	NFII_radiated.vs.NFII.2	cystic_radiated.vs.cystic.2	Gene_Name	EntrezID	Ensembl	Symbol	RefSeq	Uniprot	Chromosome	Chromosome_Start	Chromosome_End
11715103_x_at	3.53864	-0.0916726	-0.00212776	-0.0192441	0.208907	-0.507237	-0.333716	0.0895448	0.0724284	0.300579	-0.415565	-0.242043	-0.50511	-0.314472	0.517865	0.98469	0.880233	0.204097	0.0158624	0.338349	0.577688	0.675117	0.137235	0.0821468	0.509465	0.0238626	0.385266	0.768281	0.994792	0.957119	0.471119	0.0873152	0.621813	0.807781	0.863744	0.371848	0.269162	0.762275	0.116576	0.665089	tumor necrosis factor, alpha-induced protein 8-like 1	126282	ENSG00000185361	TNFAIP8L1	NM_001167942,NM_152362,NP_001161414,NP_689575,XM_005259487,XM_011527680,XP_005259544,XP_011525982	Q8WVP5	19	4640028,4639526	4655580,4655580
11715110_at	3.3847	-1.0216	-0.566317	-0.0955574	-0.115134	-0.471829	0.0534078	0.455288	0.926047	0.906471	0.549775	1.07501	0.0944871	0.148965	1.45253e-05	0.00152748	0.630418	0.650752	0.143391	0.921192	0.0714379	0.000912973	0.0047324	0.137695	0.0621766	0.781807	0.79075	0.000391837	0.0155299	0.838939	0.850557	0.381841	0.97249	0.245881	0.0105139	0.0361985	0.3726	0.224678	0.915809	0.919788	arrestin domain containing 5	645432	ENSG00000205784	ARRDC5	NM_001080523,NP_001073992,XM_005259616,XM_011528179,XM_011528180,XM_011528181,XM_011528182,XP_005259673,XP_011526481,XP_011526482,XP_011526483,XP_011526484	A6NEK1	19	-4890448	-4902879
11715111_s_at	4.02565	0.172569	-0.0107768	0.0433456	0.032312	0.256317	-0.0115403	-0.183345	-0.129223	-0.140257	0.0837487	-0.184109	0.267094	-0.0548859	0.110452	0.897821	0.654045	0.794099	0.103297	0.96499	0.134672	0.324483	0.357149	0.640073	0.507326	0.11109	0.840899	0.325023	0.963684	0.852542	0.921082	0.311695	0.987925	0.36755	0.608414	0.639481	0.844582	0.760813	0.326121	0.940933	NA	NA	NA	NA	NA	NA	NA	NA	NA
11715112_at	5.2462	-2.0906	0.568016	0.182393	-0.725941	0.554778	1.91252	2.65861	2.27299	1.36466	2.64538	4.00312	-0.0132387	1.73013	0.000267248	0.187275	0.711557	0.252467	0.486029	0.15684	5.36922e-05	0.00104179	0.0814074	0.00486427	0.00588691	0.987535	0.217229	0.00404994	0.448197	0.882644	0.531094	0.745368	0.402962	0.00112672	0.0116354	0.26762	0.0369234	0.0424993	0.995751	0.488075	glutamate-rich 3	127254	ENSG00000178965	ERICH3	NM_001002912,NP_001002912,XM_005270450,XM_006710349,XM_006710350,XM_006710351,XM_011540649,XM_011540650,XM_011540651,XM_011540652,XM_011540653,XM_011540654,XM_011540655,XM_011540656,XM_011540657,XP_005270507,XP_006710412,XP_006710413,XP_006710414,XP_011538951,XP_011538952,XP_011538953,XP_011538954,XP_011538955,XP_011538956,XP_011538957,XP_011538958,XP_011538959	Q5RHP9	1	-75033794	-75139422
11715113_x_at	5.9672	-0.30658	-0.0795916	-0.0107906	0.183974	-0.326332	0.068832	0.226989	0.29579	0.490555	-0.0197519	0.375412	-0.246741	0.0796226	0.00936808	0.378894	0.917278	0.169599	0.0545616	0.807612	0.0856936	0.038154	0.00356331	0.91822	0.21033	0.169879	0.786468	0.0597137	0.65935	0.971072	0.422629	0.206122	0.927121	0.276632	0.161917	0.0293501	0.97138	0.47917	0.423041	0.917937	family with sequence similarity 86, member C1	55199	ENSG00000158483	FAM86C1	NM_001099653,NM_018172,NM_152563,NP_001093123,NP_060642,NP_689776	Q9NVL1	11	71498556	71512280
11715114_x_at	6.20381	-0.322948	-0.0922229	0.0166158	0.156916	-0.303027	0.0864638	0.230725	0.339564	0.479864	0.0199215	0.409412	-0.210804	0.069848	0.00295074	0.265276	0.861061	0.199414	0.0508419	0.737845	0.0565054	0.00980945	0.00189021	0.909764	0.135804	0.198965	0.794793	0.0255477	0.54603	0.949297	0.464964	0.196749	0.895025	0.210992	0.0617694	0.0182486	0.968264	0.36948	0.464378	0.921346	family with sequence similarity 86, member C1	55199	ENSG00000158483	FAM86C1	NM_001099653,NM_018172,NM_152563,NP_001093123,NP_060642,NP_689776	Q9NVL1	11	71498556	71512280
11715116_s_at	2.85509	0.115375	-0.0571993	-0.0834457	-0.213134	-0.223911	-0.272952	-0.172575	-0.198821	-0.32851	-0.339286	-0.388327	-0.166711	-0.189506	0.568592	0.718035	0.6475	0.362861	0.447317	0.582578	0.452795	0.421175	0.253788	0.316739	0.458769	0.595163	0.713451	0.80197	0.885799	0.848607	0.644729	0.716419	0.810862	0.72064	0.695505	0.53267	0.600655	0.725026	0.818364	0.883589	histone cluster 1, H4e	8367	ENSG00000276966	HIST1H4E	NM_003545,NP_003536	B2R4R0,P62805	6	26204872	26205249
11715117_x_at	2.17925	0.230614	-0.0332935	0.231121	0.4294	0.358257	0.231345	-0.263908	0.000506442	0.198785	0.127643	0.000731189	0.39155	0.000224747	0.220286	0.820353	0.173849	0.0501262	0.190876	0.614764	0.216504	0.99823	0.454509	0.683216	0.998795	0.179994	0.999624	0.491988	0.932595	0.428839	0.19493	0.453302	0.82985	0.487166	0.999386	0.721883	0.867994	0.99961	0.437739	0.999883	histone cluster 1, H2aj	8331	ENSG00000276368	HIST1H2AJ	NM_021066,NP_066544	Q99878	6	-27782079	-27782518
11715118_s_at	2.89644	0.404818	-0.0736055	0.0977174	0.0735821	0.214283	0.0617369	-0.478424	-0.307101	-0.331236	-0.190535	-0.343081	0.287888	-0.0359805	1.19273e-06	0.221316	0.15934	0.405786	0.0570929	0.742119	5.01479e-07	0.0014942	0.0030536	0.138656	0.0860753	0.0172914	0.85363	4.99451e-05	0.493273	0.406908	0.682697	0.212401	0.897147	2.42076e-05	0.0152751	0.0262085	0.374173	0.277422	0.0928576	0.946176	histone cluster 1, H2bf	8343	ENSG00000277224	HIST1H2BF	NM_003522,NP_003513	B2R4S9,P62807	6	26199786	26200216
11715119_s_at	3.52597	0.946756	-0.037901	-0.305534	0.286067	1.14305	0.642483	-0.984657	-1.25229	-0.660689	0.196298	-0.304273	1.18095	0.948018	0.00900702	0.891192	0.339876	0.484651	0.0289761	0.460067	0.0162794	0.0048014	0.190274	0.739807	0.739668	0.0340976	0.295419	0.0580145	0.961114	0.623325	0.744346	0.133853	0.72592	0.0889481	0.0365832	0.452471	0.895985	0.895914	0.149802	0.578764	C2 calcium-dependent domain containing 4B	388125	ENSG00000205502	C2CD4B	NM_001007595,NP_001007596	A6NLJ0	15	-62455736	-62457482
11715120_s_at	2.62187	0.525201	-0.0540453	-0.0280055	0.0577562	0.108591	0.123867	-0.579246	-0.553206	-0.467445	-0.41661	-0.401334	0.162636	0.151873	7.81052e-08	0.433347	0.724003	0.569865	0.396809	0.566164	1.55015e-07	2.03603e-06	0.000341054	0.00576132	0.0808746	0.234968	0.498901	5.07262e-06	0.705386	0.888758	0.802797	0.675082	0.800366	9.01235e-06	7.80015e-05	0.00490415	0.041839	0.266496	0.510231	0.754786	histone cluster 1, H2be	8344	ENSG00000274290	HIST1H2BE	NM_003523,NP_003514	B2R4S9,P62807	6	26184023	26184458
11715124_s_at	3.97557	0.136293	-0.111363	-0.0146594	0.0193207	0.528168	-0.0718765	-0.247656	-0.150952	-0.116972	0.391875	-0.208169	0.639531	-0.0572171	0.286132	0.266043	0.898405	0.895459	0.00552457	0.818018	0.0896742	0.332527	0.517322	0.0685304	0.527923	0.00175887	0.860154	0.568958	0.546862	0.963902	0.962821	0.0405745	0.931642	0.28499	0.616233	0.767873	0.239324	0.774978	0.0172736	0.948891	calcium channel, voltage-dependent, gamma subunit 8	59283	ENSG00000142408	CACNG8	NM_031895,NP_114101	Q8WXS5	19	54466289	54493469
11715125_at	7.08473	0.519304	0.282097	-0.192857	0.189744	-0.0980859	-0.44267	-0.237207	-0.712161	-0.32956	-0.61739	-0.961974	-0.380183	-0.249813	0.000130857	0.00645603	0.100059	0.204637	0.600784	0.164076	0.10769	2.18089e-05	0.0741732	0.00524928	0.00500744	0.060018	0.447887	0.0022997	0.0454877	0.305524	0.471846	0.821734	0.414227	0.319862	0.000546594	0.251866	0.0390681	0.037718	0.219471	0.716821	MORC family CW-type zinc finger 2	22880	ENSG00000133422	MORC2	NM_001303256,NM_001303257,NM_014941,NP_001290185,NP_001290186,NP_055756,XM_011530003,XM_011530004,XM_011530005,XM_011530006,XP_011528305,XP_011528306,XP_011528307,XP_011528308	Q9Y6X9	22	-31322597	-31364483
11715126_s_at	3.07691	-0.00738713	0.0171469	0.026219	0.0506872	0.157341	-0.185907	0.0245341	0.0336062	0.0580743	0.164728	-0.178519	0.140194	-0.212126	0.951784	0.857813	0.812011	0.719642	0.37732	0.535791	0.859563	0.821639	0.73746	0.420661	0.572762	0.46013	0.496937	0.983373	0.94796	0.929054	0.886414	0.657919	0.780351	0.948649	0.933114	0.894864	0.695061	0.804741	0.725962	0.75332	histone cluster 1, H2bn	8341	ENSG00000233822	HIST1H2BN	NM_003520,NP_003511	A0A024RCJ9,Q99877	6	27806439	27806888
11715128_s_at	2.96713	0.262555	0.0213864	0.0841098	0.137785	0.160621	0.0315584	-0.241168	-0.178445	-0.12477	-0.101934	-0.230996	0.139235	-0.0525514	0.00314311	0.751363	0.28112	0.169098	0.202539	0.881342	0.0157088	0.0927809	0.308646	0.479498	0.301952	0.299069	0.811082	0.0267651	0.901591	0.563429	0.421794	0.46908	0.957534	0.0867118	0.291203	0.592407	0.740444	0.585553	0.582422	0.928643	protocadherin gamma subfamily B, 5	56101	ENSG00000276547	PCDHGB5	NM_018925,NM_032099,NP_061748,NP_115270	Q9Y5G0	5	140777694,140777694	140892546,140780151
11715129_s_at	6.3029	-0.297964	-0.121445	-0.0104048	-0.141442	0.328016	-0.0889451	0.176519	0.287559	0.156522	0.62598	0.209019	0.449461	-0.0785402	0.0172935	0.208755	0.925083	0.319901	0.0692431	0.767679	0.207312	0.0578042	0.369319	0.00307607	0.510847	0.0204396	0.801888	0.0928652	0.477013	0.973818	0.603806	0.240906	0.909422	0.47515	0.214108	0.650507	0.0263535	0.763256	0.104567	0.924473	zinc finger protein 600	162966	ENSG00000189190	ZNF600	NM_198457,NP_940859,XM_005258576,XM_006723055,XM_006723056,XM_006723057,XM_006723058,XM_011526563,XM_011526564,XM_011526565,XM_011526566,XP_005258633,XP_006723118,XP_006723119,XP_006723120,XP_006723121,XP_011524865,XP_011524866,XP_011524867,XP_011524868	Q6ZNG1	19	-53268747	-53290034
11715135_s_at	4.08423	0.0922068	-0.0507467	-0.105992	0.068684	0.121388	-0.439512	-0.142953	-0.198199	-0.0235227	0.0291811	-0.531719	0.172135	-0.333521	0.497557	0.633367	0.387918	0.661561	0.539184	0.189682	0.354789	0.233629	0.90268	0.897586	0.133156	0.414449	0.337087	0.753816	0.840682	0.667313	0.856669	0.782726	0.451644	0.63719	0.508522	0.965481	0.963595	0.364978	0.690024	0.620663	small nuclear RNA activating complex, polypeptide 5, 19kDa	10302	ENSG00000174446	SNAPC5	NM_006049,NP_006040	A0A024R5X1,O75971	15	-66782665	-66790146
11715138_s_at	3.92875	0.167351	0.0578937	-0.00834361	-0.0521739	0.225404	-0.208233	-0.109457	-0.175695	-0.219525	0.0580525	-0.375584	0.16751	-0.199889	0.0933937	0.455069	0.925383	0.647683	0.119807	0.391442	0.330342	0.147746	0.119985	0.725007	0.144688	0.275973	0.428639	0.292416	0.722343	0.973889	0.848714	0.341755	0.670434	0.6142	0.388709	0.342057	0.889209	0.38382	0.557816	0.701397	NA	NA	NA	NA	NA	NA	NA	NA	NA
11715146_x_at	2.94112	0.0633721	-0.0356624	0.163108	0.0853666	0.508842	-0.0376953	-0.0990346	0.0997358	0.0219945	0.44547	-0.101067	0.544504	-0.200803	0.501338	0.628793	0.0578771	0.433338	0.000384108	0.870351	0.355212	0.386235	0.869037	0.00583094	0.678311	0.00036582	0.404172	0.756468	0.837991	0.214282	0.705382	0.00537819	0.953165	0.63759	0.665936	0.952622	0.0422056	0.865352	0.00517595	0.681279	synovial sarcoma, X breakpoint 7	280658	ENSG00000187754	SSX7	NM_173358,NP_775494	A0A024R019,Q7RTT5	X	-52673110	-52683950
11715147_at	3.62605	0.522683	0.564264	0.245681	-0.0294443	0.0420739	-0.325863	0.0415808	-0.277002	-0.552127	-0.480609	-0.848546	-0.52219	-0.571544	0.0245514	0.00228054	0.235262	0.911113	0.899186	0.561277	0.872499	0.321613	0.0912363	0.210123	0.153901	0.1432	0.328165	0.118951	0.0210269	0.510559	0.968813	0.964198	0.797118	0.954002	0.605565	0.288087	0.478895	0.398394	0.381525	0.612017	MYCBP-associated, testis expressed 1	89876	ENSG00000183833	MAATS1	NM_033364,NP_203528,XM_011513275,XM_011513276,XM_011513277,XM_011513278,XP_011511577,XP_011511578,XP_011511579,XP_011511580,XR_924210,XR_924211	Q7Z4T9	3	119421868	119485949
11715150_s_at	3.28117	0.129114	-0.021926	-0.00187304	-0.0476127	0.202492	-0.33728	-0.15104	-0.130987	-0.176727	0.0733783	-0.466395	0.224418	-0.335407	0.170097	0.764684	0.982281	0.659551	0.139568	0.144582	0.157508	0.252961	0.185064	0.638703	0.0570536	0.124731	0.162634	0.423346	0.908054	0.993916	0.855492	0.375682	0.383663	0.404041	0.531708	0.445047	0.843741	0.212303	0.350306	0.411946	protocadherin alpha 4	56144	ENSG00000204967	PCDHA4	NM_018907,NM_031500,NP_061730,NP_113688	Q59H34,Q9UN74	5	140186658,140186658	140391929,140189252
11715155_s_at	2.91217	0.131949	0.0488273	0.102248	0.128789	0.183307	-0.198266	-0.0831217	-0.0297007	-0.00315974	0.0513581	-0.330215	0.13448	-0.300514	0.165692	0.510315	0.232968	0.240662	0.185322	0.394029	0.439467	0.796821	0.981188	0.745117	0.179909	0.36036	0.215381	0.416645	0.762894	0.507727	0.517142	0.445392	0.672717	0.710218	0.922278	0.993549	0.898599	0.437633	0.642451	0.485698	NA	NA	NA	NA	NA	NA	NA	NA	NA
11715156_s_at	5.17786	0.141262	-0.103855	0.00655842	-0.0523783	0.149643	-0.0206817	-0.245118	-0.134704	-0.19364	0.00838045	-0.161944	0.253498	-0.0272402	0.182242	0.210252	0.944925	0.666808	0.329948	0.936173	0.0431252	0.295943	0.196892	0.961977	0.552574	0.123453	0.9192	0.440975	0.479065	0.98092	0.859341	0.613793	0.977694	0.176109	0.579263	0.461432	0.986894	0.791425	0.348143	0.971754	keratin associated protein 6-1	337966	ENSG00000184724	KRTAP6-1	NM_181602,NP_853633	Q3LI64	21	-31986004	-31986223
11715159_at	9.30038	-0.111604	-0.0535191	-0.0623273	-0.101944	-0.548775	-0.456483	0.0580852	0.049277	0.00966009	-0.437171	-0.344879	-0.495256	-0.394156	0.365138	0.578602	0.574388	0.473514	0.00294502	0.133218	0.677212	0.742462	0.955771	0.0360504	0.280137	0.011097	0.211279	0.646822	0.808372	0.805728	0.736132	0.0255101	0.36509	0.864836	0.897336	0.984851	0.155698	0.562285	0.0674995	0.48038	SFT2 domain containing 1	113402	ENSG00000198818	SFT2D1	NM_145169,NP_660152,NR_130112,NR_130113,NR_130114	Q8WV19	6	-166733215	-166756094
11715165_at	5.03296	1.79162	-0.525067	0.0104192	0.972904	1.89481	0.963926	-2.31668	-1.7812	-0.818714	0.103195	-0.827691	2.41988	0.953507	1.38489e-07	0.0317431	0.96999	0.00751211	6.27607e-05	0.203355	4.82954e-09	9.5706e-06	0.063127	0.84054	0.299349	2.74085e-06	0.225951	8.17731e-06	0.142656	0.989573	0.0508579	0.00127795	0.470173	4.82437e-07	0.000278746	0.226918	0.940791	0.582705	9.98041e-05	0.499023	DnaJ (Hsp40) homolog, subfamily C, member 12	56521	ENSG00000108176	DNAJC12	NM_021800,NM_201262,NP_068572,NP_957714,XM_011539967,XP_011538269	Q6IAH1,Q9UKB3	10	-69556426,-69570965	-69597937,-69597937
11715166_at	2.61321	0.690414	-0.0569195	-0.0607573	0.208048	0.398203	0.163022	-0.747334	-0.751172	-0.482366	-0.292211	-0.527393	0.455123	0.223779	1.91613e-09	0.470479	0.503472	0.0764441	0.00792418	0.509297	7.25273e-09	4.23053e-08	0.00112098	0.0850504	0.045626	0.004555	0.384165	2.19151e-07	0.733933	0.758044	0.256953	0.0528441	0.762175	6.8186e-07	3.02275e-06	0.0123057	0.275302	0.182976	0.0351891	0.664153	DnaJ (Hsp40) homolog, subfamily C, member 12	56521	ENSG00000108176	DNAJC12	NM_021800,NM_201262,NP_068572,NP_957714,XM_011539967,XP_011538269	Q6IAH1,Q9UKB3	10	-69556426,-69570965	-69597937,-69597937
11715167_at	6.13787	-1.51151	-0.298054	0.0176796	0.446862	0.0229562	0.291477	1.21346	1.52919	1.95838	1.53447	1.80299	0.32101	0.273798	1.67655e-09	0.085605	0.928704	0.0806768	0.94256	0.588008	5.94206e-06	2.18694e-07	1.99979e-08	7.46549e-05	0.00211136	0.346039	0.624483	1.96404e-07	0.276438	0.975081	0.266074	0.980077	0.814072	0.00018857	1.20535e-05	1.59555e-06	0.00146975	0.0198444	0.629087	0.835575	Rho GTPase activating protein 22	58504	ENSG00000128805	ARHGAP22	NM_001256024,NM_001256025,NM_001256026,NM_001256027,NM_021226,NP_001242953,NP_001242954,NP_001242955,NP_067049,NR_045675,XM_005270014,XM_011540002,XM_011540003,XM_011540004,XM_011540005,XM_011540006,XM_011540007,XM_011540008,XM_011540009,XM_011540010,XM_011540011,XM_011540012,XM_011540013,XM_011540014,XM_011540015,XP_005270071,XP_011538304,XP_011538305,XP_011538306,XP_011538307,XP_011538308,XP_01…	Q7Z5H3	10	-49654067,-49654067,-49654067,-49654067	-49813176,-49860561,-49701692,-49864310
11715168_s_at	2.40859	0.0634724	-0.0733849	-0.103282	0.317007	0.0320484	-0.0138678	-0.136857	-0.166755	0.253535	-0.0314241	-0.0773402	0.105433	0.0894145	0.540654	0.367257	0.271252	0.00973176	0.831635	0.956505	0.246718	0.189791	0.0875652	0.855942	0.77307	0.512274	0.735309	0.783708	0.648752	0.552653	0.0614235	0.937308	0.985156	0.524456	0.451781	0.28059	0.947219	0.911897	0.764304	0.893822	POU class 3 homeobox 3	5455	ENSG00000198914	POU3F3	NM_006236,NP_006227	P20264	2	105470525	105475031
11715169_at	4.10813	0.28928	-0.0276876	-0.103615	0.340872	0.324468	0.010489	-0.316967	-0.392895	0.051592	0.0351884	-0.278791	0.352156	0.114104	0.125835	0.850412	0.540514	0.118606	0.236322	0.981805	0.13922	0.0889883	0.846024	0.910508	0.565855	0.227962	0.811444	0.352283	0.944824	0.783639	0.33963	0.51183	0.993747	0.37512	0.283573	0.942943	0.968592	0.800179	0.501532	0.928812	pleckstrin homology domain containing, family G (with RhoGef domain) member 2	64857	ENSG00000090924	PLEKHG2	NM_022835,NP_073746,XM_005259163,XM_006723332,XM_006723333,XM_006723334,XM_011527231,XM_011527232,XM_011527233,XM_011527234,XP_005259220,XP_006723395,XP_006723396,XP_006723397,XP_011525533,XP_011525534,XP_011525535,XP_011525536	Q9H7P9	19	39903749	39919055
11715171_at	5.54777	0.223848	0.172573	-0.134577	0.114131	0.0516473	-0.0010246	-0.0512742	-0.358424	-0.109716	-0.1722	-0.224872	-0.120926	0.133552	0.0311792	0.0338545	0.147302	0.335191	0.728319	0.996739	0.658547	0.00517926	0.4496	0.314733	0.396256	0.446188	0.608784	0.140853	0.149089	0.387995	0.618762	0.890706	0.998914	0.854956	0.0386815	0.718128	0.598665	0.674659	0.715532	0.826481	DEP domain containing 5	9681	ENSG00000100150	DEPDC5	NM_001007188,NM_001136029,NM_001242896,NM_001242897,NM_014662,NP_001007189,NP_001129501,NP_001229825,NP_001229826,NP_055477,NR_110988,XM_005261862,XM_011530557,XM_011530558,XM_011530559,XM_011530560,XM_011530561,XM_011530562,XM_011530563,XM_011530564,XM_011530565,XM_011530566,XM_011530567,XM_011530568,XM_011530569,XP_005261919,XP_011528859,XP_011528860,XP_011528861,XP_011528862,XP_011528863,XP_01…	O75140	22	32150008,32150847,32150008,32149936	32211977,32303020,32303020,32303020
11715173_s_at	4.37493	0.126576	-0.0682334	0.0926917	-0.00528492	0.179486	0.0156499	-0.19481	-0.0338847	-0.131861	0.0529099	-0.110927	0.24772	-0.0770418	0.288377	0.464055	0.388169	0.969271	0.300629	0.957172	0.151298	0.815091	0.434387	0.789726	0.718246	0.181273	0.799339	0.571415	0.728932	0.667549	0.989348	0.58404	0.985382	0.394235	0.930379	0.70615	0.919305	0.885837	0.439597	0.923253	NA	NA	NA	NA	NA	NA	NA	NA	NA
11715174_s_at	3.64413	0.0607784	-0.0201286	0.0425412	-0.0914439	0.29018	0.17155	-0.080907	-0.0182373	-0.152222	0.229401	0.110772	0.310308	0.129009	0.603196	0.825915	0.68663	0.498755	0.0909894	0.550085	0.542203	0.898176	0.359371	0.242069	0.714181	0.0899576	0.665369	0.823198	0.935027	0.86982	0.754682	0.287577	0.789921	0.784792	0.963842	0.641504	0.518827	0.883951	0.285549	0.858547	keratin associated protein 10-1	386677	ENSG00000215455	KRTAP10-1	NM_198691,NP_941964	P60331	21	-45959067	-45960078
11715175_x_at	4.21064	0.179105	0.0949019	0.119672	0.064428	0.469694	-0.0252918	-0.0842033	-0.0594331	-0.114677	0.290589	-0.204397	0.374793	-0.144964	0.0919119	0.251655	0.209871	0.596393	0.00295077	0.921959	0.481382	0.643529	0.4428	0.10146	0.453667	0.0240636	0.589545	0.289438	0.530101	0.478564	0.819008	0.0255477	0.972777	0.741753	0.846551	0.712926	0.308199	0.721303	0.117295	0.814942	keratin associated protein 10-3	386682	ENSG00000212935	KRTAP10-3	NM_198696,NP_941969	P60369	21	-45977905	-45978643
11715176_at	3.24835	0.259323	0.146294	0.1816	0.0567691	0.0870381	0.329914	-0.113029	-0.0777234	-0.202554	-0.172285	0.070591	-0.0592561	0.148314	0.0321124	0.119822	0.094093	0.679928	0.615513	0.260889	0.403912	0.592854	0.232312	0.387503	0.818773	0.748245	0.62562	0.143814	0.341775	0.293814	0.866295	0.830319	0.54081	0.681077	0.816989	0.506955	0.66701	0.931944	0.90017	0.836222	tudor and KH domain containing	11022	ENSG00000182134	TDRKH	NM_001083963,NM_001083964,NM_001083965,NM_006862,NP_001077432,NP_001077433,NP_001077434,NP_006853,XM_005244856,XM_011509102,XM_011509103,XP_005244913,XP_011507404,XP_011507405,XR_921730,XR_921731	Q9Y2W6,B4DJ68	1	-151745954,-151744040	-151763010,-151763010
11715177_s_at	4.09641	0.202904	0.0946144	0.164534	0.28507	0.0958087	-0.0566185	-0.108289	-0.0383698	0.0821663	-0.107095	-0.259522	0.00119433	-0.221152	0.117046	0.348096	0.158229	0.0576967	0.608131	0.857344	0.45803	0.806428	0.651714	0.617686	0.435536	0.995211	0.500143	0.336899	0.63087	0.405145	0.213869	0.826077	0.947794	0.724505	0.926567	0.851127	0.831666	0.707072	0.998456	0.755695	tudor and KH domain containing	11022	ENSG00000182134	TDRKH	NM_001083963,NM_001083964,NM_001083965,NM_006862,NP_001077432,NP_001077433,NP_001077434,NP_006853,XM_005244856,XM_011509102,XM_011509103,XP_005244913,XP_011507404,XP_011507405,XR_921730,XR_921731	Q9Y2W6,B4DJ68	1	-151745954,-151744040	-151763010,-151763010
11715181_x_at	3.26595	0.0700843	-0.0983489	0.00441287	-0.0737477	0.181648	-0.263586	-0.168433	-0.0656714	-0.143832	0.111564	-0.333671	0.279997	-0.267999	0.483727	0.211379	0.96095	0.523462	0.213861	0.284311	0.140462	0.590383	0.311541	0.504489	0.199488	0.0739436	0.295017	0.743614	0.480492	0.986538	0.771988	0.483784	0.566975	0.377118	0.815486	0.595412	0.758824	0.465054	0.251375	0.578324	keratin associated protein 10-9	386676	ENSG00000221837	KRTAP10-9	NM_198690,NP_941963	P60411	21	46047039	46048295
11715182_x_at	6.04681	-0.264916	-0.0506794	0.0180283	0.137687	-0.208051	-0.0301891	0.214237	0.282945	0.402603	0.0568651	0.234727	-0.157372	-0.0482174	0.0324954	0.595877	0.86977	0.329796	0.242896	0.919606	0.124569	0.0602408	0.0221941	0.780065	0.457632	0.406126	0.876796	0.144991	0.818741	0.952927	0.613633	0.519779	0.971906	0.350013	0.219999	0.110849	0.915064	0.724206	0.683003	0.955679	family with sequence similarity 86, member C1	55199	ENSG00000158483	FAM86C1	NM_001099653,NM_018172,NM_152563,NP_001093123,NP_060642,NP_689776	Q9NVL1	11	71498556	71512280
11715184_x_at	8.84943	0.541138	0.0278567	0.129495	-0.00169875	-0.0265693	0.106195	-0.513281	-0.411643	-0.542837	-0.567707	-0.434943	-0.054426	-0.0233	5.02802e-09	0.662784	0.0814837	0.985606	0.822703	0.595823	4.39205e-07	9.03038e-05	1.18539e-05	8.1329e-05	0.0421715	0.666891	0.910795	4.99076e-07	0.857282	0.267789	0.995111	0.93358	0.818718	2.16837e-05	0.00171073	0.000332279	0.00157256	0.173443	0.859369	0.96867	ribosomal protein L38	6169	ENSG00000172809	RPL38	NM_000999,NM_001035258,NP_000990,NP_001030335	A0A024R8P8,P63173	17	72199794	72206019
11715185_x_at	2.27102	0.250261	0.0600381	0.0286575	-0.0545098	0.0622468	-0.196919	-0.190223	-0.221604	-0.304771	-0.188014	-0.447181	0.00220868	-0.225577	0.00981321	0.418952	0.737165	0.618315	0.651309	0.397595	0.0797398	0.0580496	0.0256031	0.236551	0.0710558	0.987987	0.351608	0.061788	0.693651	0.894733	0.832018	0.85092	0.675755	0.264059	0.214696	0.122588	0.512118	0.245042	0.995945	0.634145	proline-rich protein BstNI subfamily 1	5542	ENSG00000251655,ENSG00000282673,ENSG00000275517	PRB1	NM_005039,NM_199353,NM_199354,NP_005030,NP_955385,NP_955386	P04280,G5E9X6,G3V1R1	12	-11504756	-11508524
11715186_x_at	2.08947	0.327625	0.0891584	0.0486954	0.0331085	0.222172	0.149568	-0.238466	-0.278929	-0.294516	-0.105453	-0.178057	0.133013	0.100873	0.00226351	0.274626	0.603221	0.782432	0.144041	0.557388	0.0458712	0.0302407	0.0482816	0.543399	0.50787	0.409441	0.703317	0.0209148	0.556387	0.823217	0.916104	0.382825	0.79464	0.183616	0.13799	0.19007	0.785593	0.761175	0.685893	0.878211	proline-rich protein BstNI subfamily 1	5542	ENSG00000251655,ENSG00000282673,ENSG00000275517	PRB1	NM_005039,NM_199353,NM_199354,NP_005030,NP_955385,NP_955386	P04280,G5E9X6,G3V1R1	12	-11504756	-11508524
11715189_s_at	11.2774	0.25595	0.106909	0.0999219	-0.10035	0.0384821	-0.0533256	-0.149041	-0.156028	-0.3563	-0.217468	-0.309275	-0.068427	-0.153247	0.00884348	0.155411	0.247801	0.363885	0.781564	0.819821	0.171401	0.182716	0.0100747	0.175118	0.21275	0.643832	0.529491	0.0572431	0.400807	0.525691	0.64568	0.915724	0.932372	0.425254	0.441692	0.0629495	0.430768	0.482346	0.846707	0.776062	NA	NA	NA	NA	NA	NA	NA	NA	NA
11715190_s_at	2.41042	-0.0391139	0.106233	0.0350168	-0.202997	0.158469	-0.358582	0.145347	0.0741307	-0.163883	0.197582	-0.319468	0.0522357	-0.393598	0.730705	0.234885	0.732696	0.125097	0.339155	0.200998	0.261709	0.593081	0.31056	0.299639	0.279183	0.766868	0.177328	0.891803	0.510132	0.892605	0.350986	0.622591	0.467054	0.541697	0.817112	0.594403	0.583031	0.561262	0.90906	0.433865	family with sequence similarity 221, member A	340277	ENSG00000188732	FAM221A	NM_001127364,NM_001127365,NM_001300932,NM_199136,NP_001120836,NP_001120837,NP_001287861,NP_954587,XM_011515369,XM_011515370,XM_011515371,XM_011515372,XP_011513671,XP_011513672,XP_011513673,XP_011513674,XR_242081,XR_428081,XR_926937,XR_926938	A0A024RA57,A4D161,B8ZZQ8	7	23719732	23742269
11715191_s_at	2.41169	-0.0930522	0.168914	-0.0131687	-0.109309	0.172828	-0.251071	0.261966	0.0798835	-0.0162572	0.26588	-0.158019	0.00391383	-0.237902	0.395778	0.0516204	0.893766	0.387959	0.27906	0.350774	0.0375859	0.549618	0.91643	0.148361	0.576822	0.981575	0.394883	0.674253	0.198719	0.962162	0.667347	0.561148	0.633335	0.160252	0.789647	0.970775	0.389721	0.807221	0.993682	0.67345	family with sequence similarity 221, member A	340277	ENSG00000188732	FAM221A	NM_001127364,NM_001127365,NM_001300932,NM_199136,NP_001120836,NP_001120837,NP_001287861,NP_954587,XM_011515369,XM_011515370,XM_011515371,XM_011515372,XP_011513671,XP_011513672,XP_011513673,XP_011513674,XR_242081,XR_428081,XR_926937,XR_926938	A0A024RA57,A4D161,B8ZZQ8	7	23719732	23742269
11715192_s_at	2.50055	-0.13671	0.213945	-0.0324544	-0.0602653	0.0792355	-0.160615	0.350655	0.104255	0.0764444	0.215945	-0.0239058	-0.134709	-0.128161	0.236264	0.0197015	0.754197	0.649946	0.635592	0.56924	0.00868494	0.457719	0.638928	0.262506	0.935897	0.450305	0.662105	0.511771	0.101912	0.902952	0.850074	0.841965	0.802389	0.0564934	0.724247	0.843869	0.542671	0.977634	0.718685	0.856947	family with sequence similarity 221, member A	340277	ENSG00000188732	FAM221A	NM_001127364,NM_001127365,NM_001300932,NM_199136,NP_001120836,NP_001120837,NP_001287861,NP_954587,XM_011515369,XM_011515370,XM_011515371,XM_011515372,XP_011513671,XP_011513672,XP_011513673,XP_011513674,XR_242081,XR_428081,XR_926937,XR_926938	A0A024RA57,A4D161,B8ZZQ8	7	23719732	23742269
11715193_s_at	2.89011	0.251716	0.0246544	0.113074	0.0822636	0.332183	-0.087055	-0.227062	-0.138642	-0.169453	0.0804661	-0.338771	0.307528	-0.200129	0.0092532	0.738879	0.186956	0.451539	0.017749	0.70719	0.0369053	0.230967	0.207889	0.610144	0.168357	0.0385263	0.407162	0.0591743	0.895571	0.447721	0.719698	0.0946334	0.88019	0.158292	0.505398	0.475915	0.827305	0.420713	0.163039	0.683949	UNC homeobox	340260	ENSG00000164853	UNCX	NM_001080461,NP_001073930	A6NJT0	7	1272653	1276613
11715194_s_at	2.67479	-0.0442227	0.0700548	0.0418915	0.133733	0.00638813	-0.198633	0.114278	0.0861142	0.177955	0.0506108	-0.15441	-0.0636667	-0.240524	0.642951	0.349639	0.626465	0.227061	0.963256	0.397053	0.292719	0.45987	0.190544	0.750699	0.531937	0.666855	0.324427	0.84626	0.632355	0.83667	0.50044	0.987374	0.675287	0.576008	0.725779	0.452832	0.901281	0.777802	0.859363	0.608374	zinc finger protein 835	90485	ENSG00000127903	ZNF835	NM_001005850,NP_001005850,XM_005259382,XM_005259383,XP_005259439,XP_005259440	Q9Y2P0	19	-57174019	-57183123
11715195_at	4.4888	-0.478201	-0.0095429	-0.101007	-0.0259957	-0.249413	0.00365005	0.468658	0.377193	0.452205	0.228788	0.481851	-0.23987	0.104658	7.44673e-07	0.890249	0.207314	0.798872	0.0552901	0.986559	1.28419e-05	0.000775163	0.000540323	0.123994	0.0378423	0.0830052	0.64249	3.37227e-05	0.960798	0.475151	0.923057	0.207943	0.995453	0.000355001	0.0092785	0.00701094	0.349042	0.160967	0.271009	0.846002	impact RWD domain protein	55364	ENSG00000154059	IMPACT	NM_018439,NP_060909	A0A024RC24,Q9P2X3	18	22006608	22033494
11715198_s_at	3.19545	0.0397986	0.11431	0.0164876	-0.0673592	0.0862634	-0.179092	0.0745113	-0.023311	-0.107158	0.0464648	-0.218891	-0.0280465	-0.19558	0.671006	0.122298	0.845277	0.534085	0.527134	0.436775	0.483961	0.838326	0.420541	0.766498	0.367762	0.846842	0.414161	0.86161	0.346098	0.942671	0.779297	0.774426	0.708077	0.743803	0.939821	0.694968	0.908888	0.649232	0.943289	0.689794	NA	NA	NA	NA	NA	NA	NA	NA	NA
11715199_s_at	3.31764	0.151278	-0.00998679	0.064809	0.0116447	0.262771	-0.498176	-0.161264	-0.0864685	-0.139633	0.111493	-0.649454	0.272758	-0.562985	0.185841	0.910669	0.527857	0.929324	0.115134	0.0773181	0.213652	0.533362	0.387265	0.557451	0.0299078	0.124777	0.0553482	0.44614	0.968638	0.774939	0.975274	0.333508	0.258847	0.483496	0.778795	0.666813	0.794654	0.136885	0.350381	0.208098	NA	NA	NA	NA	NA	NA	NA	NA	NA
11715200_s_at	3.39862	-0.0146167	-0.0893231	0.0387111	-0.0398698	0.0471446	-0.302984	-0.0747064	0.0533278	-0.0252531	0.0617613	-0.288368	0.136468	-0.341695	0.882554	0.251307	0.664715	0.727351	0.743332	0.214614	0.506493	0.658834	0.857111	0.708769	0.2622	0.375028	0.178712	0.958034	0.529644	0.858247	0.890256	0.897754	0.484723	0.760206	0.855179	0.947698	0.881069	0.542296	0.655751	0.435912	NA	NA	NA	NA	NA	NA	NA	NA	NA
11715201_s_at	3.28881	0.0934642	-0.0356236	-0.023106	-0.100799	-0.18067	-0.17823	-0.129088	-0.11657	-0.194263	-0.274134	-0.271694	-0.145046	-0.155124	0.36958	0.661715	0.805278	0.402112	0.234183	0.485199	0.275522	0.359055	0.189743	0.117335	0.313895	0.369179	0.558844	0.650735	0.856755	0.926013	0.67952	0.509248	0.744755	0.557305	0.64125	0.451719	0.337451	0.597867	0.650357	0.795557	NA	NA	NA	NA	NA	NA	NA	NA	NA
11715202_s_at	9.13537	-0.682505	0.384098	0.00215162	-0.531724	-0.0544557	-0.657226	1.0666	0.684656	0.150781	0.628049	0.0252791	-0.438554	-0.659377	3.3525e-05	0.00216015	0.987685	0.00385274	0.808609	0.086352	5.07207e-08	0.000508604	0.491906	0.0171308	0.949593	0.0704336	0.0977249	0.000772471	0.0201934	0.995814	0.0310895	0.927534	0.278019	3.52145e-06	0.00668599	0.749642	0.0922393	0.982584	0.243612	0.300928	transcription elongation factor A (SII)-like 1	9338	ENSG00000172465	TCEAL1	NM_001006639,NM_001006640,NM_004780,NP_001006640,NP_001006641,NP_004771	Q15170	X	102883891,102883647	102885876,102885876
11715204_x_at	3.48928	0.373389	-0.115871	0.222536	0.714757	1.87173	0.0674317	-0.48926	-0.150853	0.341368	1.49834	-0.305957	1.9876	-0.155104	0.41634	0.746969	0.590824	0.179872	0.00628241	0.952196	0.348409	0.787368	0.59962	0.0534869	0.79649	0.00646908	0.894497	0.691533	0.899577	0.815748	0.437582	0.0446025	0.983539	0.631168	0.918261	0.821055	0.203457	0.92207	0.0455518	0.962422	histone cluster 2, H2ac	8338	ENSG00000184260	HIST2H2AC	NM_003517,NP_003508	Q16777	1	149858524	149858961
11715207_at	5.83009	-2.93704	-0.813723	0.153771	-0.247291	-0.805121	0.608034	2.12331	3.09081	2.68975	2.13192	3.54507	0.0086019	0.454263	7.25808e-14	0.00157264	0.591137	0.500193	0.0840775	0.435421	1.05751e-07	1.63125e-11	7.50928e-08	0.000134453	4.73418e-05	0.986036	0.574788	3.59515e-11	0.0158773	0.815964	0.755732	0.273291	0.707001	6.54581e-06	3.77611e-09	4.9093e-06	0.00234925	0.00101809	0.995258	0.806001	WDFY family member 4	57705	ENSG00000128815	WDFY4	NM_020945,NP_065996,XM_005270004,XM_011539986,XM_011539987,XM_011539988,XM_011539989,XM_011539990,XM_011539991,XM_011539992,XP_005270061,XP_011538288,XP_011538289,XP_011538290,XP_011538291,XP_011538292,XP_011538293,XP_011538294	Q6ZS81	10	49893517	50191001
11715209_s_at	7.43521	0.00185943	-0.0334466	0.097748	4.86876e-05	0.220514	-0.0558955	-0.035306	0.0958886	-0.00181074	0.218654	-0.0577549	0.25396	-0.153643	0.984508	0.655898	0.260031	0.999649	0.116636	0.812041	0.745369	0.412881	0.989356	0.174507	0.815755	0.0904765	0.530075	0.994722	0.853539	0.539866	0.9999	0.33621	0.929063	0.898738	0.688762	0.996426	0.429836	0.930639	0.286556	0.776532	SCAN domain containing 1	51282	ENSG00000171222	SCAND1	NM_016558,NM_033630,NP_057642,NP_361012	P57086,Q9NZG6,H0UIA5	20	-34541538,-34541538	-34543281,-34542548
11715210_s_at	7.05761	-0.110702	-0.636648	-0.36619	-0.0102122	0.525944	-0.851506	-0.525946	-0.255488	0.10049	0.636646	-0.740804	1.16259	-0.485316	0.695688	0.00521538	0.154297	0.975072	0.203816	0.222446	0.104607	0.459964	0.802148	0.180679	0.313319	0.00967008	0.502043	0.874284	0.0388776	0.399075	0.991367	0.470759	0.494674	0.314113	0.725854	0.924622	0.438742	0.597257	0.0611253	0.756947	paraneoplastic Ma antigen family-like 1	55228	ENSG00000182013	PNMAL1	NM_001103149,NM_018215,NP_001096619,NP_060685,XM_011527067,XP_011525369	Q86V59	19	-46969747	-46974820
11715212_x_at	6.99375	-0.0951011	-0.0311481	0.104673	0.0555574	0.0613897	0.151338	0.0639529	0.199774	0.150658	0.156491	0.246439	0.0925379	0.0466651	0.299858	0.663661	0.206793	0.599089	0.644468	0.500486	0.538001	0.0764109	0.247047	0.307099	0.299238	0.51433	0.841404	0.583253	0.857744	0.474532	0.820721	0.847053	0.755923	0.781955	0.256877	0.524836	0.590721	0.582575	0.765859	0.941116	SCAN domain containing 1	51282	ENSG00000171222	SCAND1	NM_016558,NM_033630,NP_057642,NP_361012	P57086,Q9NZG6,H0UIA5	20	-34541538,-34541538	-34543281,-34542548
11715218_s_at	11.0946	0.26932	0.163393	-0.0952308	0.20938	0.218786	-0.122441	-0.105928	-0.364551	-0.0599402	-0.0505344	-0.391761	0.0553931	-0.0272105	0.00220195	0.0162834	0.216994	0.0359312	0.0802379	0.557885	0.274419	0.000746147	0.619299	0.722151	0.078326	0.674593	0.900212	0.020486	0.0889624	0.487767	0.155363	0.265132	0.794938	0.556142	0.00901466	0.832606	0.887802	0.261096	0.863524	0.964538	family with sequence similarity 127, member A	8933	ENSG00000134590	FAM127A	NM_001078171,NM_003928,NP_001071639	A6ZKI3	X	134166332	134167575
11715220_s_at	4.94586	-0.147516	0.0755085	0.159438	0.00402606	-0.586803	0.156577	0.223024	0.306953	0.151542	-0.439287	0.304092	-0.662311	-0.00286141	0.362023	0.550739	0.275455	0.98277	0.0144234	0.692714	0.225702	0.122104	0.508273	0.106412	0.467321	0.00976113	0.994455	0.644007	0.790279	0.557233	0.994107	0.0815789	0.872852	0.498694	0.345774	0.761457	0.317535	0.731532	0.0615443	0.998207	chromosome 2 open reading frame 44	80304	ENSG00000163026	C2orf44	NM_001142319,NM_025203,NP_001135791,NP_079479	Q9H6R7	2	-24252205	-24270296
11715222_at	5.3677	0.412976	0.253676	0.196141	0.161473	-0.113279	-0.487025	-0.159301	-0.216836	-0.251503	-0.526255	-0.900001	-0.366955	-0.683166	0.0467686	0.116955	0.290284	0.495612	0.703876	0.334089	0.493751	0.386661	0.387481	0.127089	0.0927203	0.250021	0.193745	0.186059	0.336729	0.573453	0.75232	0.878491	0.617757	0.75103	0.66634	0.666995	0.354455	0.291088	0.528237	0.457249	membrane associated guanylate kinase, WW and PDZ domain containing 3	260425	ENSG00000081026	MAGI3	NM_001142782,NM_020965,NM_152900,NP_001136254,NP_690864,XM_005270737,XM_011541208,XP_005270794,XP_011539510,XR_946601	Q5TCQ9,A0A024R0E9	1	113933474	114228545
11715225_s_at	6.25079	-0.0893218	0.0800608	0.124168	-0.11145	-0.302619	0.21401	0.169383	0.213489	-0.0221278	-0.213297	0.303332	-0.38268	0.0898428	0.446573	0.384093	0.242216	0.411245	0.0789655	0.457399	0.205114	0.1382	0.893964	0.27762	0.318628	0.037985	0.763763	0.715856	0.664091	0.51899	0.687474	0.262422	0.724045	0.472391	0.37343	0.962212	0.559632	0.602573	0.161409	0.907652	vacuolar protein sorting 54 homolog (S. cerevisiae)	51542	ENSG00000143952	VPS54	NM_001005739,NM_016516,NP_001005739,NP_057600,XM_006712029,XM_011532903,XP_006712092,XP_011531205,XR_244939	Q9P1Q0	2	-64119666	-64246214
11715226_s_at	2.50363	0.145088	0.00650386	-0.119415	-0.0672846	-0.0945793	-0.277205	-0.138584	-0.264503	-0.212373	-0.239667	-0.422293	-0.101083	-0.15779	0.148853	0.933668	0.187304	0.559839	0.515208	0.259692	0.223374	0.0325232	0.136232	0.153377	0.105149	0.514074	0.535905	0.390475	0.976881	0.448246	0.796193	0.766388	0.539458	0.495813	0.145076	0.370192	0.397594	0.3151	0.765681	0.780421	NA	NA	NA	NA	NA	NA	NA	NA	NA
11715227_s_at	2.57648	-0.0443412	0.092493	0.0178922	-0.0314866	0.01519	-0.121618	0.136834	0.0622334	0.0128546	0.0595312	-0.0772769	-0.077303	-0.13951	0.643169	0.219465	0.835753	0.775747	0.913065	0.604709	0.209998	0.594151	0.92446	0.709579	0.754962	0.602529	0.568017	0.846375	0.490939	0.938826	0.913093	0.96957	0.824093	0.478721	0.817731	0.973637	0.881575	0.903308	0.822731	0.801639	NA	NA	NA	NA	NA	NA	NA	NA	NA
11715230_s_at	4.52778	-0.163248	0.442955	0.142613	-0.131517	0.743479	-0.0947554	0.606203	0.305861	0.031731	0.906728	0.068493	0.300525	-0.237368	0.4143	0.00582059	0.429184	0.568726	0.0122625	0.846563	0.00899323	0.211415	0.910662	0.00799011	0.894467	0.332915	0.641278	0.689907	0.0421502	0.70188	0.802054	0.0725361	0.943168	0.0579488	0.480529	0.968638	0.053165	0.962413	0.616631	0.845284	par-6 family cell polarity regulator alpha	50855	ENSG00000102981	PARD6A	NM_001037281,NM_016948,NP_001032358,NP_058644,XM_005255977,XM_011523095,XM_011523096,XP_005256034,XP_011521397,XP_011521398	Q9NPB6	16	67694850	67696681
11715232_x_at	4.00819	0.322935	-0.0466143	-0.0978927	0.127572	0.213031	-0.0796502	-0.36955	-0.420828	-0.195363	-0.109904	-0.402585	0.259646	0.0182426	0.00136443	0.540819	0.266276	0.25802	0.134928	0.738493	0.00125174	0.000664998	0.159055	0.499088	0.112639	0.088137	0.941355	0.014264	0.783821	0.547067	0.537532	0.36795	0.895375	0.013365	0.00824904	0.406451	0.754919	0.328882	0.281751	0.97965	ribosomal protein L36	25873	ENSG00000130255	RPL36	NM_015414,NM_033643,NP_056229,NP_378669	Q9Y3U8	19	5690345,5690271	5691678,5691678
11715233_s_at	4.4562	-0.621273	-0.0121962	-0.036108	0.468498	0.177635	0.180409	0.609077	0.585165	1.08977	0.798908	0.801682	0.189831	0.216517	0.000743756	0.929806	0.820891	0.0242791	0.49039	0.677668	0.00325265	0.00814386	4.28051e-05	0.0083244	0.0829519	0.489262	0.631463	0.00899463	0.975471	0.932793	0.118062	0.748478	0.86508	0.0274496	0.0538967	0.000938542	0.0547661	0.270901	0.747723	0.839622	spermatogenesis and centriole associated 1-like	84221	ENSG00000160284,ENSG00000274679	SPATC1L	NM_001142854,NM_032261,NP_001136326,NP_115637,XM_005261188,XM_006725399,XM_011529756,XM_011546891,XP_005261245,XP_006725462,XP_011528058,XP_011545193	Q9H0A9	21	-47581061	-47604373
11715234_s_at	3.95481	0.12312	0.142397	0.168528	0.300994	0.116514	-0.0932259	0.0192766	0.0454072	0.177874	-0.0066066	-0.216346	-0.0258832	-0.261754	0.47874	0.296653	0.283639	0.136335	0.644612	0.826733	0.922019	0.830174	0.470369	0.981815	0.630227	0.923358	0.554881	0.739947	0.57996	0.566207	0.370353	0.847113	0.935331	0.972782	0.936706	0.733861	0.993752	0.838847	0.973282	0.79296	urocortin	7349	ENSG00000163794	UCN	NM_003353,NP_003344	P55089	2	-27530264	-27531130
11715235_x_at	4.42578	0.293771	0.0513608	-0.00446927	0.317847	0.291514	-0.160427	-0.24241	-0.29824	0.0240762	-0.00225674	-0.454198	0.240154	-0.155957	0.00110677	0.450178	0.954412	0.00215241	0.0232082	0.451558	0.015792	0.00604459	0.844624	0.987562	0.0458804	0.0771631	0.481403	0.0121841	0.718604	0.98433	0.0201402	0.114331	0.719712	0.0870546	0.0433489	0.942406	0.995759	0.183645	0.25849	0.741768	ubiquinol-cytochrome c reductase hinge protein like	440567	ENSG00000233954	UQCRHL	NM_001089591,NP_001083060	A0A096LP55	1	-16133656	-16134194
11715237_s_at	10.244	-0.0439712	0.0208919	-0.0455796	-0.129318	-0.0294353	0.0482752	0.064863	-0.00160845	-0.0853472	0.0145359	0.0922463	-0.0503271	0.0938548	0.665417	0.793004	0.619362	0.272737	0.842183	0.846524	0.574236	0.989648	0.553983	0.93176	0.725865	0.749496	0.717505	0.858575	0.920602	0.832647	0.554274	0.941407	0.943153	0.80564	0.996525	0.792318	0.976154	0.889608	0.900696	0.885565	NA	NA	NA	NA	NA	NA	NA	NA	NA
11715238_x_at	11.2152	0.33683	-0.0497217	-0.0559405	0.0979958	0.15301	0.264284	-0.386552	-0.392771	-0.238834	-0.18382	-0.072546	0.202732	0.320225	8.94121e-05	0.435938	0.446598	0.298688	0.19841	0.188056	7.59023e-05	0.000169066	0.0411884	0.178713	0.730355	0.111022	0.125858	0.00169731	0.707377	0.715865	0.582035	0.463593	0.449351	0.00148916	0.00282097	0.170697	0.435912	0.891622	0.325982	0.352318	ribosomal protein L9	6133	ENSG00000163682	RPL9	NM_000661,NM_001024921,NP_000652,NP_001020092,XM_005262661,XP_005262718	P32969,Q53Z07	4	-39455744,-39455744	-39460207,-39460568
11715239_x_at	11.7535	0.0427117	-0.0756026	0.0441437	-1.03953	-0.732013	-0.109126	-0.118314	0.00143193	-1.08225	-0.774725	-0.151837	-0.656411	-0.153269	0.855959	0.68182	0.835279	0.000268478	0.0352983	0.850119	0.657915	0.99602	0.00173701	0.051832	0.803117	0.0752431	0.798543	0.947221	0.867248	0.938626	0.00406514	0.153456	0.944692	0.854614	0.998721	0.0171204	0.199275	0.925031	0.254226	0.922926	interferon induced transmembrane protein 3	10410	ENSG00000142089	IFITM3	NM_021034,NP_066362,NR_049759	Q01628	11	-319672	-320914
11715240_at	4.60846	-0.283466	-0.0567971	-0.118191	-0.101322	-0.162517	-0.00939117	0.226669	0.165275	0.182144	0.120949	0.274075	-0.10572	0.1088	0.00571513	0.468246	0.191898	0.380752	0.264987	0.969408	0.0483966	0.177361	0.200439	0.468897	0.290439	0.495112	0.669346	0.041571	0.732149	0.45466	0.661103	0.545632	0.989375	0.190381	0.433917	0.466282	0.732695	0.573628	0.751937	0.860727	zinc finger protein 184	7738	ENSG00000096654	ZNF184	NM_007149,NP_009080,XM_005249379,XM_005249380,XM_011514860,XM_011514861,XP_005249436,XP_005249437,XP_011513162,XP_011513163	A0A024RCM2,Q99676	6	-27418520	-27440897
11715241_s_at	4.0354	0.119261	-0.169221	-0.0330331	0.164939	0.397734	0.0549894	-0.288481	-0.152294	0.0456779	0.278474	-0.0642714	0.566955	0.0880225	0.368525	0.105595	0.781934	0.282343	0.0416647	0.865469	0.057768	0.346711	0.807519	0.210033	0.851053	0.00707115	0.79426	0.64982	0.315954	0.915876	0.564792	0.172042	0.95118	0.214023	0.629647	0.927092	0.478775	0.945055	0.0486308	0.921155	late cornified envelope 1D	353134	ENSG00000172155	LCE1D	NM_178352,NP_848129	Q5T752	1	152769226	152770657
11715243_x_at	3.94874	0.0851628	0.0667035	0.0351664	-0.168216	0.132881	-0.0744654	-0.0184593	-0.0499964	-0.253379	0.0477183	-0.159628	0.0661776	-0.109632	0.433785	0.43383	0.719689	0.182669	0.401324	0.779935	0.880916	0.705957	0.102921	0.792513	0.570378	0.694386	0.692462	0.705737	0.705769	0.886446	0.441629	0.67885	0.915032	0.95737	0.879592	0.310999	0.920395	0.803155	0.873623	0.872748	late cornified envelope 1F	353137	ENSG00000240386	LCE1F	NM_178354,NP_848131	Q5T754	1	152748847	152749445
11715244_x_at	4.317	0.0858094	0.0592227	0.0667029	-0.0386743	0.139241	-0.0156599	-0.0265866	-0.0191064	-0.124484	0.0534318	-0.101469	0.0800184	-0.0823629	0.39838	0.456569	0.466538	0.741284	0.346487	0.9498	0.817235	0.877203	0.38748	0.752396	0.699011	0.610949	0.750215	0.67642	0.723444	0.730913	0.896724	0.629456	0.982666	0.931272	0.95587	0.666995	0.902065	0.875975	0.827751	0.901025	late cornified envelope 1A	353131	ENSG00000186844	LCE1A	NM_178348,NP_848125	Q5T7P2	1	152799948	152800573
11715246_x_at	2.88439	-0.109125	-0.062267	-0.263955	0.650311	-0.0343979	-0.411213	0.0468582	-0.15483	0.759436	0.0747272	-0.302088	0.0278691	-0.147257	0.60844	0.708893	0.172055	0.00982242	0.911533	0.432104	0.846185	0.551441	0.0137755	0.833538	0.583751	0.932694	0.786315	0.826267	0.881152	0.426273	0.0618271	0.968921	0.704299	0.942999	0.790688	0.0789405	0.938025	0.811583	0.976514	0.917842	adhesion G protein-coupled receptor B1	575	ENSG00000181790	ADGRB1	NM_001702,NP_001693,XM_011517199,XM_011517200,XM_011517201,XM_011517202,XP_011515501,XP_011515502,XP_011515503,XP_011515504,XR_928342	O14514	8	143545376	143626368
11715247_s_at	3.10196	-0.0574805	0.099975	-0.136523	0.00858328	0.00903721	-0.0620379	0.157456	-0.0790429	0.0660638	0.0665177	-0.00455741	-0.0909378	0.0744855	0.584589	0.22673	0.152649	0.943611	0.952835	0.809846	0.189248	0.537871	0.657456	0.704748	0.986623	0.577001	0.781135	0.812071	0.500022	0.396409	0.98045	0.983802	0.928058	0.451014	0.78187	0.854342	0.878992	0.995488	0.807347	0.915495	DEP domain containing 5	9681	ENSG00000100150	DEPDC5	NM_001007188,NM_001136029,NM_001242896,NM_001242897,NM_014662,NP_001007189,NP_001129501,NP_001229825,NP_001229826,NP_055477,NR_110988,XM_005261862,XM_011530557,XM_011530558,XM_011530559,XM_011530560,XM_011530561,XM_011530562,XM_011530563,XM_011530564,XM_011530565,XM_011530566,XM_011530567,XM_011530568,XM_011530569,XP_005261919,XP_011528859,XP_011528860,XP_011528861,XP_011528862,XP_011528863,XP_01…	O75140	22	32150008,32150847,32150008,32149936	32211977,32303020,32303020,32303020
11715250_s_at	2.7145	0.143224	0.0397753	-0.0378799	-0.0518285	0.250052	0.617489	-0.103449	-0.181104	-0.195052	0.106828	0.474265	0.210276	0.655369	0.0928607	0.547781	0.619031	0.595299	0.0446394	0.00381199	0.281952	0.0817723	0.10614	0.449394	0.0326199	0.111199	0.00317934	0.291342	0.788503	0.832486	0.8184	0.18029	0.0308539	0.564347	0.268417	0.317031	0.717947	0.14537	0.326334	0.0270006	KIAA0825	285600	ENSG00000185261	KIAA0825	NM_001145678,NM_173665,NP_001139150,NP_775936,XM_006714588,XM_011543324,XM_011543325,XM_011543326,XM_011543327,XM_011543328,XM_011543329,XM_011543330,XM_011543331,XM_011543332,XM_011543333,XM_011543334,XM_011543335,XM_011543336,XP_006714651,XP_011541626,XP_011541627,XP_011541628,XP_011541629,XP_011541630,XP_011541631,XP_011541632,XP_011541633,XP_011541634,XP_011541635,XP_011541636,XP_011541637,XP…	Q8IV33	5	-93486555,-93854917	-93954309,-93954309
11715251_at	5.41374	-0.115828	0.138728	-0.182546	0.236636	0.469417	0.529803	0.254556	-0.066718	0.352464	0.585245	0.645631	0.330688	0.712349	0.687848	0.539315	0.48329	0.477966	0.264867	0.454615	0.437278	0.84948	0.389391	0.22645	0.387838	0.460057	0.334219	0.870393	0.782826	0.743237	0.739375	0.545506	0.721976	0.708481	0.944387	0.668586	0.499648	0.667248	0.725911	0.617868	carbohydrate (N-acetylglucosamine 6-O) sulfotransferase 7	56548	ENSG00000147119	CHST7	NM_019886,NP_063939	Q9NS84	X	46433121	46457931
11715252_at	4.58543	0.464027	-0.078629	-0.09252	0.128066	0.13606	-0.357347	-0.542656	-0.556547	-0.335962	-0.327967	-0.821374	0.214689	-0.264827	2.03047e-05	0.326215	0.315932	0.278673	0.360095	0.155974	1.21358e-05	2.69333e-05	0.0224382	0.0571816	0.00257689	0.177006	0.310201	0.000516426	0.610139	0.599858	0.560715	0.642198	0.401672	0.000338883	0.000649032	0.111719	0.212608	0.0230796	0.433398	0.594021	arginine/serine-rich coiled-coil 1	51319	ENSG00000174891	RSRC1	NM_001271834,NM_001271838,NM_016625,NP_001258763,NP_001258767,NP_057709,XM_011512875,XM_011512876,XP_011511177,XP_011511178	Q96IZ7,F8WDM0	3	157827840	158262624
11715253_s_at	2.99023	7.9544e-05	0.0319144	0.0802829	0.0259729	0.30837	-0.0519742	0.0318349	0.0802034	0.0258933	0.308291	-0.0520537	0.276456	-0.132257	0.999405	0.702774	0.40553	0.833186	0.0501015	0.84272	0.792717	0.538426	0.864104	0.0870448	0.850523	0.0980563	0.627494	0.9998	0.877924	0.682494	0.937897	0.194856	0.941617	0.920464	0.782254	0.950499	0.279511	0.944877	0.301598	0.837258	NA	NA	NA	NA	NA	NA	NA	NA	NA
11715258_s_at	6.59517	0.287471	0.398945	0.279162	0.00861467	0.0573034	0.0422941	0.111474	-0.008309	-0.278856	-0.230167	-0.245177	-0.341641	-0.236868	0.0447579	0.000551357	0.0311327	0.957881	0.780295	0.902852	0.487349	0.961524	0.166391	0.330741	0.502884	0.121792	0.511517	0.180589	0.00712237	0.140704	0.985581	0.915159	0.965545	0.746269	0.986748	0.417739	0.614615	0.757576	0.345248	0.763791	parathymosin	5763	ENSG00000159335	PTMS	NM_002824,NP_002815,XM_011520987,XP_011519289	P20962,F5GXR3	12	6875540	6880118
11715260_at	5.02461	0.163269	0.0724386	0.182444	-0.0422783	-0.0621499	-0.0336283	-0.0908308	0.019175	-0.205548	-0.225419	-0.196898	-0.134589	-0.216073	0.127392	0.385205	0.0601129	0.730554	0.687674	0.897355	0.452038	0.882364	0.174999	0.206503	0.474594	0.414901	0.426357	0.354986	0.66505	0.219691	0.891736	0.870297	0.963547	0.720045	0.957968	0.430568	0.474191	0.736897	0.690391	0.699651	ribosomal RNA adenine dimethylase domain containing 1	51093	ENSG00000143303	RRNAD1	NM_001142560,NM_015997,NP_001136032,NP_057081,XM_005245234,XM_005245235,XM_005245236,XM_005245237,XM_011509600,XP_005245291,XP_005245292,XP_005245293,XP_005245294,XP_011507902,XR_426777,XR_426778	Q96FB5	1	156698262	156706752
11715263_at	2.59845	-0.0596627	0.324331	-0.28787	-0.138532	0.100772	-0.295303	0.383994	-0.228207	-0.0788692	0.160435	-0.23564	-0.223559	-0.00743359	0.711076	0.0119415	0.0505963	0.457301	0.6672	0.455726	0.0384991	0.247542	0.729751	0.551322	0.572128	0.371856	0.985563	0.882317	0.0711988	0.196136	0.72396	0.859543	0.722832	0.162956	0.525397	0.891415	0.790596	0.8043	0.652779	0.995104	sperm flagellar 2	79925	ENSG00000152582	SPEF2	NM_024867,NM_144722,NP_079143,NP_653323,XM_005248376,XM_005248377,XM_005248378,XM_006714501,XM_011514135,XM_011514136,XM_011514137,XM_011514138,XM_011514139,XM_011514140,XM_011514141,XM_011514142,XM_011514143,XP_005248433,XP_005248434,XP_005248435,XP_006714564,XP_011512437,XP_011512438,XP_011512439,XP_011512440,XP_011512441,XP_011512442,XP_011512443,XP_011512444,XP_011512445,XR_925655,XR_925656	Q9C093	5	35617988,35617988	35671676,35814713
11715265_at	7.96606	-0.190202	0.0339749	0.188156	0.0557019	-0.220346	0.309184	0.224176	0.378358	0.245903	-0.0301445	0.499386	-0.254321	0.121028	0.0307126	0.616626	0.0182018	0.577959	0.0834226	0.148573	0.025017	0.000597155	0.048129	0.834886	0.0284444	0.0613191	0.584132	0.139403	0.831038	0.0963258	0.807955	0.2719	0.390022	0.120563	0.00758035	0.189657	0.938468	0.132131	0.222629	0.811789	FIG4 phosphoinositide 5-phosphatase	9896	ENSG00000112367	FIG4	NM_014845,NP_055660,XM_011536281,XP_011534583	Q92562	6	110012423	110146634
11715268_s_at	4.02413	1.20063	0.348819	0.0272383	0.826945	1.37483	0.0897464	-0.851813	-1.17339	-0.373687	0.174197	-1.11089	1.02601	0.0625081	0.000990504	0.206526	0.931362	0.0441762	0.0085453	0.916914	0.035089	0.00749468	0.452903	0.766164	0.223182	0.0622764	0.944286	0.0111926	0.474222	0.975962	0.179052	0.055838	0.970931	0.152783	0.0507788	0.720719	0.908753	0.49555	0.224915	0.980706	NA	NA	NA	NA	NA	NA	NA	NA	NA
11715270_s_at	3.39551	0.379297	-0.155478	-0.00654603	-0.369698	-0.104584	-0.195462	-0.534775	-0.385843	-0.748996	-0.483881	-0.574759	0.0508943	-0.188916	0.00508315	0.134591	0.95603	0.0172027	0.585251	0.545562	0.000601459	0.0184844	0.000139704	0.0304397	0.0947551	0.803075	0.574152	0.0381502	0.367399	0.984957	0.0925169	0.812449	0.787051	0.00762347	0.0973678	0.00242151	0.138604	0.295122	0.925	0.805582	Kruppel-like factor 7 (ubiquitous)	8609	ENSG00000118263	KLF7	NM_001270942,NM_001270943,NM_001270944,NM_003709,NP_001257871,NP_001257872,NP_001257873,NP_003700,NR_073108,XM_005246926,XM_006712815,XM_011512071,XM_011512072,XM_011512073,XM_011512074,XM_011512075,XM_011512076,XP_005246983,XP_006712878,XP_011510373,XP_011510374,XP_011510375,XP_011510376,XP_011510377,XP_011510378,XR_923051	O75840,A0A024R3X8	2	-207938861,-207938861,-207938861,-207938861,-207938861	-208030740,-208030910,-207998861,-208031580,-208031970
11715271_s_at	3.5438	-0.0357641	-0.0473545	0.197085	0.024177	0.0913502	-0.269055	-0.0115904	0.232849	0.0599411	0.127114	-0.233291	0.138705	-0.46614	0.769401	0.620421	0.0765416	0.863781	0.606973	0.370081	0.933266	0.12078	0.728907	0.533252	0.460699	0.464126	0.13728	0.910216	0.833254	0.257148	0.950392	0.825359	0.65123	0.976732	0.343451	0.891008	0.778718	0.72638	0.729007	0.371925	NA	NA	NA	NA	NA	NA	NA	NA	NA
11715273_at	6.65213	-1.85647	-0.735155	-1.21961	0.841941	0.291769	-1.21392	1.12131	0.636853	2.69841	2.14823	0.642542	1.02692	0.00568938	1.62783e-06	0.0100104	0.000291725	0.043549	0.573378	0.167353	0.00683825	0.145364	9.67477e-07	0.000538951	0.486038	0.065917	0.995	6.48206e-05	0.0626675	0.00433909	0.177319	0.805091	0.419253	0.0474499	0.384964	4.19446e-05	0.00699795	0.745376	0.233279	0.998393	tropomyosin 2 (beta)	7169	ENSG00000198467	TPM2	NM_001145822,NM_001301226,NM_001301227,NM_003289,NM_213674,NP_001288155,NP_001288156,NP_003280,NP_998839,XR_929320,XR_929321,XR_929322,XR_929323,XR_929324,XR_929325	Q5TCU3,V9HW25,A7XZE4,P07951	9	-35682922,-35681989	-35690053,-35690053
11715274_x_at	7.21885	-1.82357	-0.762335	-1.12432	0.779303	0.25708	-1.14781	1.06123	0.69925	2.60287	2.08065	0.675753	1.01942	-0.0234978	1.60687e-06	0.00665992	0.000626578	0.0566259	0.613193	0.183316	0.00899582	0.104038	1.39421e-06	0.000630712	0.455589	0.0630051	0.978966	6.41493e-05	0.046537	0.00787672	0.211295	0.829048	0.44258	0.0579607	0.313037	5.68908e-05	0.00791696	0.722715	0.226648	0.992763	tropomyosin 2 (beta)	7169	ENSG00000198467	TPM2	NM_001145822,NM_001301226,NM_001301227,NM_003289,NM_213674,NP_001288155,NP_001288156,NP_003280,NP_998839,XR_929320,XR_929321,XR_929322,XR_929323,XR_929324,XR_929325	Q5TCU3,V9HW25,A7XZE4,P07951	9	-35682922,-35681989	-35690053,-35690053
11715276_s_at	8.18102	0.269288	-0.0419108	0.0039625	0.297274	0.225363	0.161411	-0.311199	-0.265326	0.027986	-0.0439253	-0.107877	0.267274	0.157449	0.00262428	0.537342	0.959561	0.00394558	0.0769856	0.448625	0.00221276	0.0140225	0.819736	0.761544	0.630642	0.0496968	0.477068	0.0233924	0.781512	0.986082	0.0316283	0.258103	0.717306	0.020568	0.0799442	0.932333	0.906595	0.839046	0.193849	0.738643	aurora kinase A interacting protein 1	54998	ENSG00000175756	AURKAIP1	NM_001127229,NM_001127230,NM_017900,NP_001120701,NP_001120702,NP_060370,XM_011541670,XP_011539972	A0A024R0F0,Q9NWT8	1	-1309109,-1309110,-1309109	-1310580,-1310562,-1310818
11715277_s_at	8.0753	0.239488	-0.00468977	0.019277	0.267052	0.169496	0.127598	-0.244178	-0.220211	0.0275639	-0.0699925	-0.11189	0.174186	0.108321	0.00723723	0.94506	0.80577	0.00941656	0.182668	0.550059	0.0153273	0.0406996	0.822925	0.629903	0.619045	0.198657	0.625417	0.0494839	0.980963	0.926261	0.0599402	0.441629	0.789904	0.0852307	0.169319	0.93367	0.838643	0.832495	0.463923	0.836088	aurora kinase A interacting protein 1	54998	ENSG00000175756	AURKAIP1	NM_001127229,NM_001127230,NM_017900,NP_001120701,NP_001120702,NP_060370,XM_011541670,XP_011539972	A0A024R0F0,Q9NWT8	1	-1309109,-1309110,-1309109	-1310580,-1310562,-1310818
11715278_s_at	8.19772	0.246079	-0.0526165	-0.0271521	0.233446	0.19056	0.140511	-0.298695	-0.273231	-0.0126323	-0.0555191	-0.105568	0.243176	0.167663	0.0050159	0.431688	0.724144	0.0200841	0.127499	0.502471	0.00279446	0.0102926	0.916734	0.696763	0.632526	0.069035	0.441769	0.0377616	0.703972	0.888831	0.103307	0.355141	0.757254	0.0245288	0.0639253	0.970858	0.874867	0.840286	0.240473	0.71206	aurora kinase A interacting protein 1	54998	ENSG00000175756	AURKAIP1	NM_001127229,NM_001127230,NM_017900,NP_001120701,NP_001120702,NP_060370,XM_011541670,XP_011539972	A0A024R0F0,Q9NWT8	1	-1309109,-1309110,-1309109	-1310580,-1310562,-1310818
11715280_s_at	2.84511	0.42837	0.262607	0.208113	-0.0506044	-0.148016	0.743883	-0.165763	-0.220258	-0.478974	-0.576386	0.315513	-0.410623	0.53577	0.178753	0.291456	0.466987	0.889951	0.747959	0.339845	0.644732	0.568867	0.287684	0.277717	0.700266	0.403965	0.50779	0.435961	0.574683	0.731252	0.960716	0.900007	0.623304	0.847188	0.802135	0.570679	0.559709	0.876614	0.68113	0.761132	NA	NA	NA	NA	NA	NA	NA	NA	NA
11715282_s_at	3.78289	0.17337	0.0318733	0.10713	-0.073289	0.139909	0.050845	-0.141497	-0.0662407	-0.246659	-0.0334612	-0.122525	0.108036	-0.0562847	0.11751	0.711054	0.281442	0.563877	0.382329	0.850344	0.258295	0.621219	0.116186	0.855251	0.666508	0.526264	0.840795	0.337737	0.882309	0.56378	0.798761	0.662478	0.944789	0.537841	0.833738	0.335384	0.946964	0.859162	0.773831	0.940893	NA	NA	NA	NA	NA	NA	NA	NA	NA
11715285_at	2.32433	0.1308	0.0368439	0.0839895	-0.147861	0.426497	0.117179	-0.0939563	-0.0468107	-0.278661	0.295697	-0.0136216	0.389653	0.0331891	0.141466	0.594508	0.293494	0.150126	0.00137272	0.588966	0.349813	0.664005	0.0285974	0.0480105	0.952452	0.0056213	0.882869	0.378714	0.817933	0.576811	0.392422	0.0143305	0.814633	0.632509	0.857886	0.132627	0.189351	0.983635	0.0410763	0.958168	chromosome 15 open reading frame 40	123207	ENSG00000169609	C15orf40	NM_001160113,NM_001160114,NM_001160115,NM_001160116,NM_144597,NP_001153585,NP_001153586,NP_001153587,NP_001153588,NP_653198,NR_027649,NR_027650,XM_006720385,XM_011521212,XM_011521213,XM_011521214,XP_006720448,XP_011519514,XP_011519515,XP_011519516	Q8WUR7	15	-83676701,-83673144,-83659370,-83657714	-83680393,-83680393,-83680393,-83680393
11715286_x_at	2.96895	0.167304	0.0656398	0.107221	-0.0132376	0.0704433	-0.192232	-0.101665	-0.0600835	-0.180542	-0.0968611	-0.359536	0.00480348	-0.299453	0.0639822	0.349109	0.185581	0.897819	0.587682	0.381277	0.317074	0.581341	0.156372	0.516382	0.122607	0.9723	0.191104	0.228891	0.631826	0.445761	0.963684	0.813848	0.661533	0.600978	0.809983	0.402253	0.767272	0.346636	0.990343	0.453586	chromosome 15 open reading frame 40	123207	ENSG00000169609	C15orf40	NM_001160113,NM_001160114,NM_001160115,NM_001160116,NM_144597,NP_001153585,NP_001153586,NP_001153587,NP_001153588,NP_653198,NR_027649,NR_027650,XM_006720385,XM_011521212,XM_011521213,XM_011521214,XP_006720448,XP_011519514,XP_011519515,XP_011519516	Q8WUR7	15	-83676701,-83673144,-83659370,-83657714	-83680393,-83680393,-83680393,-83680393
11715287_at	2.94726	-0.00274326	0.149651	0.340784	-0.00804206	0.273392	-0.127629	0.152394	0.343527	-0.0052988	0.276135	-0.124886	0.123741	-0.468413	0.978893	0.0686504	0.000490803	0.946478	0.0731795	0.616301	0.197965	0.00810071	0.971241	0.114112	0.641899	0.442465	0.0799507	0.992727	0.239602	0.00650532	0.98146	0.249698	0.830859	0.462934	0.0537064	0.990002	0.331625	0.845619	0.712653	0.264491	chromosome 15 open reading frame 40	123207	ENSG00000169609	C15orf40	NM_001160113,NM_001160114,NM_001160115,NM_001160116,NM_144597,NP_001153585,NP_001153586,NP_001153587,NP_001153588,NP_653198,NR_027649,NR_027650,XM_006720385,XM_011521212,XM_011521213,XM_011521214,XP_006720448,XP_011519514,XP_011519515,XP_011519516	Q8WUR7	15	-83676701,-83673144,-83659370,-83657714	-83680393,-83680393,-83680393,-83680393
11715289_s_at	2.51011	-0.0381268	-0.0562024	0.102751	-0.0606184	-0.0594836	0.0255966	-0.0180757	0.140878	-0.0224917	-0.0213569	0.0637233	-0.00328117	-0.0771545	0.682478	0.442091	0.223887	0.573677	0.660888	0.91085	0.864244	0.217577	0.864749	0.890838	0.791561	0.981875	0.74557	0.86759	0.712324	0.49644	0.805304	0.856258	0.968684	0.950567	0.488565	0.950787	0.960983	0.920055	0.993764	0.89884	agouti related neuropeptide	181	ENSG00000159723	AGRP	NM_001138,NP_001129,XM_011522927,XP_011521229	C6SUN5,O00253	16	-67516473	-67517716
11715292_at	2.87909	0.940769	-0.10016	-0.229387	1.51874	1.40023	-0.183512	-1.04093	-1.17016	0.57797	0.459464	-1.12428	1.50039	0.0458747	0.00264985	0.67315	0.402472	4.44493e-05	0.00213515	0.805077	0.00333687	0.00220834	0.181099	0.365322	0.154539	0.00202877	0.952678	0.0235669	0.862855	0.679814	0.000968972	0.0200113	0.925923	0.0279704	0.0205352	0.439349	0.646994	0.399429	0.0192566	0.983737	ST8 alpha-N-acetyl-neuraminide alpha-2,8-sialyltransferase 1	6489	ENSG00000111728	ST8SIA1	NM_001304450,NM_003034,NP_001291379,NP_003025,XM_005253470,XM_011520817,XP_005253527,XP_011519119,XR_931322	Q92185	12	-22346324	-22487648
11715293_s_at	3.46276	-0.663772	-0.276146	0.190675	0.142627	0.064983	1.69373	0.387626	0.854447	0.806399	0.728755	2.3575	0.341129	1.50306	0.00445728	0.123083	0.352648	0.586438	0.843803	0.00317654	0.134994	0.00277843	0.014063	0.0574794	0.000138133	0.333405	0.0111258	0.0346407	0.347484	0.635217	0.813125	0.942062	0.0269834	0.368058	0.0244209	0.0801164	0.213332	0.00240024	0.61708	0.0676272	tRNA phosphotransferase 1	83707	ENSG00000149743	TRPT1	NM_001033678,NM_001160389,NM_001160390,NM_001160392,NM_001160393,NM_031472,NP_001028850,NP_001153861,NP_001153862,NP_001153864,NP_001153865,NP_113660,XM_005274345,XM_005274346,XM_005274347,XM_006718706,XM_006718707,XP_005274402,XP_005274403,XP_005274404,XP_006718769,XP_006718770	Q86TN4,A0A024R5C2	11	-63991270,-63991270	-63993726,-63993341
11715294_s_at	2.97223	0.406719	0.0939467	0.313739	0.0380376	0.258763	0.592556	-0.312772	-0.0929795	-0.368681	-0.147956	0.185837	0.164816	0.278817	0.00931138	0.433025	0.0252469	0.829255	0.246149	0.116898	0.07426	0.617869	0.0916628	0.56221	0.638296	0.48694	0.474894	0.0594433	0.705093	0.121353	0.936277	0.52375	0.33666	0.252061	0.831761	0.288902	0.797727	0.843482	0.746001	0.737091	HECT domain containing E3 ubiquitin protein ligase 2	143279	ENSG00000165338	HECTD2	NM_001284274,NM_173497,NM_182765,NP_001271203,NP_775768,NP_877497,NR_104291,XM_011539336,XM_011539337,XM_011539338,XM_011539339,XP_011537638,XP_011537639,XP_011537640,XP_011537641,XR_945607	B4DIQ2,Q5U5R9,B3KV18	10	93170041,93170041	93274585,93223421
11715295_s_at	2.94504	0.552275	0.0351929	0.157321	0.149954	-0.0298297	-0.206895	-0.517082	-0.394954	-0.402322	-0.582105	-0.75917	-0.0650226	-0.364217	5.01969e-06	0.688763	0.123012	0.249221	0.854885	0.45297	0.000117883	0.00500453	0.0132713	0.00262845	0.010596	0.708496	0.205554	0.000164298	0.870822	0.347368	0.52736	0.946823	0.720779	0.00211545	0.0377023	0.0768935	0.0234189	0.065318	0.8809	0.472914	chemokine (C-C motif) ligand 27	10850	ENSG00000213927	CCL27	NM_006664,NP_006655	Q5VZ77,Q9Y4X3	9	-34661879	-34662689
11715296_s_at	3.09381	0.378048	0.00280187	0.0321868	-0.16109	0.413929	-0.116832	-0.375246	-0.345861	-0.539138	0.0358815	-0.49488	0.411127	-0.149019	0.00164962	0.975379	0.758293	0.23136	0.0161965	0.681439	0.00552654	0.016575	0.00155188	0.852989	0.10222	0.0246686	0.614669	0.0164672	0.991461	0.905046	0.505901	0.0886308	0.867039	0.0405843	0.0900795	0.0157181	0.945922	0.309693	0.119348	0.829817	keratin 33A, type I	3883	ENSG00000006059,ENSG00000261986	KRT33A	NM_004138,NP_004129,XM_011524786,XM_011547004,XP_011523088,XP_011545306	O76009	17	-39502344	-39507064
11715301_s_at	6.31222	0.365063	-0.102748	0.152818	-0.398985	-0.274692	0.140964	-0.467811	-0.212246	-0.764048	-0.639756	-0.224099	-0.171945	-0.0118536	0.0286414	0.424784	0.303418	0.0381017	0.251714	0.72623	0.0139058	0.290607	0.0015254	0.0219149	0.59779	0.49955	0.977399	0.132784	0.698385	0.5871	0.161758	0.530162	0.88976	0.0794855	0.573799	0.0155129	0.109904	0.819847	0.755232	0.992211	NOP16 nucleolar protein	51491	ENSG00000048162	NOP16	NM_001256539,NM_001256540,NM_001291305,NM_001291306,NM_001291307,NM_001291308,NM_016391,NP_001243468,NP_001243469,NP_001278234,NP_001278235,NP_001278236,NP_001278237,NP_057475,XM_011534566,XM_011534567,XP_011532868,XP_011532869	Q9Y3C1,A0A0C4DGU5,B4E098	5	-175810939,-175813024	-175815763,-175815763
11715304_s_at	3.20042	0.20786	0.118939	0.175461	0.34007	-0.12682	0.147441	-0.0889219	-0.0323994	0.13221	-0.334681	-0.0604198	-0.245759	-0.0280204	0.153183	0.295122	0.181009	0.0446266	0.54672	0.677697	0.587953	0.854159	0.519133	0.16838	0.871625	0.274628	0.939411	0.397292	0.578457	0.439189	0.180257	0.787816	0.865099	0.814033	0.946486	0.769057	0.420758	0.953651	0.556387	0.978909	phospholipase C, beta 3 (phosphatidylinositol-specific)	5331	ENSG00000149782	PLCB3	NM_000932,NM_001184883,NP_000923,NP_001171812,XM_005274052,XM_011545101,XP_005274109,XP_011543403	Q01970	11	64018994	64036924
11715305_s_at	2.37711	-0.0717286	-0.147426	-0.0548037	-0.0677055	-0.0968753	0.129362	-0.0756973	0.0169249	0.00402309	-0.0251468	0.201091	0.0505505	0.184166	0.538875	0.109641	0.602636	0.615477	0.568256	0.651372	0.56764	0.905269	0.980575	0.897255	0.505711	0.779784	0.53638	0.782558	0.323434	0.822798	0.830296	0.801775	0.850952	0.801399	0.966445	0.993362	0.963493	0.759649	0.914954	0.780805	homeobox A10	3206	ENSG00000253293	HOXA10	NM_018951,NM_153715,NP_061824,NR_037939	P31260	7	-27210209,-27210209	-27213955,-27219880
11715306_s_at	2.40731	-0.291864	0.0862572	-0.218436	-0.231924	1.18022	1.69356	0.378121	0.0734278	0.0599397	1.47208	1.98543	1.09396	1.912	0.396621	0.748571	0.481587	0.559359	0.0204997	0.0475732	0.333595	0.860894	0.902011	0.0121303	0.0281326	0.0429413	0.0318811	0.674948	0.900277	0.741881	0.795915	0.104791	0.188217	0.617257	0.94923	0.965229	0.0720044	0.131115	0.175581	0.143086	amphiregulin	374	ENSG00000109321	AREG	NM_001657,NP_001648	P15514	4	75310814,75480590	75320726,75490485
11715307_s_at	6.23107	-0.761217	-0.322267	0.180921	0.29762	0.208681	0.232773	0.43895	0.942138	1.05884	0.969898	0.99399	0.530948	0.051852	0.000413479	0.0489124	0.33198	0.213691	0.486988	0.645488	0.0636884	0.000346067	0.000519127	0.00609395	0.0655112	0.0997565	0.921431	0.00569678	0.191793	0.615722	0.483567	0.746048	0.847607	0.228201	0.00495942	0.00679302	0.0436141	0.232367	0.304928	0.972608	MLX interacting protein-like	51085	ENSG00000009950	MLXIPL	NM_032951,NM_032952,NM_032953,NM_032954,NM_032994,NP_116569,NP_116570,NP_116571,NP_116572,XM_011516277,XM_011516278,XM_011516279,XM_011516280,XM_011516281,XP_011514579,XP_011514580,XP_011514581,XP_011514582,XP_011514583,XR_927474,XR_927475	Q9NP71	7	-73007523	-73038870
11715308_s_at	6.31631	-0.656686	-0.279285	0.188396	0.324353	0.180019	0.602013	0.377401	0.845082	0.981039	0.836705	1.2587	0.459305	0.413617	0.00171581	0.081006	0.303351	0.167723	0.540902	0.227302	0.103164	0.00098428	0.00099365	0.0152619	0.018342	0.145803	0.423628	0.0169675	0.266777	0.587024	0.419782	0.783864	0.500761	0.311444	0.0111417	0.0112193	0.0849656	0.0968417	0.385652	0.697474	MLX interacting protein-like	51085	ENSG00000009950	MLXIPL	NM_032951,NM_032952,NM_032953,NM_032954,NM_032994,NP_116569,NP_116570,NP_116571,NP_116572,XM_011516277,XM_011516278,XM_011516279,XM_011516280,XM_011516281,XP_011514579,XP_011514580,XP_011514581,XP_011514582,XP_011514583,XR_927474,XR_927475	Q9NP71	7	-73007523	-73038870
11715309_s_at	6.18017	-0.78125	-0.266012	0.129837	0.308912	0.0087876	0.515422	0.515237	0.911087	1.09016	0.790037	1.29667	0.2748	0.385585	0.000427263	0.11242	0.497956	0.209816	0.977269	0.323563	0.0350762	0.000725981	0.000516108	0.0283459	0.0204479	0.404353	0.476803	0.00584727	0.328499	0.754128	0.478491	0.992154	0.607496	0.152746	0.00882247	0.00676328	0.131807	0.104593	0.681459	0.738443	MLX interacting protein-like	51085	ENSG00000009950	MLXIPL	NM_032951,NM_032952,NM_032953,NM_032954,NM_032994,NP_116569,NP_116570,NP_116571,NP_116572,XM_011516277,XM_011516278,XM_011516279,XM_011516280,XM_011516281,XP_011514579,XP_011514580,XP_011514581,XP_011514582,XP_011514583,XR_927474,XR_927475	Q9NP71	7	-73007523	-73038870
11715310_s_at	6.2558	-0.679705	-0.328146	0.184785	0.283663	0.221857	0.306558	0.351559	0.86449	0.963368	0.901562	0.986263	0.550003	0.121773	0.000950842	0.0369697	0.302027	0.21678	0.441422	0.528079	0.120325	0.000594397	0.000952062	0.00779062	0.0570698	0.0760523	0.809293	0.010849	0.15849	0.585634	0.487499	0.711733	0.775057	0.342642	0.00755378	0.0108582	0.0522091	0.212345	0.256076	0.927817	MLX interacting protein-like	51085	ENSG00000009950	MLXIPL	NM_032951,NM_032952,NM_032953,NM_032954,NM_032994,NP_116569,NP_116570,NP_116571,NP_116572,XM_011516277,XM_011516278,XM_011516279,XM_011516280,XM_011516281,XP_011514579,XP_011514580,XP_011514581,XP_011514582,XP_011514583,XR_927474,XR_927475	Q9NP71	7	-73007523	-73038870
11715312_at	3.15305	2.08868	0.448721	-0.00452116	0.510022	0.398937	-0.147197	-1.63995	-2.0932	-1.57865	-1.68974	-2.23587	-0.049784	-0.142676	1.37256e-17	0.00262738	0.978306	0.0188627	0.139818	0.744932	3.1187e-11	6.03077e-14	5.9598e-08	5.59883e-07	1.23543e-05	0.861707	0.761664	2.1182e-14	0.0234146	0.992538	0.0988001	0.376096	0.898505	6.50871e-09	3.10936e-11	4.02986e-06	2.65773e-05	0.000344053	0.949579	0.906652	forkhead box C2	2303	ENSG00000176692	FOXC2	NM_005251,NP_005242	Q99958	16	86600856	86602537
11715313_s_at	4.06762	0.0550209	-0.00865476	0.0249702	-0.0345774	0.199822	0.0512551	-0.0636756	-0.0300507	-0.0895983	0.144801	-0.00376575	0.208476	0.0262849	0.559696	0.906648	0.769001	0.750832	0.147886	0.8246	0.551996	0.793796	0.502964	0.359006	0.987677	0.156528	0.912942	0.796095	0.967031	0.910046	0.901342	0.388907	0.93447	0.791079	0.920935	0.757641	0.641232	0.995811	0.402481	0.969524	luteinizing hormone beta polypeptide	3972	ENSG00000104826	LHB	NM_000894,NP_000885,XM_011526975,XP_011525277	A0A0F7RQE6,P01229	19	-49519236	-49520347
11715315_s_at	3.74689	-0.183583	0.242057	0.028975	0.193452	0.429151	0.632715	0.425641	0.212559	0.377036	0.612735	0.816298	0.187094	0.60374	0.220351	0.0410344	0.829355	0.263221	0.0508107	0.0868479	0.013784	0.244518	0.0774926	0.0159156	0.0371371	0.419099	0.115496	0.492059	0.170255	0.936308	0.543556	0.196683	0.279091	0.0789736	0.521808	0.259259	0.0875221	0.158965	0.693791	0.334179	RAB guanine nucleotide exchange factor (GEF) 1	27342	ENSG00000154710	RABGEF1	NM_001287060,NM_001287061,NM_001287062,NM_014504,NP_001273989,NP_001273990,NP_001273991,NP_055319,NR_104676	A0A0A0MSJ3,B3KMF1,Q9UJ41,A0A024RDL6,A8K3R3	7	66205642,66220868,66147077,66147077	66276448,66276448,66276448,66150679
11715316_x_at	5.92652	0.359234	3.1193	1.83665	0.377234	2.45542	-1.78968	2.76007	1.47742	0.0180003	2.09619	-2.14892	-0.663881	-3.62633	0.779487	0.00265787	0.1157	0.799116	0.190924	0.570129	0.0611686	0.346636	0.992101	0.329591	0.51803	0.738634	0.269987	0.914795	0.0236166	0.334537	0.923151	0.453341	0.802996	0.222278	0.62959	0.997346	0.6134	0.768381	0.895455	0.551204	major histocompatibility complex, class I, C	3107	ENSG00000204525,ENSG00000233841,ENSG00000206452,ENSG00000206435,ENSG00000228299,ENSG00000237022,ENSG00000225691	HLA-C	NM_001243042,NM_002117,NP_001229971,NP_002108	O19617,P10321,Q6R739,Q95HC2	6	-31236525,-2749780,-2532133,-2583420,-2617062,-2529776,-2570004	-31239913,-2753168,-2535511,-2586798,-2620440,-2533154,-2573382
11715317_s_at	3.89728	0.300231	0.072736	0.136558	-0.0021052	0.330305	-0.0431706	-0.227495	-0.163673	-0.302336	0.0300739	-0.343402	0.257569	-0.179729	0.0164061	0.44952	0.219239	0.988136	0.0671414	0.885865	0.10513	0.275635	0.0850453	0.88321	0.280881	0.178047	0.5659	0.0894454	0.718056	0.490681	0.995993	0.236141	0.959172	0.315064	0.557443	0.275293	0.95827	0.563175	0.434955	0.800195	NA	NA	NA	NA	NA	NA	NA	NA	NA
11715320_s_at	2.47813	0.0531061	-0.197696	0.0564093	0.168128	0.6167	0.230172	-0.250802	0.00330317	0.115022	0.563594	0.177066	0.814396	0.173763	0.715368	0.0862393	0.667741	0.319184	0.00466603	0.520005	0.132106	0.98516	0.577646	0.022913	0.638603	0.000550067	0.640191	0.884532	0.277782	0.859848	0.603127	0.0358116	0.769693	0.363215	0.994982	0.80776	0.113313	0.843665	0.00710941	0.844639	titin	7273	ENSG00000155657	TTN	NM_001256850,NM_001267550,NM_003319,NM_133378,NM_133379,NM_133432,NM_133437,NP_001243779,NP_001254479,NP_003310,NP_596869,NP_596870,NP_597676,NP_597681,XM_011511729,XM_011511730,XM_011511731,XM_011511732,XP_011510031,XP_011510032,XP_011510033,XP_011510034	Q8WZ42,A0A0A0MTS7,Q7Z3B7,A0A0A0MRA3	2	-179390717,-179609135,-179390716	-179672150,-179672150,-179672150
11715321_x_at	4.01104	0.00010527	-0.0915046	0.093501	-0.148732	0.116652	-0.0583592	-0.0916099	0.0933958	-0.148837	0.116547	-0.0584645	0.208157	-0.15186	0.999131	0.229422	0.285777	0.185843	0.408094	0.805786	0.405001	0.429559	0.279543	0.471421	0.815308	0.167928	0.538803	0.999713	0.503368	0.568545	0.44614	0.684745	0.926265	0.682044	0.702208	0.561637	0.734576	0.930459	0.420096	0.782524	keratin associated protein 10-8	386681	ENSG00000187766	KRTAP10-8	NM_198695,NP_941968	P60410	21	46031995	46032871
11715325_at	4.20679	-0.244923	0.147377	0.0662415	-0.283523	-0.460001	-0.213802	0.392299	0.311164	-0.0386	-0.215078	0.0311201	-0.607378	-0.280044	0.0500171	0.130048	0.55189	0.0495885	0.0121459	0.480487	0.00633463	0.0414927	0.825179	0.298109	0.922285	0.00213141	0.37462	0.194642	0.359731	0.790997	0.193578	0.072067	0.74117	0.0448614	0.171558	0.934735	0.581473	0.972883	0.0199841	0.655361	V-set and transmembrane domain containing 5	387804	ENSG00000214376	VSTM5	NM_001144871,NP_001138343	A8MXK1	11	-93553734	-93583668
11715327_x_at	2.33558	-0.0944602	0.114865	0.0753189	0.133784	0.198051	0.0404307	0.209326	0.169779	0.228244	0.292511	0.134891	0.0831851	-0.0348881	0.294623	0.105644	0.353901	0.199771	0.132536	0.854424	0.0429294	0.124287	0.0761635	0.0542811	0.561999	0.550636	0.878969	0.577929	0.316054	0.636381	0.465423	0.363962	0.946605	0.175553	0.349528	0.256321	0.205441	0.797599	0.79021	0.956616	NA	NA	NA	NA	NA	NA	NA	NA	NA
11715329_at	2.35655	0.234371	-0.0167714	0.11416	0.637099	0.310096	-0.145961	-0.251142	-0.120211	0.402728	0.0757249	-0.380332	0.326867	-0.260121	0.173358	0.900365	0.460194	0.00184926	0.215087	0.728109	0.198298	0.564929	0.0998915	0.790997	0.391361	0.22015	0.551603	0.42813	0.964602	0.725998	0.0179434	0.485328	0.890618	0.463437	0.799477	0.305201	0.919871	0.67038	0.491857	0.790837	solute carrier family 6 (neutral amino acid transporter), member 15	55117	ENSG00000072041	SLC6A15	NM_001146335,NM_018057,NM_182767,NP_001139807,NP_060527,NP_877499,XM_011538523,XM_011538524,XM_011538525,XP_011536825,XP_011536826,XP_011536827	Q8IXG2,Q9H2J7,Q9NW50	12	-85253266,-85274628	-85306608,-85306608
11715331_x_at	6.62381	-0.847125	-0.0699775	0.100361	-0.320247	0.108081	0.390583	0.777148	0.947486	0.526879	0.955206	1.23771	0.178059	0.290222	8.83471e-08	0.531149	0.435847	0.0548321	0.602328	0.266018	7.89662e-06	6.47574e-07	0.0108067	0.000140316	0.00122678	0.421237	0.425683	5.62586e-06	0.777264	0.707309	0.206814	0.822627	0.54683	0.00023803	3.00852e-05	0.0662274	0.0024299	0.0131734	0.695539	0.699111	DSN1 homolog, MIS12 kinetochore complex component	79980	ENSG00000149636	DSN1	NM_001145315,NM_001145316,NM_001145317,NM_001145318,NM_024918,NP_001138787,NP_001138788,NP_001138789,NP_001138790,NP_079194,XM_006723876,XP_006723939	Q9H410,A8K3X3	20	-35380193,-35380193	-35402230,-35402154
11715337_s_at	3.35108	0.513254	-0.0170811	0.0675771	-0.172047	0.405929	-0.0512217	-0.530335	-0.445677	-0.685301	-0.107325	-0.564476	0.42301	-0.118799	0.00395801	0.899616	0.664984	0.390225	0.1097	0.9039	0.00837847	0.0374567	0.00646889	0.71027	0.209574	0.117711	0.787727	0.0317016	0.964333	0.858374	0.669296	0.323541	0.965935	0.0550261	0.159882	0.0455515	0.881927	0.478171	0.338099	0.918399	NA	NA	NA	NA	NA	NA	NA	NA	NA
11715342_at	2.51225	0.0893349	0.0194342	0.0153536	0.0527686	-0.0690969	0.151642	-0.0699008	-0.0739813	-0.0365664	-0.158432	0.0623066	-0.0885311	0.136288	0.329893	0.786053	0.852275	0.617514	0.603554	0.499625	0.500983	0.507593	0.77777	0.301177	0.792237	0.532652	0.559373	0.613743	0.917693	0.945599	0.831551	0.823369	0.755298	0.756246	0.760987	0.914008	0.584692	0.920298	0.778299	0.79592	brain protein I3	25798	ENSG00000164713	BRI3	NM_001159491,NM_015379,NP_001152963,NP_056194,XM_005250251,XP_005250308,XR_428172	F5GXW6,O95415	7	97910978,97910978	97922275,97920839
11715344_at	9.82463	0.361246	0.0682515	0.04787	-0.00856485	-0.217967	0.231659	-0.292995	-0.313376	-0.369811	-0.579213	-0.129587	-0.286219	0.183789	0.000221027	0.350655	0.569034	0.936513	0.110639	0.31223	0.00689505	0.00716734	0.0063543	0.000373576	0.590935	0.050427	0.439961	0.00348526	0.633226	0.802233	0.977789	0.325359	0.596133	0.0477541	0.0491308	0.0449637	0.00526288	0.815799	0.195712	0.710606	glutathione S-transferase pi 1	2950	ENSG00000084207	GSTP1	NM_000852,NP_000843	P09211,V9HWE9	11	67351065	67354124
11715346_at	5.39908	-1.20392	-0.521715	0.403693	0.0100178	-0.345805	0.378027	0.682209	1.60762	1.21394	0.858119	1.58195	0.17591	-0.0256668	7.06563e-06	0.00903784	0.075522	0.972213	0.341172	0.536614	0.0179524	1.20989e-06	0.00094421	0.0420388	0.0161737	0.64881	0.967769	0.000217178	0.0581652	0.254852	0.990319	0.624505	0.780969	0.0954178	5.05054e-05	0.0107916	0.173077	0.0885586	0.849378	0.988908	Epstein-Barr virus induced 3	10148	ENSG00000105246	EBI3	NM_005755,NP_005746,XM_011527619,XP_011525921	Q14213	19	4229539	4237524
11715347_s_at	11.5498	1.42581	-0.469135	-0.21982	0.587412	0.621189	0.274115	-1.89494	-1.64563	-0.838394	-0.804618	-1.15169	1.09032	0.493935	0.00101411	0.15409	0.559655	0.225379	0.307825	0.788952	0.000146046	0.0018001	0.159199	0.250499	0.288028	0.0951511	0.642902	0.0113975	0.398732	0.796066	0.498316	0.59146	0.918991	0.00251138	0.017584	0.406686	0.528699	0.571033	0.295856	0.846218	hemoglobin, beta	3043	ENSG00000244734	HBB	NM_000518,NP_000509	D9YZU5,P68871	11	-5246695	-5248301
11715348_x_at	10.574	1.84869	-0.470339	-0.265655	0.71332	0.587349	0.120303	-2.31903	-2.11434	-1.13537	-1.26134	-1.72838	1.05769	0.385958	0.00076766	0.257112	0.577061	0.244045	0.444907	0.925951	0.000226593	0.00153148	0.131974	0.155235	0.207993	0.198545	0.774345	0.00921154	0.536418	0.807381	0.521212	0.714496	0.974102	0.0035564	0.0155611	0.362997	0.400563	0.476063	0.46377	0.912473	hemoglobin, beta	3043	ENSG00000244734	HBB	NM_000518,NP_000509	D9YZU5,P68871	11	-5246695	-5248301
11715350_a_at	7.69238	-1.60622	0.715744	0.411564	-0.503252	-1.64349	1.53192	2.32197	2.01779	1.10297	-0.0372667	3.13815	-2.35923	1.12036	0.00172736	0.0679864	0.357901	0.379901	0.0249126	0.209589	9.17269e-05	0.00128153	0.118934	0.964031	0.0163591	0.00289608	0.376135	0.0170508	0.238037	0.640228	0.660295	0.120206	0.478192	0.0017332	0.0136026	0.340226	0.98764	0.0892632	0.0252002	0.656834	collagen, type I, alpha 1	1277	ENSG00000108821	COL1A1	NM_000088,NP_000079,XM_005257058,XM_005257059,XM_011524341,XP_005257115,XP_005257116,XP_011522643	P02452	17	-48261456	-48279000
11715351_at	6.47852	-1.32262	0.981129	0.7887	-0.0381201	-0.793585	2.26405	2.30375	2.11132	1.2845	0.529033	3.58667	-1.77471	1.47535	0.00794494	0.0117328	0.0751898	0.945848	0.263569	0.0607584	7.88284e-05	0.000637792	0.0653519	0.51508	0.00552405	0.0208167	0.236312	0.0529446	0.0702806	0.254122	0.981229	0.543935	0.221225	0.00153375	0.00798693	0.232027	0.766334	0.0405745	0.105937	0.511819	collagen, type I, alpha 1	1277	ENSG00000108821	COL1A1	NM_000088,NP_000079,XM_005257058,XM_005257059,XM_011524341,XP_005257115,XP_005257116,XP_011522643	P02452	17	-48261456	-48279000
11715352_x_at	5.5723	-1.29456	0.998195	0.722125	-0.0358491	-0.814339	2.27737	2.29275	2.01668	1.25871	0.48022	3.57193	-1.81253	1.55525	0.00913683	0.010229	0.101834	0.948944	0.250236	0.0586828	8.15607e-05	0.001035	0.0701292	0.553513	0.00559779	0.0180658	0.211024	0.0586351	0.0636325	0.308925	0.982354	0.528439	0.216305	0.00157636	0.0115777	0.242943	0.792018	0.0409577	0.0958262	0.480039	collagen, type I, alpha 1	1277	ENSG00000108821	COL1A1	NM_000088,NP_000079,XM_005257058,XM_005257059,XM_011524341,XP_005257115,XP_005257116,XP_011522643	P02452	17	-48261456	-48279000
11715353_s_at	10.2654	-1.22225	0.463967	0.311012	-1.17199	-1.54199	0.686496	1.68621	1.53326	0.0502515	-0.319745	1.90874	-2.00596	0.375484	0.0022976	0.129653	0.375175	0.0105903	0.00769291	0.471356	0.000260691	0.00175258	0.927133	0.621768	0.0602858	0.00130568	0.704385	0.021139	0.359084	0.655884	0.0652938	0.0517322	0.734547	0.00397043	0.0172308	0.974479	0.834043	0.220092	0.0138044	0.878781	collagen, type I, alpha 2	1278	ENSG00000164692	COL1A2	NM_000089,NP_000080	P08123	7	94023872	94060544
11715354_a_at	10.5917	-1.66989	0.365033	0.00783662	-1.53177	-2.21977	0.178242	2.03492	1.67772	0.138112	-0.549885	1.84813	-2.5848	0.170405	0.000205434	0.27808	0.983802	0.0027035	0.000629834	0.865217	7.55116e-05	0.00190848	0.819882	0.44263	0.0983594	0.000210226	0.875975	0.00329323	0.560099	0.994467	0.0239148	0.00791024	0.95102	0.00148321	0.0183835	0.932402	0.712805	0.302228	0.00335248	0.955387	collagen, type I, alpha 2	1278	ENSG00000164692	COL1A2	NM_000089,NP_000080	P08123	7	94023872	94060544
11715355_at	11.2359	-1.82466	0.366687	0.0623964	-1.7655	-2.09078	0.0166174	2.19134	1.88705	0.0591545	-0.266129	1.84127	-2.45747	-0.045779	8.29115e-05	0.287291	0.874586	0.000812209	0.00155908	0.98767	3.48059e-05	0.000708154	0.924121	0.716287	0.107658	0.000533983	0.96734	0.00159744	0.570209	0.95481	0.00961418	0.0157724	0.995811	0.000796083	0.00865475	0.973498	0.885052	0.319812	0.00694675	0.988751	collagen, type I, alpha 2	1278	ENSG00000164692	COL1A2	NM_000089,NP_000080	P08123	7	94023872	94060544
11715356_x_at	10.8907	-1.74165	0.370379	0.0255273	-1.71087	-2.04148	0.0768372	2.11203	1.76718	0.0307798	-0.299827	1.81849	-2.41186	0.0513099	0.000171824	0.284882	0.948766	0.00120563	0.00207406	0.943318	6.66109e-05	0.0015146	0.96067	0.683744	0.113764	0.000703222	0.963578	0.00285825	0.567572	0.982265	0.0129977	0.0195712	0.980335	0.00134065	0.0154341	0.98645	0.868275	0.33098	0.00861048	0.987464	collagen, type I, alpha 2	1278	ENSG00000164692	COL1A2	NM_000089,NP_000080	P08123	7	94023872	94060544
11715358_x_at	10.6249	-0.270947	0.168101	0.0936802	0.135115	0.327691	0.0888251	0.439048	0.364627	0.406062	0.598638	0.359772	0.159589	-0.00485507	0.0110765	0.0424475	0.320741	0.263891	0.0334414	0.728464	0.000390271	0.00529251	0.00739071	0.000948829	0.18495	0.324987	0.985433	0.0674082	0.174214	0.604667	0.544298	0.147857	0.890782	0.005446	0.0393061	0.0502505	0.0108321	0.444884	0.608949	0.995077	cystatin C	1471	ENSG00000101439	CST3	NM_000099,NM_001288614,NP_000090,NP_001275543	P01034	20	-23614293,-23608533	-23618685,-23618685
11715359_a_at	10.2732	0.666327	0.0768857	0.362824	-0.206105	-0.874181	1.39812	-0.589442	-0.303504	-0.872432	-1.54051	0.731797	-0.951067	1.0353	0.0419895	0.761164	0.215368	0.580949	0.0659159	0.0808973	0.110876	0.441886	0.0597763	0.00546835	0.382365	0.0606353	0.21138	0.172944	0.906402	0.485683	0.809804	0.233279	0.266538	0.325741	0.712155	0.218895	0.0402705	0.662502	0.220935	0.480492	TIMP metallopeptidase inhibitor 1	7076	ENSG00000102265	TIMP1	NM_003254,NP_003245,XM_005272645,XP_005272702	P01033,Q6FGX5,B4DJK3	X	47441689	47446190
11715360_x_at	10.9382	0.706299	0.0510182	0.326469	-0.195046	-0.788328	1.34695	-0.655281	-0.37983	-0.901345	-1.49463	0.640647	-0.839346	1.02048	0.0252987	0.833682	0.245558	0.586594	0.0838598	0.0800613	0.0658712	0.317152	0.0433327	0.00504486	0.425794	0.0841902	0.199867	0.121542	0.938065	0.523038	0.813208	0.272858	0.264759	0.233167	0.601049	0.176706	0.0379274	0.699216	0.273534	0.465526	TIMP metallopeptidase inhibitor 1	7076	ENSG00000102265	TIMP1	NM_003254,NP_003245,XM_005272645,XP_005272702	P01033,Q6FGX5,B4DJK3	X	47441689	47446190
11715361_a_at	8.35929	-0.521442	-0.304381	-0.063975	-0.622486	-0.66162	0.338903	0.217061	0.457467	-0.101044	-0.140178	0.860345	-0.357239	0.402878	0.0229646	0.0875535	0.752803	0.0189378	0.0463647	0.540068	0.39667	0.0989794	0.751547	0.709418	0.142734	0.307812	0.48378	0.113484	0.280574	0.902263	0.0990616	0.184996	0.783349	0.67499	0.303416	0.901695	0.881496	0.380759	0.591449	0.743661	ATPase, H+ transporting, lysosomal 9kDa, V0 subunit e1	8992	ENSG00000113732	ATP6V0E1	NM_003945,NP_003936	O15342	5	172410762	172461900
11715362_at	9.46926	-0.442286	-0.263863	0.0641297	-0.37506	-0.580577	0.321517	0.178423	0.506415	0.067226	-0.138292	0.763802	-0.316715	0.257387	0.0109689	0.0504697	0.675799	0.0591913	0.0211699	0.441537	0.35616	0.0166769	0.780152	0.626305	0.0855923	0.231575	0.553145	0.0669393	0.19583	0.864088	0.217501	0.107234	0.711843	0.638557	0.0904852	0.915099	0.836583	0.276403	0.506124	0.791794	ATPase, H+ transporting, lysosomal 9kDa, V0 subunit e1	8992	ENSG00000113732	ATP6V0E1	NM_003945,NP_003936	O15342	5	172410762	172461900
11715363_a_at	11.5054	-0.395888	-0.857278	-0.219361	-0.503972	-0.738822	-0.101671	-0.46139	0.176527	-0.108084	-0.342934	0.294217	0.118455	0.11769	0.049182	5.06403e-07	0.223035	0.0306929	0.0123612	0.834694	0.0435432	0.46684	0.701007	0.302851	0.567252	0.700468	0.816289	0.192481	2.44082e-05	0.495354	0.139347	0.0729926	0.938396	0.1773	0.731158	0.876974	0.586466	0.801119	0.876716	0.930866	alpha-2-macroglobulin	2	ENSG00000175899	A2M	NM_000014,NP_000005,XM_006719056,XP_006719119	P01023	12	-9220303	-9268558
11715364_a_at	3.04925	0.126145	0.0845783	0.187046	0.00862247	0.273813	-0.10228	-0.0415663	0.060901	-0.117522	0.147668	-0.228424	0.189235	-0.289325	0.27112	0.345655	0.0725535	0.947864	0.102373	0.715127	0.748368	0.662044	0.468408	0.439602	0.440285	0.286883	0.322194	0.5525	0.6287	0.248336	0.981899	0.309947	0.884428	0.900206	0.85693	0.732295	0.710313	0.710851	0.569797	0.606118	SAM pointed domain containing ETS transcription factor	25803	ENSG00000124664	SPDEF	NM_001252294,NM_012391,NP_001239223,NP_036523,XM_005248988,XM_011514457,XP_005249045,XP_011512759	O95238	6	-34505578	-34524110
11715365_x_at	2.85043	0.0544835	0.0343812	0.161013	-0.155637	0.0504407	-0.120141	-0.0201022	0.10653	-0.210121	-0.0040428	-0.174624	0.0160594	-0.281154	0.555434	0.634634	0.0563028	0.147419	0.707272	0.596177	0.847816	0.345591	0.111457	0.979079	0.465542	0.910647	0.234891	0.793301	0.84145	0.210508	0.388185	0.880238	0.818907	0.943693	0.628635	0.326808	0.992815	0.730152	0.968638	0.510132	SAM pointed domain containing ETS transcription factor	25803	ENSG00000124664	SPDEF	NM_001252294,NM_012391,NP_001239223,NP_036523,XM_005248988,XM_011514457,XP_005249045,XP_011512759	O95238	6	-34505578	-34524110
11715366_a_at	6.2439	-0.222653	-0.0722553	-0.171787	0.0933371	-0.518465	-0.274077	0.150397	0.0508654	0.31599	-0.295812	-0.0514242	-0.44621	-0.10229	0.0916022	0.480916	0.148	0.536876	0.00782955	0.393871	0.312164	0.749701	0.0912203	0.178085	0.879117	0.0303186	0.759042	0.288802	0.741456	0.389099	0.781178	0.0523995	0.672573	0.596055	0.90077	0.288058	0.43501	0.956682	0.138237	0.905377	septin 2	4735	ENSG00000168385	2002-09-01	NM_001008491,NM_001008492,NM_001282972,NM_001282973,NM_004404,NM_006155,NP_001008491,NP_001008492,NP_001269901,NP_001269902,NP_004395,NP_006146,XM_005247011,XM_005247012,XM_005247013,XM_006712547,XM_006712548,XM_006712549,XM_011511231,XM_011511232,XM_011511233,XM_011511234,XM_011511235,XM_011511236,XM_011511237,XM_011511238,XM_011511239,XM_011511240,XP_005247068,XP_005247069,XP_005247070,XP_00671…	Q15019	2	242254601,242255275	242293441,242293441
11715368_a_at	8.27763	1.20801	0.411604	0.285253	-0.586019	-0.559525	0.424479	-0.796405	-0.922756	-1.79403	-1.76753	-0.78353	-0.971129	0.139226	1.05261e-07	0.0120611	0.125453	0.015232	0.063367	0.399147	0.000977174	0.000411343	3.32208e-08	1.95443e-06	0.142035	0.00302591	0.78979	6.51813e-06	0.0717055	0.351659	0.0848512	0.227442	0.677106	0.0110819	0.00567528	2.46487e-06	7.54426e-05	0.379651	0.026022	0.919327	serpin peptidase inhibitor, clade G (C1 inhibitor), member 1	710	ENSG00000149131	SERPING1	NM_000062,NM_001032295,NP_000053,NP_001027466	E9KL26,P05155	11	57365026,57365704	57382326,57382326
11715370_s_at	9.61195	-1.14426	0.0436425	-0.131076	-0.712617	-0.722249	-0.575688	1.1879	1.01318	0.431639	0.422007	0.568568	-0.765892	-0.444611	7.62882e-06	0.814628	0.541395	0.0111956	0.0395798	0.325165	3.49715e-05	0.000791836	0.202574	0.289591	0.35658	0.0405707	0.464191	0.000231277	0.930156	0.7842	0.0679427	0.166055	0.609125	0.000798985	0.00942802	0.469119	0.572698	0.638943	0.16891	0.729063	lectin, galactoside-binding, soluble, 3 binding protein	3959	ENSG00000108679	LGALS3BP	NM_005567,NP_005558	Q08380	17	-76967334	-76976061
11715371_a_at	8.93153	0.340455	0.0343906	0.102672	0.260388	0.0640942	0.392844	-0.306064	-0.237783	-0.0800671	-0.276361	0.0523895	0.0297036	0.290173	0.00303893	0.693348	0.308262	0.0458851	0.69232	0.153306	0.0175626	0.0831467	0.612065	0.140192	0.855666	0.863336	0.308637	0.0261081	0.873152	0.591989	0.183657	0.872693	0.39749	0.0938948	0.271296	0.828382	0.376701	0.947099	0.950182	0.592395	ubiquitin-like modifier activating enzyme 1	7317	ENSG00000130985	UBA1	NM_003334,NM_153280,NP_003325,NP_695012,XM_005272649,XM_005272650,XM_011543953,XM_011543954,XM_011543955,XM_011543956,XP_005272706,XP_005272707,XP_011542255,XP_011542256,XP_011542257,XP_011542258	A0A024R1A3,P22314	X	47053200,47050198	47074527,47074527
11715373_a_at	7.31033	0.347202	0.102832	0.101392	0.224843	0.118917	0.13401	-0.24437	-0.24581	-0.122359	-0.228285	-0.213192	0.0160856	0.0326176	0.00254825	0.240657	0.314508	0.0837514	0.463658	0.624105	0.0562758	0.0736009	0.439116	0.222121	0.460217	0.925762	0.908598	0.0228871	0.517141	0.598463	0.272622	0.728616	0.835365	0.210451	0.250621	0.70997	0.494273	0.726008	0.974071	0.967844	tripartite motif containing 28	10155	ENSG00000130726	TRIM28	NM_005762,NP_005753	Q13263	19	59055835	59062082
11715374_a_at	5.28956	-0.883397	-0.356052	0.00624348	-0.245982	-0.958801	-0.090885	0.527345	0.88964	0.637415	-0.0754036	0.792512	-0.602749	-0.0971284	9.4655e-05	0.0365893	0.97421	0.321631	0.00286791	0.862666	0.03273	0.0010507	0.0385816	0.833019	0.155531	0.072642	0.858883	0.00177588	0.157333	0.991018	0.605579	0.0250232	0.949922	0.145693	0.0117094	0.163195	0.937842	0.40099	0.248521	0.948355	calreticulin	811	ENSG00000179218	CALR	NM_004343,NP_004334	P27797,V9HW88	19	13049413	13055304
11715375_x_at	4.05146	-0.127699	-0.117396	0.13095	-0.0233913	-0.428149	0.281573	0.0103025	0.258648	0.104307	-0.300451	0.409272	-0.310753	0.150624	0.280439	0.205962	0.220454	0.86358	0.0144956	0.3318	0.938586	0.0752254	0.53283	0.130025	0.182299	0.0922264	0.616692	0.562631	0.47344	0.492157	0.950294	0.0818738	0.615539	0.978637	0.254195	0.778413	0.359687	0.441058	0.290073	0.831075	calreticulin	811	ENSG00000179218	CALR	NM_004343,NP_004334	P27797,V9HW88	19	13049413	13055304
11715379_a_at	7.48579	0.226929	-0.21887	-0.0763196	0.406376	-0.241112	-0.0324535	-0.445798	-0.303248	0.179447	-0.46804	-0.259382	-0.0222423	0.0438661	0.0969808	0.0420166	0.53265	0.0111396	0.223325	0.922194	0.00481374	0.0696161	0.351253	0.041476	0.459996	0.915622	0.898967	0.299505	0.173024	0.778299	0.0676844	0.49575	0.972852	0.0366535	0.241801	0.633811	0.171521	0.725874	0.970458	0.96415	lysosomal protein transmembrane 4 beta	55353	ENSG00000104341	LAPTM4B	NM_018407,NP_060877	Q86VI4	8	98787808	98864830
11715380_s_at	9.13542	0.212421	-0.237975	-0.0865398	0.405072	-0.138448	0.203649	-0.450396	-0.298961	0.192651	-0.350869	-0.00877239	0.0995276	0.290188	0.115065	0.0255203	0.473595	0.0103851	0.477056	0.535107	0.00394511	0.0698856	0.310809	0.119133	0.979759	0.6312	0.395891	0.333363	0.122299	0.736189	0.0643529	0.738639	0.77993	0.0316251	0.242394	0.594665	0.340593	0.993053	0.83945	0.674327	lysosomal protein transmembrane 4 beta	55353	ENSG00000104341	LAPTM4B	NM_018407,NP_060877	Q86VI4	8	98787808	98864830
11715381_a_at	5.28181	-0.27195	-0.219927	-0.253166	0.460918	-0.528466	-0.182325	0.0520236	0.0187841	0.732868	-0.256515	0.0896251	-0.308539	0.070841	0.178897	0.165405	0.165626	0.0502932	0.0740038	0.71183	0.819646	0.938946	0.0119346	0.445877	0.863229	0.323909	0.890163	0.436172	0.4162	0.416543	0.195382	0.251484	0.882765	0.932283	0.978772	0.0711724	0.715281	0.95014	0.607836	0.960772	lysosomal protein transmembrane 4 beta	55353	ENSG00000104341	LAPTM4B	NM_018407,NP_060877	Q86VI4	8	98787808	98864830
11715382_x_at	6.50941	-0.282817	-0.182336	0.190168	-0.359239	0.050146	0.629263	0.100482	0.472985	-0.076422	0.332963	0.91208	0.232482	0.439095	0.210864	0.302238	0.349873	0.169451	0.878126	0.256189	0.693818	0.0878441	0.810479	0.376556	0.120091	0.505423	0.444899	0.479815	0.585835	0.632542	0.422388	0.956288	0.535377	0.873335	0.281142	0.928382	0.65727	0.342224	0.759493	0.714489	phospholipase D family, member 3	23646	ENSG00000105223	PLD3	NM_001031696,NM_001291311,NM_012268,NP_001026866,NP_001278240,NP_036400,XM_005258704,XM_005258705,XM_005258707,XM_005258708,XM_005258709,XM_005258710,XM_006723122,XM_011526692,XM_011526693,XP_005258761,XP_005258762,XP_005258764,XP_005258765,XP_005258766,XP_005258767,XP_006723185,XP_011524994,XP_011524995	A0A024R0Q4,Q8IV08	19	40854331,40865548	40884397,40884397
11715386_at	2.39748	0.544865	-0.0156055	0.0236432	0.000789322	0.0549193	-0.0175378	-0.56047	-0.521221	-0.544075	-0.489945	-0.562402	0.0705248	-0.041181	2.68615e-05	0.869955	0.8295	0.99552	0.75644	0.953168	0.000120161	0.000752952	0.00228802	0.0181575	0.0773806	0.708689	0.894491	0.000647956	0.952995	0.936365	0.998533	0.904073	0.983894	0.00214733	0.00907633	0.0210762	0.0961565	0.258976	0.88102	0.962422	regenerating islet-derived 1 alpha	5967	ENSG00000115386	REG1A	NM_002909,NP_002900	A8K7G6,P05451	2	79347583	79350545
11715387_at	8.67765	-0.257376	-0.0562917	-0.0848483	0.0136954	-0.291198	0.392155	0.201084	0.172528	0.271071	-0.0338222	0.649531	-0.234906	0.477003	0.173023	0.70188	0.616538	0.94963	0.288015	0.395675	0.346563	0.451964	0.309918	0.914078	0.183809	0.420526	0.320853	0.427653	0.877393	0.831	0.982584	0.571018	0.674152	0.629521	0.71999	0.593691	0.969934	0.443282	0.694959	0.604787	cyclin-dependent kinase inhibitor 1A (p21, Cip1)	1026	ENSG00000124762	CDKN1A	NM_000389,NM_001220777,NM_001220778,NM_001291549,NM_078467,NP_000380,NP_001207706,NP_001207707,NP_001278478,NP_510867	A0A024RCX5,P38936	6	36646455,36644266,36644236,36646486,36644313	36655116,36655116,36655116,36655116,36655116
11715388_s_at	10.5309	-0.254155	-0.113991	-0.0309785	-0.0447813	-0.29166	0.369185	0.140164	0.223177	0.209374	-0.0375052	0.62334	-0.17767	0.400164	0.148503	0.405728	0.844108	0.824346	0.253055	0.390165	0.480116	0.296628	0.398752	0.897687	0.170597	0.512288	0.370461	0.389899	0.682671	0.942189	0.934348	0.531813	0.669258	0.740891	0.579937	0.676777	0.96363	0.42404	0.764309	0.651582	cyclin-dependent kinase inhibitor 1A (p21, Cip1)	1026	ENSG00000124762	CDKN1A	NM_000389,NM_001220777,NM_001220778,NM_001291549,NM_078467,NP_000380,NP_001207706,NP_001207707,NP_001278478,NP_510867	A0A024RCX5,P38936	6	36646455,36644266,36644236,36646486,36644313	36655116,36655116,36655116,36655116,36655116
11715389_x_at	7.92011	-1.13763	-0.236411	0.128586	-0.707002	-1.06817	-0.526381	0.901214	1.26621	0.430623	0.0694562	0.611244	-0.831757	-0.654967	0.00222243	0.402409	0.691961	0.0920418	0.0441445	0.551318	0.029896	0.00501953	0.399337	0.907941	0.511884	0.138797	0.476096	0.0206353	0.679769	0.872469	0.289702	0.17895	0.790592	0.136845	0.0377833	0.677267	0.967522	0.764041	0.374425	0.737899	FK506 binding protein 1A, 12kDa	2280	ENSG00000088832	FKBP1A	NM_000801,NM_001199786,NM_054014,NP_000792,NP_001186715,NP_463460	P62942,Q0VDC6,A0A087WTS4	20	-1349620,-1352355	-1373816,-1373816
11715390_s_at	8.02329	-0.039295	0.0112762	0.0749131	-0.201309	-0.304708	0.359253	0.0505712	0.114208	-0.162014	-0.265413	0.398548	-0.315984	0.28434	0.810818	0.93011	0.613237	0.290344	0.204492	0.37381	0.786063	0.568869	0.486937	0.334641	0.349601	0.21688	0.497898	0.928541	0.975583	0.829067	0.573507	0.471656	0.654616	0.917693	0.802135	0.746001	0.618263	0.632309	0.487639	0.754091	FK506 binding protein 1A, 12kDa	2280	ENSG00000088832	FKBP1A	NM_000801,NM_001199786,NM_054014,NP_000792,NP_001186715,NP_463460	P62942,Q0VDC6,A0A087WTS4	20	-1349620,-1352355	-1373816,-1373816
11715393_a_at	11.3865	-1.72778	-0.876588	0.126705	-0.235761	-0.45902	0.391642	0.851188	1.85448	1.49202	1.26876	2.11942	0.417568	0.264937	4.64056e-09	4.88381e-05	0.588696	0.432602	0.226366	0.539068	0.00496315	1.26461e-07	0.00012094	0.00446956	0.00227498	0.301151	0.689205	4.67054e-07	0.00104383	0.814486	0.704696	0.499524	0.782658	0.0374742	7.58955e-06	0.00215879	0.0347131	0.0209935	0.584662	0.871059	complement component 3	718	ENSG00000125730	C3	NM_000064,NP_000055	B4DR57,P01024,V9HWA9	19	-6677845	-6720693
11715395_a_at	10.5633	-1.2691	0.121748	0.0595527	-0.397868	-0.566002	0.402939	1.39084	1.32865	0.871228	0.703093	1.67203	-0.68775	0.343386	0.00422752	0.718328	0.878205	0.425036	0.367737	0.703207	0.00564527	0.0133835	0.156548	0.330121	0.136707	0.304923	0.754793	0.0333121	0.88587	0.956309	0.698607	0.649217	0.878153	0.0412081	0.0773471	0.402505	0.613971	0.370958	0.588585	0.903213	NA	NA	NA	NA	NA	NA	NA	NA	NA
11715396_s_at	9.69163	-0.347135	0.0448185	0.0801595	-0.304836	-0.982181	0.181616	0.391953	0.427294	0.0422984	-0.635047	0.52875	-1.027	0.101456	0.0375148	0.72778	0.58906	0.111545	0.000100724	0.652663	0.03847	0.0358893	0.855901	0.023142	0.216204	0.000132243	0.808832	0.160051	0.890484	0.81469	0.326948	0.00186392	0.851653	0.162866	0.155236	0.947201	0.114116	0.48676	0.00231876	0.927629	NA	NA	NA	NA	NA	NA	NA	NA	NA
11715397_x_at	7.84482	0.112402	0.00421767	-0.184023	0.127643	-0.209745	-0.350707	-0.108184	-0.296425	0.0152413	-0.322147	-0.463109	-0.213962	-0.166684	0.247933	0.955652	0.0380485	0.256043	0.139537	0.143032	0.326517	0.0140672	0.911578	0.0494983	0.0678212	0.15707	0.500591	0.525864	0.984827	0.1616	0.535236	0.375624	0.381241	0.610411	0.0801367	0.968932	0.193339	0.237679	0.403341	0.755984	melanoma antigen family D2	10916	ENSG00000102316	MAGED2	NM_014599,NM_177433,NM_201222,NP_055414,NP_803182,NP_957516	A0A024R9Y7,Q9UNF1	X	54835492,54834031,54834770	54842448,54842448,54842448
11715399_at	9.83098	-0.146358	-0.184276	-0.0445009	-0.224761	-0.0100336	-0.23421	-0.0379179	0.101857	-0.0784035	0.136324	-0.0878524	0.174242	-0.189709	0.39898	0.176917	0.775722	0.263175	0.968213	0.581795	0.846953	0.629826	0.749386	0.637565	0.844531	0.516813	0.667745	0.676971	0.433272	0.91308	0.543498	0.988989	0.810288	0.943332	0.838604	0.900681	0.84306	0.942357	0.767552	0.859848	solute carrier family 25 (mitochondrial carrier; adenine nucleotide translocator), member 5	292	ENSG00000005022	SLC25A5	NM_001152,NP_001143	P05141,Q6NVC0	X	118602362	118605359
11715400_x_at	9.8564	-0.173465	-0.190599	-0.0351446	-0.2258	0.0638548	-0.162416	-0.0171337	0.138321	-0.0523346	0.23732	0.0110495	0.254454	-0.127271	0.296763	0.144803	0.814067	0.240266	0.791016	0.689606	0.927364	0.494292	0.823608	0.392218	0.979431	0.323405	0.763356	0.580086	0.384027	0.929949	0.516606	0.919876	0.871261	0.974593	0.751395	0.934029	0.671105	0.992939	0.607339	0.907462	solute carrier family 25 (mitochondrial carrier; adenine nucleotide translocator), member 5	292	ENSG00000005022	SLC25A5	NM_001152,NP_001143	P05141,Q6NVC0	X	118602362	118605359
11715403_a_at	5.20457	0.520439	1.04737	0.0410506	0.113889	-0.409253	0.292657	0.526935	-0.479388	-0.40655	-0.929692	-0.227781	-1.45663	0.251607	0.0096907	2.48691e-09	0.816825	0.616054	0.155014	0.544276	0.0204119	0.0485044	0.147238	0.00583571	0.654283	8.64494e-06	0.615959	0.0612188	2.74403e-07	0.931085	0.830684	0.400184	0.786187	0.104478	0.190701	0.387877	0.0422294	0.85265	0.000256428	0.83063	collagen, type VI, alpha 1	1291	ENSG00000142156	COL6A1	NM_001848,NP_001839	P12109	21	47401662	47424963
11715404_a_at	8.72375	0.0226113	0.572101	0.0989421	0.259901	-0.0931365	0.115558	0.54949	0.0763308	0.23729	-0.115748	0.0929463	-0.665238	0.0166156	0.904658	0.000230664	0.561727	0.23574	0.73459	0.803065	0.0121612	0.7404	0.376514	0.713707	0.849124	0.0255902	0.972483	0.966227	0.00360818	0.79739	0.511158	0.893504	0.924993	0.0721345	0.896238	0.65723	0.883716	0.944215	0.122536	0.990418	collagen, type VI, alpha 1	1291	ENSG00000142156	COL6A1	NM_001848,NP_001839	P12109	21	47401662	47424963
11715405_x_at	8.67136	0.064277	0.620001	0.101069	0.217713	-0.102652	-0.0651283	0.555724	0.0367924	0.153437	-0.166929	-0.129405	-0.722653	-0.166198	0.72427	4.34276e-05	0.539049	0.302691	0.69859	0.884165	0.0087264	0.868498	0.5528	0.583655	0.783727	0.0123577	0.720767	0.88889	0.000950352	0.782649	0.586279	0.875756	0.958598	0.0566932	0.952425	0.791579	0.811527	0.916687	0.0729794	0.887025	collagen, type VI, alpha 1	1291	ENSG00000142156	COL6A1	NM_001848,NP_001839	P12109	21	47401662	47424963
11715406_a_at	4.7935	-0.755815	0.994471	0.124715	-0.325328	-0.15496	-0.207426	1.75029	0.880529	0.430487	0.600854	0.548388	-1.14943	-0.332141	0.00757619	1.6984e-05	0.616588	0.309141	0.699525	0.759378	3.72188e-07	0.0105999	0.272971	0.194942	0.443334	0.00875309	0.63729	0.05117	0.000445624	0.831022	0.592942	0.876214	0.905549	1.88572e-05	0.0653333	0.554513	0.458831	0.713359	0.0568177	0.842909	collagen, type VI, alpha 1	1291	ENSG00000142156	COL6A1	NM_001848,NP_001839	P12109	21	47401662	47424963
11715409_a_at	8.46921	0.109219	-0.15331	-0.0345001	0.0800972	0.470055	-0.270981	-0.262529	-0.143719	-0.0291218	0.360836	-0.3802	0.623365	-0.236481	0.303565	0.0674727	0.717789	0.512782	0.00307681	0.298346	0.0314645	0.26743	0.845993	0.0441303	0.167691	0.000290006	0.382185	0.587214	0.236884	0.885672	0.764684	0.0263573	0.581707	0.14181	0.548276	0.942937	0.178911	0.419738	0.00432061	0.662342	peroxiredoxin 2	7001	ENSG00000167815	PRDX2	NM_005809,NM_181737,NM_181738,NP_005800	P32119,V9HW12	19	-12907633	-12912724
11715410_x_at	8.46607	0.0803239	-0.192462	-0.0721156	0.0654338	0.536913	-0.179627	-0.272786	-0.15244	-0.0148901	0.456589	-0.259951	0.729376	-0.107511	0.474906	0.0312896	0.477046	0.614083	0.00151689	0.514874	0.0350272	0.267584	0.925419	0.0170203	0.372076	7.5236e-05	0.707453	0.737091	0.141215	0.738632	0.829529	0.015451	0.766204	0.152605	0.548469	0.973906	0.0917971	0.65299	0.00147892	0.880331	peroxiredoxin 2	7001	ENSG00000167815	PRDX2	NM_005809,NM_181737,NM_181738,NP_005800	P32119,V9HW12	19	-12907633	-12912724
11715411_a_at	9.97249	-0.862459	-0.314315	-0.227652	-0.193009	-0.445853	0.0693226	0.548144	0.634807	0.66945	0.416606	0.931782	-0.131538	0.296975	1.07511e-07	0.00748636	0.0876719	0.255431	0.0389934	0.846833	0.00145169	0.000645875	0.00181893	0.091361	0.0158922	0.562253	0.427099	6.62453e-06	0.0507381	0.280798	0.534524	0.164378	0.943284	0.0149411	0.00806656	0.0177204	0.288337	0.0874225	0.79775	0.700212	endothelial PAS domain protein 1	2034	ENSG00000116016	EPAS1	NM_001430,NP_001421,XM_011532698,XP_011531000	B3KW07,Q99814	2	46524540	46613842
11715412_a_at	3.01675	-0.165639	-0.285606	-0.0514087	-0.107185	-0.31604	-0.411674	-0.119967	0.11423	0.0584537	-0.150401	-0.246035	-0.0304347	-0.360265	0.103257	0.000527966	0.571932	0.358367	0.0337817	0.0990374	0.295743	0.35395	0.682349	0.372654	0.346665	0.845481	0.163838	0.311629	0.00688665	0.80418	0.640624	0.148861	0.30353	0.579064	0.636435	0.867519	0.653507	0.629609	0.942733	0.413838	endothelial PAS domain protein 1	2034	ENSG00000116016	EPAS1	NM_001430,NP_001421,XM_011532698,XP_011531000	B3KW07,Q99814	2	46524540	46613842
11715413_s_at	9.13012	1.3772	0.0910995	-0.265333	0.141407	0.995407	0.270225	-1.2861	-1.64253	-1.23579	-0.381788	-1.10697	0.904308	0.535558	2.51943e-12	0.477268	0.0750589	0.454588	7.6032e-05	0.500958	1.4412e-09	5.63483e-12	1.0194e-06	0.164684	0.0105414	0.000621954	0.201469	7.61049e-10	0.738802	0.253846	0.721957	0.00149123	0.756225	1.72946e-07	1.52998e-09	4.37615e-05	0.41514	0.0650789	0.00782835	0.467719	TSC22 domain family, member 1	8848	ENSG00000102804	TSC22D1	NM_001243797,NM_001243798,NM_001243799,NM_006022,NM_183422,NP_001230726,NP_001230727,NP_001230728,NP_006013,NP_904358,XM_005266583,XP_005266640,XR_941690,XR_941691,XR_941692	A0A087X0H8,Q15714,A0A024RDV8,A8K3Y6	13	-45006278,-45006278,-45006278,-45006278	-45011060,-45150701,-45011390,-45048437
11715414_x_at	7.19804	-2.33902	1.16752	0.0476003	-0.832605	-1.67849	0.891124	3.50654	2.38662	1.50642	0.660528	3.23015	-2.84601	0.843524	3.9434e-06	0.00212243	0.910395	0.127396	0.0159426	0.439592	6.17871e-09	8.04687e-05	0.0259588	0.400177	0.00936724	0.000197097	0.481504	0.000134818	0.0199221	0.96855	0.35499	0.0876366	0.710313	5.94487e-07	0.00155904	0.123826	0.677953	0.0597092	0.00318761	0.741838	collagen, type III, alpha 1	1281	ENSG00000168542	COL3A1	NM_000090,NP_000081	P02461	2	189839098	189877472
11715415_a_at	9.67918	-2.36433	0.84072	0.0473547	-1.24443	-2.3828	0.568242	3.20505	2.41169	1.11991	-0.018473	2.93257	-3.22352	0.520887	5.0022e-05	0.0537423	0.923838	0.0529208	0.00379887	0.673421	2.17272e-06	0.000563792	0.153138	0.98393	0.042005	0.000304725	0.710178	0.00106368	0.204106	0.97342	0.202055	0.0307747	0.862973	8.22522e-05	0.00724769	0.39721	0.994509	0.172992	0.00449382	0.881891	collagen, type III, alpha 1	1281	ENSG00000168542	COL3A1	NM_000090,NP_000081	P02461	2	189839098	189877472
11715416_s_at	8.50906	-0.214513	-0.0859603	-0.171201	0.113105	-0.125825	-0.178689	0.128552	0.0433114	0.327618	0.0886876	0.0358239	-0.0398647	-0.0074875	0.0166646	0.213735	0.0334141	0.266817	0.326082	0.407958	0.199516	0.686035	0.0101353	0.545797	0.874696	0.769655	0.973332	0.0904281	0.483645	0.147781	0.547662	0.609996	0.684648	0.46508	0.86953	0.0632073	0.787174	0.954864	0.910293	0.990726	damage-specific DNA binding protein 1, 127kDa	1642	ENSG00000167986	DDB1	NM_001923,NP_001914	Q16531	11	-61066918	-61100684
11715417_s_at	8.89631	-0.0383176	-0.10781	-0.167126	-0.39748	-0.0886985	-0.363592	-0.0694924	-0.128808	-0.359163	-0.0503809	-0.325274	0.0191115	-0.196466	0.807124	0.38174	0.240118	0.0310811	0.697756	0.346639	0.696533	0.501736	0.10961	0.847611	0.424209	0.937394	0.623972	0.926893	0.661908	0.516427	0.140543	0.875363	0.62959	0.874738	0.756743	0.323374	0.943591	0.697885	0.978084	0.835271	NA	NA	NA	NA	NA	NA	NA	NA	NA
11715418_x_at	7.86669	-0.0478713	-0.161477	-0.145747	-0.436112	-0.143332	-0.389316	-0.113605	-0.0978759	-0.388241	-0.0954602	-0.341445	0.018145	-0.243569	0.725919	0.134102	0.238934	0.00706324	0.471226	0.247438	0.464198	0.557182	0.0478698	0.675669	0.335364	0.931681	0.485136	0.889626	0.366625	0.515005	0.0485905	0.734452	0.525292	0.729067	0.794505	0.189013	0.86403	0.61894	0.976119	0.74471	S-phase kinase-associated protein 1	6500	ENSG00000113558	SKP1	NM_006930,NM_170679,NP_008861,NP_733779	P63208	5	-133492081	-133512724
11715419_at	6.52694	-0.257224	-0.28486	-0.164236	0.0911839	0.474641	-0.157926	-0.027636	0.0929876	0.348408	0.731865	0.0992974	0.759501	0.00630978	0.414342	0.249608	0.563009	0.801819	0.301183	0.837836	0.938259	0.808466	0.435299	0.166342	0.902864	0.122391	0.993724	0.68994	0.52776	0.798207	0.924445	0.584699	0.93965	0.978475	0.92746	0.706939	0.41766	0.965546	0.346262	0.997914	lymphocyte antigen 6 complex, locus E	4061	ENSG00000160932,ENSG00000278032	LY6E	NM_001127213,NM_002346,NP_001120685,NP_002337	Q16553	8	144099901	144103827
11715420_a_at	6.66853	-0.307602	-0.17365	-0.156674	-0.0430475	-0.147687	-0.441317	0.133952	0.150928	0.264555	0.159916	-0.133714	0.0259632	-0.284642	0.0661709	0.182943	0.295655	0.821811	0.539912	0.278993	0.47629	0.455398	0.261328	0.56323	0.754843	0.919369	0.500764	0.233872	0.442037	0.578991	0.933171	0.783242	0.561067	0.738056	0.722577	0.541301	0.798367	0.903239	0.971813	0.756106	chaperonin containing TCP1, subunit 2 (beta)	10576	ENSG00000166226	CCT2	NM_001198842,NM_006431,NP_001185771,NP_006422	P78371,V9HW96	12	69979207,69979461	69995357,69995357
11715422_a_at	9.56194	0.287392	-0.214914	0.0570328	0.16353	-0.166719	0.394447	-0.502307	-0.230359	-0.123862	-0.454111	0.107055	0.0481959	0.337414	0.006508	0.00922562	0.53927	0.171561	0.267188	0.121254	5.04525e-05	0.069585	0.396684	0.00985979	0.687658	0.762525	0.201132	0.0457455	0.0590469	0.782791	0.425489	0.548008	0.344304	0.00107102	0.241738	0.674991	0.0620002	0.870294	0.907019	0.467249	B-cell receptor-associated protein 31	10134	ENSG00000185825	BCAP31	NM_001139441,NM_001139457,NM_001256447,NM_005745,NP_001132913,NP_001132929,NP_001243376,NP_005736	P51572	X	-152965946,-152965946,-152965946,-152965946	-152989556,-152989582,-152989838,-152990201
11715423_s_at	9.89617	0.161423	-0.183537	0.096211	0.0683259	-0.23276	0.29747	-0.34496	-0.0652117	-0.0930968	-0.394183	0.136047	-0.0492227	0.201259	0.116595	0.0240568	0.297491	0.562387	0.119793	0.23689	0.0038251	0.600469	0.52011	0.0231113	0.606496	0.755625	0.440191	0.336136	0.117274	0.580829	0.79782	0.341733	0.512571	0.0309303	0.821575	0.769743	0.114001	0.825064	0.903647	0.710763	B-cell receptor-associated protein 31	10134	ENSG00000185825	BCAP31	NM_001139441,NM_001139457,NM_001256447,NM_005745,NP_001132913,NP_001132929,NP_001243376,NP_005736	P51572	X	-152965946,-152965946,-152965946,-152965946	-152989556,-152989582,-152989838,-152990201
11715424_x_at	9.81702	0.214191	-0.202617	0.084221	0.102748	-0.132529	0.27464	-0.416808	-0.12997	-0.111443	-0.346721	0.0604484	0.0700874	0.190419	0.0485926	0.0179381	0.384696	0.407489	0.396196	0.29796	0.00097847	0.321575	0.463759	0.0557994	0.827388	0.673188	0.486713	0.19093	0.0953565	0.66459	0.684195	0.674612	0.581305	0.011092	0.605537	0.728708	0.209218	0.935589	0.862865	0.745832	B-cell receptor-associated protein 31	10134	ENSG00000185825	BCAP31	NM_001139441,NM_001139457,NM_001256447,NM_005745,NP_001132913,NP_001132929,NP_001243376,NP_005736	P51572	X	-152965946,-152965946,-152965946,-152965946	-152989556,-152989582,-152989838,-152990201
11715425_x_at	8.49457	0.308568	0.256953	0.137341	-0.331534	-0.852347	0.207151	-0.0516151	-0.171227	-0.640102	-1.16091	-0.101417	-1.1093	0.06981	0.0564945	0.0429576	0.342003	0.0756224	0.000450459	0.597473	0.775859	0.380765	0.00593167	4.24884e-05	0.806188	2.66624e-05	0.863989	0.210963	0.175623	0.625307	0.255071	0.00608977	0.819697	0.913152	0.661115	0.0427505	0.000933357	0.926429	0.000643872	0.950454	filamin A, alpha	2316	ENSG00000196924	FLNA	NM_001110556,NM_001456,NP_001104026,NP_001447,XM_011531127,XM_011531128,XM_011531129,XM_011531130,XM_011531131,XP_011529429,XP_011529430,XP_011529431,XP_011529432,XP_011529433	P21333,Q60FE5,Q6NXF2,Q5HY54	X	-153576899	-153603006
11715426_s_at	8.83502	0.257325	-0.128856	-0.339257	0.147967	-0.0320914	-0.255497	-0.386182	-0.596582	-0.109358	-0.289417	-0.512823	0.096765	0.0837591	0.0160786	0.119317	0.000580162	0.223673	0.833138	0.321734	0.00170983	1.31689e-05	0.462044	0.101224	0.0616053	0.551619	0.753964	0.0881868	0.340933	0.00741464	0.496175	0.937884	0.605686	0.0169246	0.000362115	0.727452	0.307785	0.223323	0.790849	0.902863	NA	NA	NA	NA	NA	NA	NA	NA	NA
11715427_at	8.64321	0.555789	0.0273573	-0.335067	0.173499	0.495311	-0.631076	-0.528431	-0.890855	-0.38229	-0.0604778	-1.18686	0.467954	-0.296009	2.74989e-05	0.778782	0.00374827	0.229394	0.00759123	0.0415391	0.000348921	1.18411e-07	0.0328003	0.770914	0.000420801	0.0173578	0.352169	0.000659928	0.91445	0.0304654	0.503344	0.0512414	0.171684	0.00499054	7.18484e-06	0.145921	0.910832	0.0057754	0.0931153	0.63473	SNU13 homolog, small nuclear ribonucleoprotein (U4/U6.U5)	4809	ENSG00000100138	SNU13	NM_001003796,NM_005008,NP_001003796,NP_004999,XM_011530201,XP_011528503	P55769,Q6FHM6	22	-42069936	-42084913
11715428_x_at	8.22649	-0.199363	-0.318225	-0.221235	-0.0309675	-0.44561	0.129997	-0.118861	-0.0218714	0.168396	-0.246247	0.329361	-0.127386	0.351232	0.255471	0.0223344	0.162885	0.87794	0.0824902	0.761558	0.548912	0.918178	0.496731	0.399475	0.466671	0.638064	0.431281	0.534568	0.111343	0.412376	0.956218	0.26992	0.906603	0.789229	0.971369	0.753168	0.67739	0.731023	0.843354	0.703671	ADP-ribosylation factor 4	378	ENSG00000168374	ARF4	NM_001660,NP_001651	P18085	3	-57557089	-57583215
11715429_s_at	9.40284	-0.0148237	-0.266204	-0.20841	0.0579991	-0.192446	0.239011	-0.25138	-0.193586	0.0728228	-0.177622	0.253835	0.0737578	0.447421	0.902475	0.00624818	0.0593797	0.678342	0.276179	0.421855	0.0703543	0.192314	0.671261	0.380733	0.418567	0.694312	0.150232	0.965402	0.0444304	0.21793	0.865374	0.558059	0.696044	0.243448	0.455249	0.861758	0.661092	0.693361	0.87359	0.39259	ADP-ribosylation factor 4	378	ENSG00000168374	ARF4	NM_001660,NP_001651	P18085	3	-57557089	-57583215
11715430_a_at	9.87661	0.13918	-0.928639	-0.564282	-0.149108	-0.412155	-0.367146	-1.06782	-0.703463	-0.288288	-0.551336	-0.506326	0.516484	0.197137	0.597604	2.4727e-05	0.0198853	0.624472	0.284099	0.570533	0.000618954	0.031334	0.441031	0.212776	0.458528	0.208617	0.769374	0.819748	0.000605339	0.102592	0.835575	0.566762	0.803269	0.00779865	0.141372	0.711437	0.482384	0.724832	0.476839	0.910211	aldo-keto reductase family 1, member B1 (aldose reductase)	231	ENSG00000085662	AKR1B1	NM_001628,NP_001619,XM_005250234,XP_005250291	A0A024R7A8,P15121	7	-134127106	-134143888
11715431_a_at	6.15324	-1.12186	-0.298829	-0.165929	-0.757314	-1.36989	-0.710216	0.823032	0.955932	0.364547	-0.248031	0.411645	-1.07106	-0.544287	0.0001279	0.172283	0.508353	0.0205731	0.00110124	0.299132	0.0107286	0.00602544	0.355756	0.59318	0.567161	0.0148779	0.443294	0.00225794	0.426619	0.761511	0.105048	0.0121361	0.582469	0.0659002	0.043252	0.638124	0.817149	0.801046	0.0834233	0.713329	NA	NA	NA	NA	NA	NA	NA	NA	NA
11715432_a_at	9.55593	-0.246436	-0.0732166	-0.0610179	-0.249501	-0.939535	-0.126583	0.173219	0.185418	-0.00306529	-0.6931	0.119853	-0.866319	-0.0655651	0.0649393	0.479323	0.608445	0.10483	5.62368e-06	0.69592	0.249444	0.251432	0.986919	0.00234997	0.725614	6.43577e-05	0.845567	0.231089	0.740314	0.826269	0.31451	0.000180297	0.874422	0.527557	0.529819	0.995617	0.0215066	0.889518	0.00130415	0.94279	NA	NA	NA	NA	NA	NA	NA	NA	NA
11715433_a_at	7.53678	0.00230718	-0.0138627	0.0170403	0.1316	-0.418715	0.15255	-0.0161699	0.0147331	0.129293	-0.421022	0.150243	-0.404852	0.13551	0.979283	0.842136	0.831674	0.20246	0.00176659	0.484931	0.872606	0.891887	0.306409	0.0057855	0.514126	0.00432373	0.550545	0.992888	0.941378	0.937328	0.46899	0.0173284	0.744555	0.95405	0.961415	0.590057	0.0419671	0.765712	0.0338768	0.790163	retinoblastoma binding protein 7	5931	ENSG00000102054	RBBP7	NM_001198719,NM_002893,NP_001185648,NP_002884,XM_011545553,XM_011545554,XP_011543855,XP_011543856	Q16576,Q6FHQ0	X	-16862774,-16862774	-16887978,-16888534
11715434_a_at	6.84459	-0.229401	-0.178059	-0.00897281	-0.221979	-1.01241	-0.0475371	0.0513427	0.220428	0.00742248	-0.783004	0.181864	-0.834347	-0.0385643	0.268047	0.272393	0.961533	0.352981	0.00116139	0.925167	0.826381	0.38223	0.979742	0.0255799	0.733378	0.0108053	0.941579	0.549002	0.553925	0.986754	0.635512	0.0126336	0.973844	0.935191	0.662391	0.993053	0.122503	0.892893	0.0662208	0.979721	protein disulfide isomerase family A, member 6	10130	ENSG00000143870	PDIA6	NM_001282704,NM_001282705,NM_001282706,NM_001282707,NM_005742,NP_001269633,NP_001269634,NP_001269635,NP_001269636,NP_005733,XM_011510308,XP_011508610	Q15084	2	-10923516,-10923516,-10923516	-10952965,-10972611,-10978103
11715435_s_at	11.4401	-0.425746	0.0127657	-0.301546	0.13015	-0.94351	-0.192281	0.438512	0.124201	0.555896	-0.517763	0.233465	-0.956275	0.109264	0.00079684	0.893624	0.0075212	0.356759	1.08224e-06	0.520904	0.00217946	0.404667	0.00188699	0.0128759	0.460023	2.99771e-06	0.725432	0.0094728	0.962105	0.0509065	0.639098	4.6015e-05	0.77025	0.020327	0.681762	0.0182246	0.0752048	0.725893	0.000107475	0.889431	TIMP metallopeptidase inhibitor 3	7078	ENSG00000100234	TIMP3	NM_000362,NP_000353	P35625	22	33196801	33259028
11715436_at	9.85896	-0.783274	-0.207481	-0.518353	0.0158323	-1.38921	-0.359254	0.575793	0.264921	0.799106	-0.605933	0.424021	-1.18173	0.159099	6.3139e-05	0.154486	0.00260634	0.940851	1.95527e-06	0.429023	0.00742721	0.241965	0.0031011	0.0526559	0.376317	9.46936e-05	0.735762	0.00128416	0.399343	0.0232798	0.979483	7.54686e-05	0.701729	0.0504389	0.518714	0.0265048	0.201371	0.657003	0.00177623	0.894069	TIMP metallopeptidase inhibitor 3	7078	ENSG00000100234	TIMP3	NM_000362,NP_000353	P35625	22	33196801	33259028
11715437_at	10.9318	-0.625155	-0.0475585	-0.454715	0.0522218	-1.13984	-0.493898	0.577597	0.17044	0.677377	-0.514685	0.131258	-1.09228	-0.0391826	0.00020303	0.704536	0.00232241	0.777661	5.6306e-06	0.211104	0.00211618	0.383942	0.00376827	0.0573745	0.751378	3.54306e-05	0.92356	0.00326345	0.878872	0.0213111	0.913967	0.000180479	0.480128	0.0198763	0.663963	0.0305838	0.21308	0.901599	0.000807156	0.973335	TIMP metallopeptidase inhibitor 3	7078	ENSG00000100234	TIMP3	NM_000362,NP_000353	P35625	22	33196801	33259028
11715438_at	6.01733	-1.65115	-0.121828	-0.0570463	-0.417343	-1.49139	-0.520867	1.52932	1.5941	1.2338	0.159753	1.13028	-1.36957	-0.46382	1.87299e-08	0.551881	0.808675	0.169379	0.000189549	0.417378	2.03008e-06	3.71877e-06	0.00132032	0.714286	0.0976405	0.00113176	0.487065	1.51049e-06	0.790989	0.927553	0.422276	0.00309078	0.692437	7.78393e-05	0.000128435	0.0139152	0.884013	0.300754	0.012393	0.746096	death-associated protein	1611	ENSG00000112977	DAP	NM_001291963,NM_004394,NP_001278892,NP_004385	B4DQ75,P51397	5	-10679341	-10761387
11715439_at	8.63051	-0.838072	0.133443	0.0095489	-0.200818	-0.806691	0.106318	0.971514	0.84762	0.637254	0.0313804	0.944389	-0.940134	0.096769	8.37683e-11	0.125107	0.923447	0.117752	3.31441e-06	0.694248	4.18412e-11	2.00271e-08	0.000110907	0.864591	0.0014082	5.2498e-07	0.730728	1.52699e-08	0.351008	0.973294	0.338172	0.000116727	0.873548	8.38512e-09	1.59693e-06	0.00201425	0.950708	0.0146018	2.51707e-05	0.891809	death-associated protein	1611	ENSG00000112977	DAP	NM_001291963,NM_004394,NP_001278892,NP_004385	B4DQ75,P51397	5	-10679341	-10761387
11715440_a_at	6.97361	-1.67721	-0.636242	-0.319434	0.141901	0.083209	0.57266	1.04097	1.35778	1.81911	1.76042	2.24987	0.719451	0.892094	0.000636252	0.0876917	0.452813	0.794185	0.90328	0.620379	0.0544782	0.0203847	0.00786264	0.0277899	0.0679923	0.325905	0.458514	0.00797315	0.280835	0.720649	0.921113	0.965688	0.833216	0.20592	0.104387	0.0525491	0.13	0.238051	0.609841	0.724827	connective tissue growth factor	1490	ENSG00000118523	CTGF	NM_001901,NP_001892	P29279,Q5M8T4	6	-132269316	-132272518
11715441_a_at	7.78388	-1.28875	-0.562908	-0.412764	0.353687	0.142957	0.600407	0.725842	0.875986	1.64244	1.43171	1.88916	0.705865	1.01317	0.00590355	0.117827	0.31688	0.502203	0.829206	0.591565	0.16319	0.118122	0.0128536	0.0631063	0.112233	0.319286	0.384644	0.0425935	0.338322	0.600785	0.757067	0.93626	0.816232	0.412815	0.338793	0.0751075	0.226874	0.328148	0.603219	0.664549	connective tissue growth factor	1490	ENSG00000118523	CTGF	NM_001901,NP_001892	P29279,Q5M8T4	6	-132269316	-132272518
11715442_s_at	9.14324	-0.841645	-0.52848	-0.224922	0.294857	0.086628	0.711721	0.313166	0.616723	1.1365	0.928273	1.55337	0.615108	0.936643	0.0201765	0.0608096	0.48368	0.473429	0.86692	0.415524	0.43839	0.157793	0.0266335	0.121044	0.0944584	0.266355	0.303436	0.103648	0.22135	0.743573	0.736061	0.951781	0.690908	0.709398	0.404443	0.126114	0.343916	0.294534	0.547171	0.587118	connective tissue growth factor	1490	ENSG00000118523	CTGF	NM_001901,NP_001892	P29279,Q5M8T4	6	-132269316	-132272518
11715445_a_at	7.48614	0.213794	-0.0161768	-0.139634	0.0214887	0.399356	0.379123	-0.229971	-0.353428	-0.192305	0.185562	0.165329	0.415533	0.518757	0.509521	0.949121	0.632759	0.954172	0.397508	0.633406	0.531805	0.372071	0.675263	0.731534	0.843539	0.408781	0.530478	0.762298	0.982424	0.840386	0.984265	0.675661	0.840691	0.777717	0.65299	0.863808	0.892151	0.941952	0.685317	0.776824	DnaJ (Hsp40) homolog, subfamily B, member 1	3337	ENSG00000132002	DNAJB1	NM_001300914,NM_001313964,NM_006145,NP_001287843,NP_001300893,NP_006136,XM_006722733,XM_006722734,XM_011527956,XM_011527957,XM_011527958,XP_006722796,XP_006722797,XP_011526258,XP_011526259,XP_011526260	P25685,Q6FHS4	19	-14625575,-14625575,-14625575	-14629371,-14628674,-14640134
11715446_a_at	8.76682	-0.0324525	0.0022538	-0.067766	0.226881	0.356901	0.0867307	0.0347063	-0.0353135	0.259333	0.389354	0.119183	0.354647	0.154497	0.890059	0.990221	0.749089	0.404057	0.297871	0.880352	0.896363	0.901874	0.436785	0.322497	0.844498	0.331552	0.79653	0.960744	0.996708	0.900493	0.681172	0.581229	0.957131	0.963125	0.965178	0.708077	0.606413	0.942335	0.615316	0.922096	DnaJ (Hsp40) homolog, subfamily B, member 1	3337	ENSG00000132002	DNAJB1	NM_001300914,NM_001313964,NM_006145,NP_001287843,NP_001300893,NP_006136,XM_006722733,XM_006722734,XM_011527956,XM_011527957,XM_011527958,XP_006722796,XP_006722797,XP_011526258,XP_011526259,XP_011526260	P25685,Q6FHS4	19	-14625575,-14625575,-14625575	-14629371,-14628674,-14640134
11715447_at	10.8315	-0.0438757	0.0251584	0.0153727	-0.334762	-0.359431	0.134078	0.0690341	0.0592484	-0.290887	-0.315556	0.177953	-0.38459	0.118705	0.718904	0.792146	0.888793	0.0197107	0.0456271	0.654125	0.617938	0.690374	0.0954262	0.124251	0.572968	0.044821	0.702773	0.886112	0.92028	0.960277	0.101948	0.182977	0.852572	0.831788	0.871626	0.296402	0.349461	0.804836	0.180759	0.877924	transaldolase 1	6888	ENSG00000177156	TALDO1	NM_006755,NP_006746	P37837	11	747431	765024
11715449_x_at	8.78391	0.194835	0.101402	0.0439774	0.106736	-0.193407	0.0896476	-0.0934332	-0.150858	-0.0880989	-0.388242	-0.105188	-0.294809	0.0456702	0.0353307	0.158348	0.593037	0.31239	0.147559	0.688663	0.367625	0.177555	0.495878	0.0126271	0.655765	0.0398568	0.844297	0.153545	0.405314	0.817095	0.59632	0.388419	0.870779	0.649096	0.434207	0.75252	0.0741363	0.85346	0.166862	0.942263	ERGIC and golgi 3	51614	ENSG00000125991	ERGIC3	NM_015966,NM_198398,NP_057050,NP_938408,XR_936547	A2TJK5,Q9Y282	20	34129777	34145405
11715450_at	4.22204	-0.206618	-0.0639522	-0.0536916	-0.0684754	-0.208604	0.174164	0.142666	0.152927	0.138143	-0.00198552	0.380782	-0.144652	0.227856	0.17478	0.589754	0.694149	0.695345	0.344664	0.639217	0.407085	0.40841	0.520001	0.99373	0.332312	0.53795	0.555461	0.430271	0.815075	0.873501	0.874119	0.627701	0.844051	0.683886	0.685018	0.769693	0.997914	0.616007	0.781914	0.793312	NA	NA	NA	NA	NA	NA	NA	NA	NA
11715451_a_at	9.99883	-0.0821994	0.342605	0.193542	-1.26301	-1.91787	-0.0446234	0.424804	0.275742	-1.18081	-1.83567	0.037576	-2.26048	-0.238166	0.792422	0.164244	0.492822	0.000778921	6.76741e-05	0.953569	0.233037	0.47002	0.00923626	0.000734623	0.962915	1.32886e-05	0.7651	0.920346	0.414463	0.750348	0.00931141	0.00135753	0.984016	0.507803	0.733577	0.0590976	0.00890697	0.987235	0.000364737	0.90825	collagen, type IV, alpha 2	1284	ENSG00000134871	COL4A2	NM_001846,NP_001837	A0A024RDW8,P08572	13	110959630	111165373
11715452_s_at	10.9955	-0.15279	0.305492	0.138141	-0.998656	-1.83446	-0.0170194	0.458282	0.290931	-0.845865	-1.68167	0.135771	-2.13995	-0.155161	0.588961	0.170259	0.588166	0.00303413	2.82465e-05	0.980414	0.155825	0.399737	0.0375336	0.00063553	0.852678	5.85981e-06	0.829592	0.814631	0.423587	0.814123	0.026077	0.000674623	0.993278	0.401415	0.677578	0.160115	0.00796608	0.945776	0.000186456	0.936398	collagen, type IV, alpha 2	1284	ENSG00000134871	COL4A2	NM_001846,NP_001837	A0A024RDW8,P08572	13	110959630	111165373
11715453_a_at	8.06596	-0.281057	0.244093	0.132609	-1.13955	-2.50586	-0.614386	0.525151	0.413667	-0.85849	-2.22481	-0.333328	-2.74996	-0.746995	0.402843	0.353942	0.661174	0.00427049	2.20569e-06	0.455968	0.170234	0.313409	0.0740076	0.000161153	0.700888	1.21805e-06	0.383686	0.680184	0.636423	0.856444	0.0335616	8.33194e-05	0.72301	0.423555	0.597367	0.251492	0.00271751	0.876941	5.07948e-05	0.663769	collagen, type IV, alpha 2	1284	ENSG00000134871	COL4A2	NM_001846,NP_001837	A0A024RDW8,P08572	13	110959630	111165373
11715454_at	2.69144	0.0660933	0.00282987	0.0882273	-0.0354642	0.0134277	-0.0582774	-0.0632635	0.022134	-0.101558	-0.0526656	-0.124371	0.0105978	-0.146505	0.488074	0.969716	0.305913	0.74711	0.922729	0.802985	0.558491	0.848811	0.452413	0.740511	0.613863	0.942741	0.546801	0.746855	0.989481	0.589531	0.899634	0.973018	0.924959	0.795333	0.944088	0.720358	0.896276	0.829396	0.980145	0.787872	KiSS-1 metastasis-suppressor	3814	ENSG00000170498	KISS1	NM_002256,NP_002247,XM_011509525,XP_011507827	Q15726	1	-204159468	-204165619
11715457_x_at	9.19944	-0.0288306	0.0899471	-0.0378415	-0.181165	-0.308505	-0.0061658	0.118778	-0.00901085	-0.152335	-0.279674	0.0226648	-0.398452	0.0316757	0.752193	0.21094	0.646104	0.0891026	0.0225922	0.978042	0.253755	0.935507	0.241355	0.0698875	0.923565	0.00614415	0.891832	0.901972	0.479911	0.847913	0.283804	0.11222	0.992455	0.532637	0.977505	0.517939	0.242397	0.973336	0.043877	0.9614	signal sequence receptor, beta (translocon-associated protein beta)	6746	ENSG00000163479	SSR2	NM_003145,NP_003136,XM_011509923,XM_011509924,XP_011508225,XP_011508226	P43308,B4DUJ9	1	-155978838	-155990758
11715460_a_at	6.86293	2.78121	1.23229	-0.554885	0.20965	0.25685	-0.584434	-1.54893	-3.3361	-2.57156	-2.52436	-3.36565	-0.975437	-0.0295492	3.55114e-11	3.34379e-05	0.0874121	0.610669	0.620314	0.504329	0.0002608	6.20654e-11	2.62792e-06	6.26093e-05	0.000476153	0.0805689	0.974057	7.29049e-09	0.000770934	0.280285	0.827598	0.833204	0.758725	0.00397168	1.17873e-08	9.63491e-05	0.00127544	0.00635327	0.265864	0.990989	24-dehydrocholesterol reductase	1718	ENSG00000116133	DHCR24	NM_014762,NP_055577	Q15392	1	-55315299	-55352921
11715461_at	6.15517	-2.69534	-0.482239	0.995395	-0.845469	-0.839833	1.23631	2.21311	3.69074	1.84988	1.85551	3.93165	-0.357594	0.240912	0.000387459	0.397404	0.131512	0.314966	0.427296	0.488279	0.00875157	8.15404e-05	0.075368	0.128977	0.0392165	0.7507	0.896485	0.00541475	0.675582	0.362275	0.598903	0.700373	0.747012	0.0568121	0.00157613	0.254521	0.357838	0.165046	0.901281	0.963156	lysozyme	4069	ENSG00000090382	LYZ	NM_000239,NP_000230	B2R4C5,P61626	12	69742133	69748013
11715462_x_at	8.97943	-2.03972	-0.469466	0.541803	-1.07623	-1.21995	1.24228	1.57026	2.58153	0.963496	0.819778	3.28201	-0.750481	0.700481	9.95464e-05	0.229312	0.22838	0.063592	0.0941546	0.309248	0.00660154	5.77401e-05	0.173393	0.324144	0.0124217	0.330775	0.580358	0.00184726	0.503272	0.502056	0.227975	0.293921	0.593035	0.046228	0.00119454	0.428189	0.608127	0.0732475	0.614632	0.809466	lysozyme	4069	ENSG00000090382	LYZ	NM_000239,NP_000230	B2R4C5,P61626	12	69742133	69748013
11715463_s_at	5.54492	-1.89431	-0.526722	0.158661	-0.770902	-1.449	-0.0538861	1.36758	2.05297	1.1234	0.445309	1.84042	-0.922275	-0.212547	9.54922e-07	0.0605803	0.619472	0.062543	0.00614728	0.95052	0.00105376	9.57449e-06	0.027724	0.452129	0.0475131	0.096029	0.813925	4.14879e-05	0.220807	0.832695	0.225562	0.0438945	0.982948	0.0117369	0.000278841	0.12978	0.720115	0.188045	0.297656	0.929898	insulin-like growth factor binding protein 4	3487	ENSG00000141753	IGFBP4	NM_001552,NP_001543	A0A024R1U8,P22692	17	38599675	38613982
11715464_x_at	5.8276	-1.43815	-0.449865	0.103238	-0.540393	-0.717395	-0.174668	0.988287	1.54139	0.897759	0.720757	1.26348	-0.26753	-0.277906	1.7502e-07	0.0234937	0.645919	0.063426	0.0506506	0.77497	0.000783301	2.81948e-06	0.0128256	0.0862788	0.0529405	0.488896	0.6619	9.97096e-06	0.1153	0.847804	0.227582	0.196271	0.912762	0.00935222	0.000102086	0.0749892	0.277853	0.202095	0.747476	0.856837	insulin-like growth factor binding protein 4	3487	ENSG00000141753	IGFBP4	NM_001552,NP_001543	A0A024R1U8,P22692	17	38599675	38613982
11715465_at	9.69506	-1.03683	-0.368888	0.0522848	-1.14263	-1.84613	0.487951	0.667943	1.08912	-0.105799	-0.809299	1.52478	-1.47724	0.435666	0.00424985	0.183834	0.869276	0.00625724	0.000557165	0.572732	0.0978888	0.0131439	0.832149	0.171712	0.0975356	0.00832379	0.62804	0.0334427	0.443303	0.952747	0.0444725	0.00718223	0.804716	0.301271	0.0763638	0.937503	0.425729	0.300535	0.0547659	0.837556	insulin-like growth factor binding protein 4	3487	ENSG00000141753	IGFBP4	NM_001552,NP_001543	A0A024R1U8,P22692	17	38599675	38613982
11715466_at	9.12773	-1.83924	-0.6119	0.238333	-0.174799	-0.592374	0.767613	1.22734	2.07757	1.66444	1.24687	2.60685	0.019526	0.52928	3.91045e-10	0.00287975	0.299838	0.551637	0.111879	0.220334	5.89279e-05	3.76319e-09	1.55557e-05	0.0043006	0.000164193	0.960431	0.414938	5.6432e-08	0.0250928	0.583226	0.790868	0.327561	0.492041	0.00121402	3.90353e-07	0.000414677	0.0337415	0.00275801	0.986362	0.690421	Rho GDP dissociation inhibitor (GDI) beta	397	ENSG00000111348	ARHGDIB	NM_001175,NP_001166,XM_011520665,XM_011520666,XP_011518967,XP_011518968	A0A024RAS5,P52566	12	-15094949	-15114562
11715467_s_at	10.597	-1.50365	-0.566717	0.129738	-0.136397	-0.356289	0.591631	0.936928	1.63338	1.36725	1.14736	2.09528	0.210428	0.461892	7.97511e-10	0.00105452	0.499171	0.578835	0.251208	0.258666	0.000217791	2.05218e-08	2.13733e-05	0.00180305	0.000280759	0.523557	0.395423	1.04609e-07	0.0117439	0.754982	0.808488	0.52954	0.538291	0.00344553	1.63036e-06	0.000537578	0.0176064	0.00421062	0.772018	0.673911	Rho GDP dissociation inhibitor (GDI) beta	397	ENSG00000111348	ARHGDIB	NM_001175,NP_001166,XM_011520665,XM_011520666,XP_011518967,XP_011518968	A0A024RAS5,P52566	12	-15094949	-15114562
11715469_s_at	10.159	0.407082	0.00805551	-0.0927552	-0.142047	-0.0472495	0.279602	-0.399027	-0.499838	-0.549129	-0.454332	-0.127481	-0.055305	0.372357	9.08782e-05	0.916738	0.297809	0.213877	0.74135	0.249035	0.000614031	8.27226e-05	0.000182148	0.0070729	0.616845	0.717029	0.141031	0.00171989	0.970858	0.581177	0.483798	0.896759	0.527145	0.00775055	0.00159481	0.00299539	0.0486392	0.83116	0.885353	0.378008	thioredoxin	7295	ENSG00000136810	TXN	NM_001244938,NM_003329,NP_001231867,NP_003320	P10599,H9ZYJ2	9	-113006091	-113018920
11715470_x_at	9.85878	0.203563	0.032558	-0.0385987	-0.301586	-0.301782	0.247789	-0.171005	-0.242161	-0.505149	-0.505344	0.0442262	-0.33434	0.286388	0.082537	0.720203	0.712363	0.0270194	0.0769687	0.385321	0.196583	0.0903005	0.002924	0.0108427	0.882875	0.066265	0.334848	0.270015	0.886733	0.883023	0.127415	0.258064	0.66514	0.461021	0.286206	0.0253846	0.0663841	0.958168	0.234083	0.618479	thioredoxin	7295	ENSG00000136810	TXN	NM_001244938,NM_003329,NP_001231867,NP_003320	P10599,H9ZYJ2	9	-113006091	-113018920
11715471_a_at	4.13886	-0.111433	-0.284102	-0.00248049	-0.039597	-0.292422	-0.106676	-0.172669	0.108953	0.071836	-0.180989	0.00475697	-0.00831984	-0.104196	0.44443	0.0146378	0.984915	0.813707	0.169732	0.765073	0.2973	0.53965	0.727564	0.457117	0.989914	0.970565	0.778918	0.714145	0.0824591	0.994889	0.929791	0.422814	0.908243	0.58063	0.783048	0.890367	0.723837	0.996605	0.989758	0.914522	signal recognition particle receptor (docking protein)	6734	ENSG00000182934	SRPR	NM_001177842,NM_003139,NP_001171313,NP_003130	P08240	11	-126132813	-126138877
11715472_a_at	7.65514	0.306854	-0.127461	0.0461083	-0.224695	-0.294209	0.0805664	-0.434315	-0.260746	-0.531549	-0.601063	-0.226288	-0.166748	0.0344581	0.0070437	0.145439	0.645234	0.082842	0.0715293	0.767339	0.000915749	0.0571819	0.00114041	0.00174456	0.431557	0.333915	0.903112	0.048489	0.385071	0.847458	0.270664	0.246093	0.909264	0.010539	0.212608	0.0124637	0.0171714	0.703877	0.61759	0.96563	signal recognition particle receptor (docking protein)	6734	ENSG00000182934	SRPR	NM_001177842,NM_003139,NP_001171313,NP_003130	P08240	11	-126132813	-126138877
11715473_at	8.85773	0.43263	-0.13653	-0.0316879	-0.103942	-0.339852	-0.0154983	-0.56916	-0.464318	-0.536572	-0.772482	-0.448128	-0.203323	0.0161896	4.09945e-06	0.0479264	0.686203	0.302308	0.00871943	0.942061	1.79684e-07	3.8315e-05	4.17401e-05	1.08192e-06	0.049362	0.134365	0.941791	0.00013922	0.189162	0.869591	0.585902	0.0566633	0.97991	1.01983e-05	0.000859338	0.000920753	4.601e-05	0.192958	0.367042	0.979803	signal recognition particle receptor (docking protein)	6734	ENSG00000182934	SRPR	NM_001177842,NM_003139,NP_001171313,NP_003130	P08240	11	-126132813	-126138877
11715474_at	7.00376	0.390863	-0.0726257	-0.544141	-0.0872689	-0.481043	-0.792765	-0.463489	-0.935004	-0.478132	-0.871906	-1.18363	-0.408417	-0.248624	0.026061	0.591408	0.000791766	0.661769	0.0584934	0.0644196	0.0202638	3.06486e-05	0.0537357	0.00336408	0.00966927	0.130009	0.572724	0.124161	0.816161	0.00942799	0.856775	0.215822	0.229894	0.103951	0.000720151	0.204092	0.0281413	0.0611217	0.359668	0.804708	DEAD (Asp-Glu-Ala-Asp) box helicase 17	10521	ENSG00000100201	DDX17	NM_001098504,NM_001098505,NM_006386,NM_030881,NP_001091974,NP_006377	Q59F66,Q92841	22	-38879442	-38902345
11715475_a_at	5.14345	1.22432	-0.0440863	-0.134639	0.00383305	-0.681357	-0.725269	-1.2684	-1.35896	-1.22049	-1.90568	-1.94959	-0.637271	-0.590631	0.000389499	0.864485	0.651083	0.991972	0.15844	0.3715	0.00110917	0.00114922	0.0107522	0.000888242	0.0248592	0.215133	0.48348	0.00543706	0.950667	0.850792	0.997302	0.405472	0.652456	0.0122044	0.0125373	0.065996	0.0102972	0.120014	0.485386	0.74338	DEAD (Asp-Glu-Ala-Asp) box helicase 17	10521	ENSG00000100201	DDX17	NM_001098504,NM_001098505,NM_006386,NM_030881,NP_001091974,NP_006377	Q59F66,Q92841	22	-38879442	-38902345
11715476_s_at	11.466	0.384869	0.0991099	-0.0755959	0.0528023	0.0294145	-0.152711	-0.285759	-0.460465	-0.332067	-0.355455	-0.53758	-0.0696955	-0.0771152	0.000199175	0.201034	0.39558	0.642504	0.837179	0.527647	0.0123388	0.000257483	0.0195455	0.0333426	0.0376256	0.647989	0.758779	0.00321314	0.467094	0.674084	0.846009	0.939384	0.774791	0.072893	0.00393412	0.101323	0.147568	0.160358	0.848912	0.90522	DEAD (Asp-Glu-Ala-Asp) box helicase 17	10521	ENSG00000100201	DDX17	NM_001098504,NM_001098505,NM_006386,NM_030881,NP_001091974,NP_006377	Q59F66,Q92841	22	-38879442	-38902345
11715477_at	6.85648	0.873233	0.465464	-0.0532413	0.227112	1.16083	1.95889	-0.40777	-0.926474	-0.646121	0.287595	1.08565	0.695365	2.01213	0.00398588	0.0465538	0.84111	0.504898	0.00820299	0.00818724	0.22463	0.0116803	0.12463	0.559082	0.157046	0.130731	0.00895411	0.0318635	0.185504	0.940998	0.759108	0.0541787	0.0541041	0.497376	0.0700666	0.350118	0.795728	0.403314	0.360901	0.0577642	transferrin receptor	7037	ENSG00000072274	TFRC	NM_001128148,NM_001313965,NM_001313966,NM_003234,NP_001121620,NP_001300894,NP_001300895,NP_003225,XM_011513112,XP_011511414	P02786,A8K6Q8	3	-195776154,-195776154	-195808961,-195809032
11715481_a_at	2.2788	1.68465	0.00946377	-1.69634e-05	0.246147	0.226202	0.00909418	-1.67519	-1.68467	-1.43851	-1.45845	-1.67556	0.216738	0.00911115	3.225e-09	0.961414	0.99994	0.394815	0.534074	0.988161	1.02347e-07	4.75502e-07	0.000118052	0.000790607	0.0112997	0.576087	0.988592	3.42996e-07	0.986693	0.999985	0.673393	0.779295	0.995994	6.3559e-06	2.31383e-05	0.00211799	0.00941913	0.0683996	0.806804	0.996166	somatostatin	6750	ENSG00000157005	SST	NM_001048,NP_001039	P61278	3	-187386693	-187388201
11715482_a_at	8.82721	-0.833103	-0.049977	-0.191835	-0.132446	-0.305535	0.721415	0.783126	0.641268	0.700657	0.527568	1.55452	-0.255558	0.913251	2.73852e-05	0.732058	0.255833	0.53881	0.261651	0.117741	0.000400516	0.00602975	0.00959081	0.093265	0.00184834	0.37757	0.0578663	0.000657618	0.892377	0.534974	0.782528	0.541632	0.338162	0.00555547	0.0432727	0.0607553	0.292143	0.0179386	0.65811	0.214263	myeloid cell leukemia 1	4170	ENSG00000143384	MCL1	NM_001197320,NM_021960,NM_182763,NP_001184249,NP_068779,NP_877495	A0A087WT64,C8YZ26,Q07820	1	-150547026	-150552214
11715483_s_at	11.3303	-0.337763	0.0152492	-0.0725975	0.00198124	-0.113117	0.34517	0.353013	0.265166	0.339745	0.224647	0.682934	-0.128366	0.417768	0.00452869	0.866242	0.487001	0.988161	0.501743	0.226045	0.008655	0.0632309	0.0410485	0.246847	0.0249332	0.474585	0.159541	0.0350462	0.951519	0.74605	0.995994	0.756747	0.499133	0.0563535	0.227155	0.170291	0.524628	0.12028	0.736891	0.407235	myeloid cell leukemia 1	4170	ENSG00000143384	MCL1	NM_001197320,NM_021960,NM_182763,NP_001184249,NP_068779,NP_877495	A0A087WT64,C8YZ26,Q07820	1	-150547026	-150552214
11715484_a_at	5.49477	-1.38322	-0.230963	-0.380843	-0.423758	-0.515894	0.0898893	1.15226	1.00238	0.959463	0.867327	1.47311	-0.284931	0.470732	7.31272e-06	0.305287	0.143748	0.203152	0.218342	0.898293	0.000678952	0.00530235	0.0205024	0.0732609	0.0500767	0.52193	0.520319	0.000223396	0.588913	0.382384	0.469898	0.489542	0.963882	0.00837796	0.0393629	0.104801	0.249883	0.194791	0.770932	0.769881	myeloid cell leukemia 1	4170	ENSG00000143384	MCL1	NM_001197320,NM_021960,NM_182763,NP_001184249,NP_068779,NP_877495	A0A087WT64,C8YZ26,Q07820	1	-150547026	-150552214
11715487_a_at	5.89316	-0.921334	-0.139646	-0.297944	-0.382367	0.0906474	0.928909	0.781688	0.62339	0.538967	1.01198	1.85024	0.230294	1.22685	0.00156255	0.526301	0.242095	0.241104	0.824499	0.180691	0.0163383	0.0722006	0.17873	0.0338668	0.0128235	0.597402	0.0903	0.0157969	0.773839	0.518857	0.51767	0.934439	0.438759	0.089182	0.24753	0.435936	0.149122	0.0749797	0.819647	0.286206	myeloid cell leukemia 1	4170	ENSG00000143384	MCL1	NM_001197320,NM_021960,NM_182763,NP_001184249,NP_068779,NP_877495	A0A087WT64,C8YZ26,Q07820	1	-150547026	-150552214
11715488_s_at	10.5878	0.130464	0.00108476	-0.212006	-0.310104	-0.224395	-0.454554	-0.129379	-0.34247	-0.440568	-0.354859	-0.585018	-0.22548	-0.242548	0.307024	0.991317	0.0680302	0.0378126	0.227838	0.148537	0.371662	0.0300762	0.0167233	0.0983074	0.0789283	0.255314	0.455962	0.590651	0.997059	0.238137	0.160899	0.501408	0.389958	0.652603	0.137438	0.0906674	0.302121	0.262345	0.534402	0.723003	progesterone receptor membrane component 1	10857	ENSG00000101856	PGRMC1	NM_001282621,NM_006667,NP_001269550,NP_006658	O00264,Q6IB11	X	118370207	118378429
11715489_a_at	7.07868	-0.488833	-0.0276057	-0.579502	-0.795814	-0.805129	-1.13528	0.461227	-0.0906692	-0.306981	-0.316296	-0.646451	-0.777523	-0.555782	0.053557	0.88784	0.0119753	0.00723423	0.0294382	0.0673623	0.107086	0.766196	0.387347	0.44951	0.319164	0.0478344	0.384659	0.20362	0.959957	0.0713314	0.0494659	0.135372	0.236669	0.318763	0.908757	0.666867	0.718045	0.603111	0.188918	0.664565	progesterone receptor membrane component 1	10857	ENSG00000101856	PGRMC1	NM_001282621,NM_006667,NP_001269550,NP_006658	O00264,Q6IB11	X	118370207	118378429
11715490_s_at	7.3773	0.673594	0.312978	0.127115	0.125741	0.520279	0.121972	-0.360615	-0.546478	-0.547853	-0.153315	-0.551621	0.207301	-0.00514279	0.00703774	0.104036	0.563254	0.6551	0.144896	0.838276	0.194546	0.0690487	0.115624	0.70635	0.38262	0.583329	0.993395	0.0484606	0.313035	0.79839	0.853122	0.384187	0.939814	0.458291	0.240506	0.334401	0.879755	0.662756	0.811332	0.997789	NA	NA	NA	NA	NA	NA	NA	NA	NA
11715491_s_at	7.96796	0.83073	-0.562547	-0.232209	0.550809	-0.267513	0.0446207	-1.39328	-1.06294	-0.279921	-1.09824	-0.786109	0.295034	0.276829	0.0047436	0.0139527	0.369228	0.0985906	0.520589	0.94928	5.20696e-05	0.00314027	0.490356	0.0239279	0.289827	0.506262	0.704417	0.0362615	0.0796753	0.650418	0.302667	0.770051	0.982462	0.00110005	0.0267495	0.748464	0.116818	0.572946	0.760045	0.878796	fascin actin-bundling protein 1	6624	ENSG00000075618	FSCN1	NM_003088,NP_003079	B3KTA3,Q16658	7	5632435	5646287
11715493_a_at	8.80956	-2.37867	0.0279748	-0.43645	-0.319227	-1.43174	0.623267	2.40664	1.94222	2.05944	0.946932	3.00194	-1.45971	1.05972	1.51989e-07	0.930449	0.239412	0.500204	0.0183924	0.535383	1.86848e-06	0.000214255	0.000662848	0.168831	0.00581476	0.0238923	0.311906	8.86252e-06	0.975687	0.515584	0.755743	0.0970244	0.780124	7.26937e-05	0.00340184	0.00822916	0.421436	0.042119	0.116687	0.595753	cysteine-rich, angiogenic inducer, 61	3491	ENSG00000142871	CYR61	NM_001554,NP_001545	O00622,Q6FI18	1	86046443	86049648
11715494_s_at	2.11949	0.0292259	0.027249	-0.126005	-0.107272	-0.0918808	-0.16625	-0.00197691	-0.155231	-0.136497	-0.121107	-0.195475	-0.11913	-0.0402447	0.849788	0.82166	0.366773	0.547867	0.682472	0.660863	0.990993	0.41071	0.53314	0.63873	0.624767	0.618843	0.91859	0.944517	0.933115	0.648321	0.788542	0.867586	0.856251	0.996976	0.687021	0.778635	0.843764	0.835745	0.832351	0.971518	NA	NA	NA	NA	NA	NA	NA	NA	NA
11715496_a_at	7.96483	0.861021	0.488598	-0.0628205	0.664936	0.286901	0.811339	-0.372423	-0.923842	-0.196085	-0.57412	-0.0496824	-0.201697	0.874159	0.013839	0.071643	0.838806	0.0959289	0.564913	0.335684	0.339233	0.0296138	0.686249	0.317035	0.955269	0.704038	0.318585	0.0792137	0.246335	0.940023	0.297455	0.799469	0.61924	0.622671	0.135906	0.869616	0.600948	0.984663	0.878572	0.602536	cathepsin K	1513	ENSG00000143387	CTSK	NM_000396,NP_000387	P43235	1	-150768683	-150780917
11715497_a_at	8.3636	-0.220713	-0.181542	0.117699	-0.119451	-0.144663	0.0997807	0.0391715	0.338413	0.101263	0.0760507	0.320494	0.0368792	-0.0179185	0.0274394	0.0208031	0.187425	0.295056	0.313726	0.679508	0.725747	0.00605623	0.468454	0.643701	0.21053	0.80895	0.943082	0.128801	0.105892	0.448407	0.578375	0.597718	0.866067	0.889577	0.0434168	0.732323	0.846621	0.479426	0.927668	0.98025	oxidase (cytochrome c) assembly 1-like	5018	ENSG00000155463	OXA1L	NM_005015,NP_005006	J3KNA0,Q15070,Q2M1J6	14	23235730	23240998
11715498_a_at	7.92222	-0.235396	-0.168919	0.0681636	-0.242397	-0.243283	0.152645	0.066477	0.303559	-0.00700121	-0.00788702	0.38804	-0.074364	0.0844812	0.0349349	0.0527445	0.492265	0.0593155	0.131002	0.571653	0.594206	0.0260582	0.964133	0.965714	0.175055	0.662588	0.76317	0.152329	0.20162	0.749912	0.217782	0.361369	0.803976	0.817761	0.124156	0.987669	0.988148	0.430655	0.857143	0.907349	oxidase (cytochrome c) assembly 1-like	5018	ENSG00000155463	OXA1L	NM_005015,NP_005006	J3KNA0,Q15070,Q2M1J6	14	23235730	23240998
11715499_x_at	7.09923	-0.077983	-0.125414	0.00561322	0.163776	-0.0952289	0.313862	-0.0474307	0.0835962	0.241759	-0.0172459	0.391845	0.0301848	0.308249	0.482963	0.152064	0.955286	0.20405	0.555726	0.251347	0.706587	0.537445	0.127444	0.925877	0.175247	0.860753	0.278344	0.742981	0.395425	0.98467	0.471064	0.7935	0.529688	0.879903	0.781593	0.35506	0.974102	0.430917	0.949145	0.560396	chromobox homolog 3	11335	ENSG00000122565	CBX3	NM_007276,NM_016587,NP_009207,NP_057671,XM_005249611,XM_005249612,XP_005249668,XP_005249669	A4D177,Q13185,B8ZZ43	7	26241323,26240830	26253227,26253227
11715500_s_at	9.15841	0.377866	0.0959409	0.0466555	-0.00243801	-0.23206	0.129603	-0.281925	-0.33121	-0.380304	-0.609926	-0.248263	-0.328001	0.0829479	0.000114315	0.189495	0.577664	0.981853	0.0888182	0.569655	0.00898877	0.00448117	0.00494595	0.000183927	0.302967	0.0251352	0.726169	0.00206326	0.451386	0.807772	0.993763	0.283211	0.80266	0.0579324	0.0347817	0.037377	0.00301895	0.586587	0.120989	0.889724	TAR DNA binding protein	23435	ENSG00000120948	TARDBP	NM_007375,NP_031401,XR_946596,XR_946597	A0A024R4E2,Q13148,Q9H256	1	11072678	11085549
11715501_s_at	11.1591	-0.0684399	-0.320405	0.027018	-0.274544	-0.416755	0.162688	-0.251965	0.095458	-0.206104	-0.348315	0.231128	-0.0963503	0.13567	0.677457	0.0149007	0.855511	0.15146	0.0847746	0.687038	0.179788	0.634477	0.377919	0.207403	0.587458	0.705669	0.746549	0.864973	0.0835139	0.947049	0.394511	0.27475	0.870025	0.437456	0.841359	0.658446	0.475264	0.813719	0.879468	0.899337	insulin-like growth factor binding protein 7	3490	ENSG00000163453	IGFBP7	NM_001253835,NM_001553,NP_001240764,NP_001544	Q16270	4	-57897236,-57898403	-57976551,-57976551
11715503_a_at	8.34019	-0.657578	0.1642	-0.0256379	-0.121582	-0.557866	0.303872	0.821779	0.631941	0.535997	0.099712	0.96145	-0.722067	0.32951	7.16463e-09	0.0395829	0.777017	0.296047	0.000269709	0.219577	4.40009e-10	2.01055e-06	0.000322662	0.552326	0.00040201	1.46515e-05	0.200638	6.74714e-07	0.166062	0.913696	0.579365	0.00407956	0.491103	6.22119e-08	7.72147e-05	0.00469796	0.791315	0.00557175	0.000394398	0.466561	LIM and SH3 protein 1	3927	ENSG00000002834	LASP1	NM_001271608,NM_006148,NP_001258537,NP_006139,NR_073384	B4DIC4,Q14847,A0A024R1S8	17	37026111	37078023
11715504_a_at	3.83866	-0.329611	0.00736486	0.0888708	-0.0932386	-0.0549881	-0.0852236	0.336976	0.418482	0.236372	0.274623	0.244387	-0.062353	-0.174094	0.000916332	0.921613	0.304372	0.399512	0.692548	0.716399	0.00263328	0.000583282	0.0842206	0.0886132	0.324661	0.674036	0.475991	0.0105438	0.972664	0.58805	0.677425	0.872783	0.885117	0.0234518	0.00744528	0.273593	0.282767	0.608609	0.863248	0.737822	LIM and SH3 protein 1	3927	ENSG00000002834	LASP1	NM_001271608,NM_006148,NP_001258537,NP_006139,NR_073384	B4DIC4,Q14847,A0A024R1S8	17	37026111	37078023
11715505_a_at	8.72039	0.117266	-0.0270527	-0.138053	-0.0135638	0.0362142	-0.106178	-0.144318	-0.255319	-0.130829	-0.0810513	-0.223443	0.0632669	0.0318754	0.240964	0.728672	0.12729	0.906095	0.802512	0.663963	0.203922	0.0383773	0.355161	0.626164	0.386888	0.681978	0.900115	0.517507	0.890893	0.354812	0.966768	0.924761	0.857867	0.470892	0.162603	0.63755	0.836517	0.666518	0.8673	0.964512	isoleucyl-tRNA synthetase	3376	ENSG00000196305	IARS	NM_002161,NM_013417,NP_002152,NP_038203,NR_073446	P41252,Q6P0M4,Q7L4K8	9	-94972489	-95056038
11715506_a_at	10.0284	-0.60159	0.131234	-0.294144	0.217303	0.177941	-0.146029	0.732824	0.307446	0.818893	0.779531	0.455562	0.0467067	0.148116	1.20085e-06	0.143339	0.00526507	0.101066	0.283586	0.600797	2.56252e-07	0.0292063	2.72542e-06	0.000101272	0.124426	0.79094	0.609724	5.02111e-05	0.381766	0.039156	0.307458	0.566161	0.821736	1.37673e-05	0.13461	9.93298e-05	0.00187209	0.349765	0.91984	0.827071	melanoma antigen family D1	9500	ENSG00000179222	MAGED1	NM_001005332,NM_001005333,NM_006986,NP_001005332,NP_001005333,NP_008917,XM_011530835,XP_011529137	Q9Y5V3	X	51546154,51636697	51645450,51645450
11715507_s_at	10.5075	-0.454947	0.0926669	-0.328993	0.213819	0.182243	-0.111054	0.547614	0.125954	0.668765	0.63719	0.343893	0.089576	0.217939	4.16805e-05	0.259392	0.000799854	0.0796112	0.232606	0.664959	1.5846e-05	0.324458	2.31577e-05	0.000474897	0.205749	0.580492	0.414495	0.000919751	0.53915	0.0095007	0.263785	0.507287	0.858354	0.000420958	0.6084	0.000573962	0.00634164	0.473176	0.809541	0.690066	melanoma antigen family D1	9500	ENSG00000179222	MAGED1	NM_001005332,NM_001005333,NM_006986,NP_001005332,NP_001005333,NP_008917,XM_011530835,XP_011529137	Q9Y5V3	X	51546154,51636697	51645450,51645450
11715508_x_at	7.8161	-0.0521151	-0.0517196	-0.277877	0.416028	-0.526929	-0.561059	0.000395499	-0.225762	0.468143	-0.474814	-0.508944	-0.47521	-0.283182	0.792285	0.738691	0.12271	0.0720274	0.0703959	0.25014	0.998595	0.351121	0.0983391	0.153825	0.321936	0.124547	0.575292	0.920312	0.895483	0.346813	0.247171	0.243536	0.528362	0.99952	0.63369	0.302182	0.39829	0.605891	0.349975	0.806314	milk fat globule-EGF factor 8 protein	4240	ENSG00000140545	MFGE8	NM_001114614,NM_001310319,NM_001310320,NM_001310321,NM_005928,NP_001108086,NP_001297248,NP_001297249,NP_001297250,NP_005919,XM_005254921,XP_005254978,XR_931838	Q08431,X6R3G6	15	-89441913,-89441913	-89456700,-89455993
11715509_a_at	6.45167	-0.306539	0.0100535	-0.143302	-0.431263	-0.305984	0.201613	0.316593	0.163237	-0.124724	0.000554748	0.508153	-0.316038	0.344915	0.0629933	0.937179	0.330982	0.0243966	0.199116	0.614241	0.0899779	0.412377	0.589346	0.998373	0.230294	0.213228	0.407652	0.226626	0.978047	0.614808	0.118436	0.464593	0.829588	0.285583	0.688342	0.814849	0.999432	0.504497	0.482968	0.684345	Nedd4 family interacting protein 1	80762	ENSG00000131507	NDFIP1	NM_030571,NP_085048	Q9BT67	5	141488323	141534008
11715510_s_at	5.74332	-0.306104	0.0383269	-0.216899	-0.32838	-0.472122	0.258845	0.344431	0.0892051	-0.022276	-0.166018	0.564949	-0.510449	0.475744	0.0390789	0.737799	0.103114	0.0548824	0.0289928	0.471176	0.0407325	0.617048	0.914344	0.497069	0.138221	0.026838	0.204527	0.16464	0.894982	0.311352	0.206916	0.133903	0.73444	0.169413	0.83127	0.97001	0.753438	0.373468	0.12682	0.471705	Nedd4 family interacting protein 1	80762	ENSG00000131507	NDFIP1	NM_030571,NP_085048	Q9BT67	5	141488323	141534008
11715511_x_at	5.64434	-0.368865	0.0268905	-0.166414	-0.435854	-0.330164	0.0740763	0.395755	0.202451	-0.0669894	0.0387007	0.442941	-0.357055	0.24049	0.0142494	0.815726	0.21295	0.0122739	0.126472	0.837641	0.0202233	0.261995	0.748386	0.875019	0.247452	0.121116	0.522838	0.0808729	0.930634	0.482597	0.0725909	0.353413	0.939534	0.10382	0.542067	0.900206	0.955005	0.525311	0.344035	0.771557	Nedd4 family interacting protein 1	80762	ENSG00000131507	NDFIP1	NM_030571,NP_085048	Q9BT67	5	141488323	141534008
11715512_s_at	8.68175	-0.153375	0.102752	0.00457082	-0.269389	0.199864	-0.141118	0.256127	0.157946	-0.116014	0.353239	0.012257	0.0971125	-0.145689	0.239624	0.313914	0.968861	0.0756855	0.291709	0.657959	0.0853414	0.320215	0.528875	0.106507	0.97089	0.629686	0.660225	0.515862	0.597882	0.989239	0.255216	0.574952	0.854628	0.275878	0.604121	0.775662	0.317698	0.989866	0.838525	0.855892	Nedd4 family interacting protein 1	80762	ENSG00000131507	NDFIP1	NM_030571,NP_085048	Q9BT67	5	141488323	141534008
11715514_a_at	9.39016	-0.0781311	-0.401455	-0.174215	-0.580574	-0.0461353	0.42663	-0.323324	-0.0960836	-0.502443	0.0319958	0.504761	0.355319	0.600844	0.716467	0.0194396	0.370541	0.0218438	0.882756	0.419925	0.187941	0.714294	0.102525	0.929026	0.365784	0.288507	0.275549	0.885128	0.100927	0.651658	0.109658	0.958113	0.694459	0.449169	0.884015	0.310235	0.975174	0.647451	0.571558	0.557342	homocysteine-inducible, endoplasmic reticulum stress-inducible, ubiquitin-like domain member 1	9709	ENSG00000051108	HERPUD1	NM_001010989,NM_001010990,NM_001272103,NM_014685,NP_001010989,NP_001259032,NP_055500,XM_006721352,XP_006721415	Q15011,A4UAE9,Q53FP9	16	56966001	56977793
11715515_a_at	7.47999	-0.319545	-0.0526582	0.00124462	0.0889539	-0.143965	0.20967	0.266887	0.320789	0.408499	0.17558	0.529215	-0.0913066	0.208425	0.000240524	0.418249	0.986715	0.354238	0.234677	0.304311	0.00575921	0.0021597	0.00083699	0.207187	0.0156633	0.47805	0.325896	0.00372898	0.693122	0.995547	0.636677	0.50989	0.588018	0.0418284	0.0201901	0.00984149	0.47501	0.086539	0.739432	0.609839	proteasome 26S subunit, non-ATPase 3	5709	ENSG00000108344	PSMD3	NM_002809,NP_002800	O43242	17	38137020	38154213
11715516_x_at	7.56286	-0.338653	-0.0914059	0.0123145	0.058063	-0.00982611	0.0296791	0.247247	0.350967	0.396716	0.328827	0.368332	0.0815798	0.0173646	0.00031065	0.195334	0.87889	0.575183	0.939889	0.89261	0.017174	0.0019234	0.00250333	0.030699	0.115286	0.557429	0.939442	0.00456142	0.459336	0.956596	0.806245	0.979071	0.961724	0.0924018	0.0184888	0.0225817	0.139361	0.333787	0.794647	0.97892	proteasome 26S subunit, non-ATPase 3	5709	ENSG00000108344	PSMD3	NM_002809,NP_002800	O43242	17	38137020	38154213
11715517_s_at	7.91171	0.0775016	-0.373008	-0.00976926	0.371399	0.173825	0.213261	-0.45051	-0.0872709	0.293897	0.0963235	0.135759	0.546833	0.22303	0.575482	0.000931703	0.937568	0.0224842	0.388661	0.530208	0.00524257	0.605182	0.136769	0.676797	0.704489	0.012615	0.527821	0.806441	0.0106779	0.978171	0.111856	0.667975	0.776634	0.0390309	0.824356	0.371058	0.864608	0.87884	0.0740838	0.774921	solute carrier family 25, member 39	51629	ENSG00000013306	SLC25A39	NM_001143780,NM_016016,NP_001137252,NP_057100,XM_005257445,XM_011524880,XM_011524881,XM_011524882,XM_011524883,XM_011524884,XM_011524885,XP_005257502,XP_011523182,XP_011523183,XP_011523184,XP_011523185,XP_011523186,XP_011523187,XR_934481	Q9BZJ4,B4DFG5	17	-42396992	-42402217
11715518_a_at	7.28564	-0.104659	-0.288008	-0.171334	0.0346784	-0.419319	0.337001	-0.183349	-0.066675	0.139337	-0.31466	0.44166	-0.131311	0.508335	0.404714	0.00437736	0.132723	0.810712	0.0239056	0.275155	0.199905	0.662913	0.433733	0.135862	0.176011	0.499807	0.115071	0.681821	0.0341866	0.364212	0.928515	0.116739	0.556928	0.465579	0.857333	0.705696	0.369585	0.431956	0.755448	0.333377	malectin	9761	ENSG00000110917	MLEC	NM_001303627,NM_001303628,NM_014730,NP_001290556,NP_001290557,NP_055545,XM_011539031,XM_011539032,XM_011539033,XM_011539034,XP_011537333,XP_011537334,XP_011537335,XP_011537336	F5GX14,Q14165	12	121124926,121126112	121139667,121139667
11715519_a_at	7.91434	-0.620499	-0.22486	-0.175216	0.0027328	-0.84773	-0.102579	0.395639	0.445283	0.623232	-0.227231	0.51792	-0.62287	0.0726376	1.34492e-05	0.0337096	0.147274	0.985811	3.81875e-05	0.753414	0.0104732	0.00748976	0.00144107	0.308251	0.135524	0.00341136	0.830559	0.000368216	0.148649	0.387942	0.995184	0.000856968	0.902552	0.0647704	0.0507531	0.0148601	0.591983	0.369002	0.0284361	0.93688	malectin	9761	ENSG00000110917	MLEC	NM_001303627,NM_001303628,NM_014730,NP_001290556,NP_001290557,NP_055545,XM_011539031,XM_011539032,XM_011539033,XM_011539034,XP_011537333,XP_011537334,XP_011537335,XP_011537336	F5GX14,Q14165	12	121124926,121126112	121139667,121139667
11715520_at	9.01589	-0.585896	-0.227381	-0.172668	0.019806	-0.753217	-0.199403	0.358515	0.413228	0.605702	-0.167321	0.386493	-0.525835	-0.0267351	1.52966e-05	0.0242788	0.133492	0.892233	0.000106896	0.521384	0.0145434	0.00900267	0.00115268	0.429612	0.240191	0.00892415	0.934007	0.000408925	0.118062	0.365553	0.961545	0.0019551	0.770575	0.0820708	0.0579918	0.0125618	0.702264	0.516501	0.0576247	0.977004	malectin	9761	ENSG00000110917	MLEC	NM_001303627,NM_001303628,NM_014730,NP_001290556,NP_001290557,NP_055545,XM_011539031,XM_011539032,XM_011539033,XM_011539034,XP_011537333,XP_011537334,XP_011537335,XP_011537336	F5GX14,Q14165	12	121124926,121126112	121139667,121139667
11715521_a_at	8.34193	-0.405227	-0.392419	-0.191622	0.309452	-0.539769	0.109308	0.0128071	0.213605	0.714679	-0.134543	0.514534	-0.14735	0.300929	0.00396563	0.000449042	0.122893	0.0528821	0.0080457	0.744304	0.934115	0.202234	0.000415429	0.555672	0.148283	0.487076	0.388888	0.0317469	0.00607369	0.347161	0.201957	0.0534299	0.898223	0.977046	0.468664	0.00571701	0.79347	0.389602	0.746098	0.668207	malectin	9761	ENSG00000110917	MLEC	NM_001303627,NM_001303628,NM_014730,NP_001290556,NP_001290557,NP_055545,XM_011539031,XM_011539032,XM_011539033,XM_011539034,XP_011537333,XP_011537334,XP_011537335,XP_011537336	F5GX14,Q14165	12	121124926,121126112	121139667,121139667
11715522_a_at	8.77901	-0.633227	-0.166445	-0.113585	0.0159221	-0.0955081	-0.0622098	0.466782	0.519642	0.649149	0.537719	0.571017	0.0709367	0.0513753	1.58813e-08	0.0355685	0.208341	0.889852	0.510026	0.798961	9.24609e-05	5.48489e-05	1.69831e-05	0.00179186	0.0292674	0.645923	0.839674	1.31528e-06	0.154264	0.476471	0.960674	0.762672	0.923087	0.00174431	0.00114543	0.000445624	0.0175229	0.13481	0.847804	0.940393	hydroxyacyl-CoA dehydrogenase/3-ketoacyl-CoA thiolase/enoyl-CoA hydratase (trifunctional protein), alpha subunit	3030	ENSG00000084754	HADHA	NM_000182,NP_000173	E9KL44,P40939	2	-26413503	-26467594
11715524_a_at	9.10435	-1.56532	-0.351465	0.00301202	0.0975701	-0.711105	0.283599	1.21386	1.56834	1.66289	0.85422	1.84892	-0.35964	0.280587	7.03857e-15	0.00615065	0.983289	0.59661	0.00297435	0.469307	3.74887e-09	1.20011e-11	2.41559e-10	0.00194544	2.64587e-05	0.148661	0.491029	4.85333e-12	0.0439129	0.994257	0.819128	0.0257016	0.733018	3.89422e-07	2.92903e-09	3.74695e-08	0.0186544	0.000639499	0.390165	0.748954	coactosin-like F-actin binding protein 1	23406	ENSG00000103187	COTL1	NM_021149,NP_066972	Q14019	16	-84599203	-84651702
11715525_a_at	7.3105	0.298097	0.105471	0.10655	-0.0383718	-0.0404822	0.133182	-0.192626	-0.191547	-0.336469	-0.338579	-0.164915	-0.145954	0.0266328	0.000640437	0.110931	0.161196	0.691691	0.73964	0.517401	0.0456267	0.0639131	0.00579878	0.0176554	0.447412	0.262917	0.900773	0.00801165	0.325833	0.409791	0.872291	0.895908	0.767938	0.182977	0.22875	0.0420345	0.0942674	0.716472	0.543167	0.964729	NA	NA	NA	NA	NA	NA	NA	NA	NA
11715526_s_at	9.16657	0.596697	0.134569	0.164804	0.194701	0.28487	0.365722	-0.462129	-0.431893	-0.401996	-0.311828	-0.230976	0.150301	0.200918	4.38746e-07	0.113306	0.0926011	0.12022	0.0718237	0.168634	0.000304004	0.00150039	0.0100144	0.0858266	0.407633	0.368676	0.464828	2.16681e-05	0.33016	0.290855	0.342458	0.246735	0.42111	0.00448512	0.0153245	0.0626809	0.276923	0.684332	0.64996	0.72957	NA	NA	NA	NA	NA	NA	NA	NA	NA
11715527_x_at	8.05344	0.388339	0.148464	0.142659	0.0432914	0.027138	0.289452	-0.239875	-0.24568	-0.345048	-0.361201	-0.0988869	-0.121326	0.146793	3.71881e-05	0.0350376	0.0772213	0.672166	0.833054	0.18534	0.0191873	0.0254027	0.00735199	0.0166856	0.666085	0.377885	0.516259	0.00083969	0.152624	0.258626	0.862292	0.937842	0.445429	0.0999888	0.121899	0.0500569	0.0905161	0.858938	0.658406	0.767191	NA	NA	NA	NA	NA	NA	NA	NA	NA
11715529_x_at	3.02714	-0.415511	-0.0192705	-0.052538	-0.10815	-0.235474	0.322613	0.39624	0.362973	0.30736	0.180036	0.738123	-0.216204	0.375151	0.00171966	0.847507	0.649163	0.465142	0.20829	0.305923	0.00779927	0.0224467	0.0933266	0.400677	0.0284147	0.277709	0.252641	0.0169956	0.943559	0.849554	0.729832	0.476423	0.589538	0.0522477	0.11174	0.292268	0.678332	0.132039	0.559697	0.531317	NA	NA	NA	NA	NA	NA	NA	NA	NA
11715530_a_at	7.96431	0.620481	-0.0653934	0.0568938	0.102373	0.238315	0.166136	-0.685874	-0.563587	-0.518108	-0.382166	-0.454345	0.303708	0.109242	1.90344e-08	0.396341	0.521256	0.368153	0.0984518	0.491219	3.7518e-08	1.15674e-05	0.00037665	0.0222084	0.0770116	0.0491191	0.662999	1.53069e-06	0.674716	0.77048	0.649548	0.302415	0.749128	2.73233e-06	0.00032584	0.00529567	0.110895	0.258154	0.192323	0.857364	chaperonin containing TCP1, subunit 6A (zeta 1)	908	ENSG00000146731	CCT6A	NM_001009186,NM_001762,NP_001009186,NP_001753	P40227,A0A024RDL1	7	56119377	56131682
11715531_at	9.65113	0.313808	0.0714325	0.222188	0.00292758	-0.0814396	0.0785666	-0.242375	-0.0916196	-0.31088	-0.395247	-0.235241	-0.152872	-0.143621	0.00022569	0.262224	0.00320451	0.975036	0.490068	0.692743	0.0100197	0.355157	0.00826146	0.00453767	0.263753	0.225818	0.48775	0.00354443	0.542331	0.0271564	0.991353	0.748271	0.872858	0.0627004	0.63755	0.0544662	0.035093	0.544123	0.498839	0.746581	pre-mRNA processing factor 8	10594	ENSG00000174231,ENSG00000274442	PRPF8	NM_006445,NP_006436	Q6P2Q9	17	-1553922	-1588176
11715532_a_at	8.75526	-0.572231	0.381926	0.133283	-0.591487	-0.96578	0.0186268	0.954157	0.705514	-0.0192554	-0.393549	0.590858	-1.34771	-0.114656	0.00517173	0.0163793	0.458633	0.0118971	0.00130762	0.969569	6.6714e-05	0.00474064	0.945565	0.238697	0.253366	3.99652e-05	0.821355	0.0386405	0.0893371	0.724913	0.0710189	0.0138214	0.989451	0.00134225	0.036245	0.981155	0.51476	0.532194	0.000888902	0.933003	interferon gamma receptor 2 (interferon gamma transducer 1)	3460	ENSG00000159128,ENSG00000262795	IFNGR2	NM_005534,NP_005525,XM_005260969,XM_011529553,XM_011529554,XP_005261026,XP_011527855,XP_011527856	A8K881,P38484,E7EUY1	21	34775201	34809828
11715533_a_at	7.70363	0.49465	0.0864698	0.10773	0.0456509	-0.340022	0.404999	-0.40818	-0.38692	-0.448999	-0.834672	-0.089651	-0.426492	0.297269	0.000410104	0.410425	0.37344	0.767797	0.0839004	0.219868	0.00872824	0.0200743	0.0202241	0.000362316	0.795728	0.0427776	0.385154	0.00566128	0.686787	0.654271	0.909478	0.272935	0.491507	0.0567035	0.103265	0.10382	0.00513807	0.921738	0.175128	0.665	low density lipoprotein receptor-related protein 1	4035	ENSG00000123384	LRP1	NM_002332,NP_002323	Q07954,Q59FG2	12	57522281	57607125
11715534_a_at	6.61776	0.435158	0.0702902	0.205147	-0.0183657	-0.858824	0.570706	-0.364867	-0.230011	-0.453523	-1.29398	0.135548	-0.929115	0.365559	0.0062591	0.562936	0.145248	0.918284	0.000281247	0.136483	0.0409425	0.226083	0.0418962	3.79365e-06	0.735423	0.000231892	0.356619	0.0444815	0.798169	0.384754	0.971405	0.00421599	0.370626	0.170001	0.499176	0.172668	0.000130534	0.893878	0.00362265	0.638963	low density lipoprotein receptor-related protein 1	4035	ENSG00000123384	LRP1	NM_002332,NP_002323	Q07954,Q59FG2	12	57522281	57607125
11715535_a_at	7.01593	0.503279	0.173625	0.0420822	0.139638	0.111973	-0.0122716	-0.329653	-0.461197	-0.363641	-0.391305	-0.51555	-0.061652	-0.0543538	4.79193e-06	0.0323964	0.647406	0.237975	0.450988	0.960867	0.00556715	0.000394006	0.0137824	0.024023	0.053753	0.696572	0.834462	0.00015827	0.144686	0.848556	0.513869	0.719237	0.986498	0.0407997	0.00548546	0.0789687	0.117159	0.204137	0.874752	0.938307	G protein pathway suppressor 1	2873	ENSG00000169727	GPS1	NM_004127,NM_212492,NP_004118,NP_997657,XM_005256350,XM_005256351,XM_005256353,XM_005256354,XM_005256357,XM_005256358,XM_005256359,XM_005256360,XM_005256362,XM_005256363,XM_011523563,XM_011523564,XM_011523565,XM_011523566,XM_011523567,XM_011523568,XM_011523569,XM_011523570,XP_005256407,XP_005256408,XP_005256410,XP_005256411,XP_005256414,XP_005256415,XP_005256416,XP_005256417,XP_005256419,XP_00525…	Q13098,C9JFE4	17	80009762	80015346
11715536_a_at	5.68661	-0.62517	-0.149214	0.208289	0.538844	0.41681	1.0399	0.475956	0.833458	1.16401	1.04198	1.66507	0.566023	0.831609	0.00349069	0.36013	0.268051	0.027234	0.170281	0.0442036	0.046356	0.00150418	0.000170938	0.00356187	0.00269308	0.0818732	0.119539	0.0289067	0.642235	0.549006	0.128131	0.423604	0.179119	0.184969	0.0153533	0.00284656	0.0293414	0.0238407	0.268621	0.341295	isocitrate dehydrogenase 2 (NADP+), mitochondrial	3418	ENSG00000182054	IDH2	NM_001289910,NM_001290114,NM_002168,NP_001276839,NP_001277043,NP_002159	P48735,B4DSZ6	15	-90627210,-90627210	-90645786,-90643853
11715537_x_at	5.98875	-0.688864	-0.121021	0.189519	0.476586	0.31506	0.971231	0.567843	0.878383	1.16545	1.00392	1.6601	0.436081	0.781712	0.000989429	0.44327	0.298069	0.0432415	0.283465	0.0522018	0.0148709	0.000602049	0.000108235	0.00374296	0.0020556	0.164857	0.130799	0.0111841	0.713303	0.581434	0.176449	0.566066	0.200201	0.0833965	0.00762882	0.00197441	0.0304359	0.019442	0.415415	0.361017	isocitrate dehydrogenase 2 (NADP+), mitochondrial	3418	ENSG00000182054	IDH2	NM_001289910,NM_001290114,NM_002168,NP_001276839,NP_001277043,NP_002159	P48735,B4DSZ6	15	-90627210,-90627210	-90645786,-90643853
11715541_a_at	7.19185	-2.57109	-1.57504	-0.664452	0.238481	-0.86072	-1.00026	0.996046	1.90663	2.80957	1.71037	1.57083	0.714322	-0.335806	8.57015e-08	1.38913e-05	0.0913645	0.632911	0.173466	0.346764	0.0451351	0.000530358	1.77731e-05	0.0200531	0.162751	0.287974	0.760624	5.48763e-06	0.000377856	0.288342	0.84043	0.428302	0.629675	0.181631	0.0069097	0.000462724	0.103189	0.412135	0.57098	0.906111	Thy-1 cell surface antigen	7070	ENSG00000154096	THY1	NM_001311160,NM_001311162,NM_006288,NP_001298089,NP_001298091,NP_006279	B0YJA4,P04216	11	-119288650,-119288650,-119288650	-119294838,-119295695,-119293272
11715542_s_at	7.82061	-1.00771	-1.04136	-0.442675	0.422298	0.0614942	-0.221	-0.0336586	0.56503	1.43	1.0692	0.786705	1.10286	0.221675	0.0123608	0.00115832	0.215321	0.354828	0.914525	0.819172	0.939972	0.241895	0.0122685	0.107371	0.441156	0.0741861	0.825446	0.0729908	0.0126072	0.485621	0.637223	0.970061	0.932111	0.979122	0.518633	0.0725669	0.319272	0.711529	0.251891	0.934825	Thy-1 cell surface antigen	7070	ENSG00000154096	THY1	NM_001311160,NM_001311162,NM_006288,NP_001298089,NP_001298091,NP_006279	B0YJA4,P04216	11	-119288650,-119288650,-119288650	-119294838,-119295695,-119293272
11715544_a_at	8.53118	-0.0144781	-0.0408046	-0.139787	-0.392353	-0.673624	-0.338541	-0.0263265	-0.125309	-0.377875	-0.659146	-0.324063	-0.632819	-0.198754	0.917787	0.710476	0.271371	0.0176653	0.00146016	0.327033	0.86865	0.464829	0.0605566	0.00618086	0.373336	0.00469962	0.579093	0.971255	0.882024	0.552785	0.0943092	0.0150099	0.610854	0.952475	0.72957	0.22076	0.0440774	0.654193	0.0360121	0.808661	transmembrane p24 trafficking protein 10	10972	ENSG00000170348	TMED10	NM_006827,NP_006818	A0A024R6I3,P49755	14	-75598170	-75643349
11715545_at	8.85341	-0.0944488	0.0588149	-0.116684	-0.409774	-0.730183	-0.371704	0.153264	-0.0222353	-0.315325	-0.635734	-0.277255	-0.788998	-0.25502	0.496403	0.588483	0.352352	0.0123756	0.000528189	0.276657	0.331629	0.895411	0.11181	0.00747177	0.440631	0.000448451	0.471805	0.752931	0.814322	0.634933	0.0730578	0.00688846	0.558585	0.615389	0.962814	0.327446	0.0506649	0.71112	0.00606788	0.734848	transmembrane p24 trafficking protein 10	10972	ENSG00000170348	TMED10	NM_006827,NP_006818	A0A024R6I3,P49755	14	-75598170	-75643349
11715546_s_at	7.62788	0.273035	-0.00681145	0.0390479	0.277067	0.363371	0.000793024	-0.279847	-0.233987	0.00403155	0.0903352	-0.272242	0.370182	-0.0382549	0.0240945	0.941676	0.71586	0.0466748	0.0384946	0.997831	0.0409732	0.109815	0.980908	0.649355	0.377427	0.0476347	0.899628	0.117399	0.979756	0.884856	0.185797	0.162943	0.999276	0.170091	0.323756	0.993447	0.849668	0.658016	0.188384	0.964333	chromobox homolog 1	10951	ENSG00000108468	CBX1	NM_001127228,NM_006807,NP_001120700,NP_006798	P83916,Q6IBN6	17	-46147413,-46147413	-46178560,-46178883
11715547_at	8.45525	-0.106885	0.308838	0.0906511	-0.654065	-0.564119	-0.131491	0.415724	0.197537	-0.54718	-0.457233	-0.0246053	-0.872957	-0.222142	0.538051	0.0254877	0.562626	0.0016303	0.0279191	0.757344	0.037481	0.351767	0.0286132	0.117556	0.956261	0.00172304	0.61585	0.781993	0.122182	0.797966	0.0163175	0.13041	0.904547	0.159954	0.634321	0.132681	0.337827	0.985039	0.01702	0.830576	transmembrane protein 109	79073	ENSG00000110108	TMEM109	NM_024092,NP_076997	Q9BVC6	11	60681370	60690915
11715548_a_at	5.34424	-0.00531211	-0.261996	-0.307702	0.101815	-0.828155	-0.423596	-0.256684	-0.30239	0.107127	-0.822843	-0.418284	-0.566159	-0.115894	0.978625	0.0948867	0.0886774	0.656926	0.00524482	0.385284	0.256165	0.213773	0.703214	0.0150172	0.416061	0.0687837	0.818846	0.992662	0.295388	0.282901	0.854062	0.0390451	0.665103	0.535349	0.483675	0.87816	0.0840032	0.691319	0.239915	0.931976	dystroglycan 1 (dystrophin-associated glycoprotein 1)	1605	ENSG00000173402	DAG1	NM_001165928,NM_001177634,NM_001177635,NM_001177636,NM_001177637,NM_001177638,NM_001177639,NM_001177640,NM_001177641,NM_001177642,NM_001177643,NM_001177644,NM_004393,NP_001159400,NP_001171105,NP_001171106,NP_001171107,NP_001171108,NP_001171109,NP_001171110,NP_001171111,NP_001171112,NP_001171113,NP_001171114,NP_001171115,NP_004384	A0A024R2W4,Q14118	3	49507564,49506135	49573051,49573051
11715549_at	4.05351	-0.149466	-0.135877	-0.0236713	-0.0143057	-0.542155	-0.281008	0.0135887	0.125794	0.13516	-0.392689	-0.131542	-0.406278	-0.257337	0.213057	0.149199	0.826053	0.917387	0.00252182	0.339032	0.920103	0.388953	0.425459	0.052049	0.670446	0.0308863	0.399404	0.482721	0.391004	0.935063	0.971107	0.0227137	0.622466	0.972093	0.668249	0.698947	0.199789	0.861386	0.139961	0.677332	dystroglycan 1 (dystrophin-associated glycoprotein 1)	1605	ENSG00000173402	DAG1	NM_001165928,NM_001177634,NM_001177635,NM_001177636,NM_001177637,NM_001177638,NM_001177639,NM_001177640,NM_001177641,NM_001177642,NM_001177643,NM_001177644,NM_004393,NP_001159400,NP_001171105,NP_001171106,NP_001171107,NP_001171108,NP_001171109,NP_001171110,NP_001171111,NP_001171112,NP_001171113,NP_001171114,NP_001171115,NP_004384	A0A024R2W4,Q14118	3	49507564,49506135	49573051,49573051
11715550_at	9.92883	-0.193675	-0.267613	-0.247866	0.0308793	-0.961995	-0.459422	-0.0739385	-0.0541917	0.224554	-0.76832	-0.265747	-0.694381	-0.211556	0.320495	0.0819293	0.160239	0.890581	0.00105949	0.336839	0.737453	0.819169	0.415914	0.0202352	0.597461	0.0236314	0.669755	0.604389	0.268738	0.408345	0.960911	0.0117895	0.620395	0.89486	0.93211	0.691189	0.103858	0.819691	0.115764	0.861001	dystroglycan 1 (dystrophin-associated glycoprotein 1)	1605	ENSG00000173402	DAG1	NM_001165928,NM_001177634,NM_001177635,NM_001177636,NM_001177637,NM_001177638,NM_001177639,NM_001177640,NM_001177641,NM_001177642,NM_001177643,NM_001177644,NM_004393,NP_001159400,NP_001171105,NP_001171106,NP_001171107,NP_001171108,NP_001171109,NP_001171110,NP_001171111,NP_001171112,NP_001171113,NP_001171114,NP_001171115,NP_004384	A0A024R2W4,Q14118	3	49507564,49506135	49573051,49573051
11715551_s_at	7.95087	0.123062	-0.123727	0.423586	-0.124392	-0.160372	0.590737	-0.246789	0.300523	-0.247454	-0.283434	0.467675	-0.0366458	0.167151	0.485483	0.371186	0.00928275	0.541539	0.531934	0.174573	0.219446	0.164835	0.323285	0.336973	0.306683	0.893261	0.71009	0.744931	0.652211	0.0593109	0.784306	0.777802	0.429944	0.490925	0.415382	0.607225	0.620562	0.590322	0.961977	0.881833	growth arrest-specific 6	2621	ENSG00000183087	GAS6	NM_000820,NM_001143945,NM_001143946,NP_000811	Q14393	13	-114523521	-114567076
11715552_a_at	7.82398	-0.196472	-0.0262852	0.0671989	-0.0619771	-0.248063	-0.0170068	0.170187	0.263671	0.134495	-0.0515907	0.179466	-0.221778	-0.0842057	0.0320963	0.70992	0.409915	0.552404	0.0618236	0.938743	0.0995689	0.0187891	0.294575	0.732084	0.442817	0.115899	0.714521	0.143765	0.88178	0.686315	0.791338	0.223845	0.978699	0.304548	0.0985033	0.57787	0.892377	0.712943	0.334853	0.884112	inner membrane protein, mitochondrial	10989	ENSG00000132305	IMMT	NM_001100169,NM_001100170,NM_006839,NP_001093639,NP_001093640,NP_006830,XM_005264110,XM_005264113,XM_005264114,XM_011532497,XP_005264167,XP_005264170,XP_005264171,XP_011530799	Q16891	2	-86371054	-86422893
11715554_a_at	5.18366	-0.463254	0.148868	-0.575258	0.0301553	-0.136917	-0.201956	0.612122	-0.112005	0.493409	0.326336	0.261298	-0.285786	0.373302	0.0072722	0.260569	0.00029947	0.876665	0.576113	0.624889	0.00194905	0.585493	0.0414267	0.247627	0.548742	0.275109	0.385607	0.0496563	0.540412	0.00443291	0.955638	0.806814	0.83582	0.018678	0.812565	0.171378	0.525508	0.789121	0.556897	0.66539	cytochrome b5 reductase 3	1727	ENSG00000100243	CYB5R3	NM_000398,NM_001129819,NM_001171660,NM_001171661,NM_007326,NP_000389,NP_001123291,NP_001165131,NP_001165132,NP_015565	P00387	22	-43013845,-43013845,-43013845	-43042995,-43040640,-43045405
11715555_a_at	10.2188	-0.0385985	-0.0396295	-0.515543	0.160938	-0.0611215	-0.253217	-0.00103093	-0.476945	0.199537	-0.0225229	-0.214618	-0.021492	0.262327	0.759002	0.687671	2.11256e-05	0.270151	0.738434	0.413142	0.994237	0.00262787	0.265168	0.914635	0.510321	0.91225	0.414831	0.905358	0.870297	0.000532557	0.551377	0.895357	0.688955	0.998112	0.0234151	0.54588	0.970103	0.762894	0.969214	0.690358	cytochrome b5 reductase 3	1727	ENSG00000100243	CYB5R3	NM_000398,NM_001129819,NM_001171660,NM_001171661,NM_007326,NP_000389,NP_001123291,NP_001165131,NP_001165132,NP_015565	P00387	22	-43013845,-43013845,-43013845	-43042995,-43040640,-43045405
11715556_a_at	7.47748	-1.14466	0.182743	-0.0384476	0.0604186	-0.808012	0.404019	1.3274	1.10621	1.20508	0.336647	1.54868	-0.990755	0.442467	2.97199e-08	0.208034	0.817122	0.776612	0.0034686	0.372968	1.69763e-08	5.12009e-06	1.62707e-05	0.276115	0.00172279	0.000865141	0.348184	2.23472e-06	0.476107	0.931224	0.913508	0.0287653	0.653821	1.39007e-06	0.00016709	0.000430326	0.557991	0.0170179	0.0100945	0.630971	quiescin Q6 sulfhydryl oxidase 1	5768	ENSG00000116260	QSOX1	NM_001004128,NM_002826,NP_001004128,NP_002817	O00391,Q13876	1	180123967	180167169
11715557_at	6.03402	-0.26962	0.303622	-0.0219941	0.0825014	-0.300475	0.140754	0.573242	0.247626	0.352121	-0.0308551	0.410374	-0.604097	0.162748	0.149614	0.0398357	0.895578	0.700784	0.268203	0.757562	0.00801631	0.276502	0.183838	0.920787	0.394468	0.0388595	0.731414	0.391658	0.166805	0.962841	0.876883	0.549199	0.904687	0.0532885	0.558416	0.443307	0.972361	0.67309	0.163994	0.892103	NA	NA	NA	NA	NA	NA	NA	NA	NA
11715558_a_at	8.95349	-0.280906	-0.0815105	0.00206362	-0.435149	-0.556444	-0.150347	0.199395	0.28297	-0.154243	-0.275538	0.130559	-0.474934	-0.152411	0.044846	0.451788	0.986777	0.00781153	0.00694425	0.657361	0.205613	0.0961203	0.431468	0.234418	0.714846	0.029139	0.665398	0.180817	0.719892	0.995563	0.0523059	0.0479814	0.854298	0.473	0.297821	0.703823	0.509551	0.884275	0.134369	0.858563	transmembrane protein 59	9528	ENSG00000116209	TMEM59	NM_001305043,NM_001305049,NM_001305050,NM_001305051,NM_001305052,NM_001305066,NM_004872,NP_001291972,NP_001291978,NP_001291979,NP_001291980,NP_001291981,NP_001291995,NP_004863,XM_005271350,XM_005271351,XM_006711051,XP_005271407,XP_005271408,XP_006711114	D3DQ48,Q9BXS4,Q5T6Z8,Q5T703	1	-54492353,-54492353,-54511158	-54519111,-54519246,-54519111
11715559_x_at	7.1629	-0.225993	-0.0458636	-0.178758	-0.0442983	-0.0309921	-0.318933	0.18013	0.0472357	0.181695	0.195001	-0.0929394	0.0148715	-0.140175	0.165154	0.717419	0.222923	0.812611	0.89519	0.422674	0.327991	0.810804	0.428998	0.471199	0.824279	0.952705	0.734183	0.415794	0.88555	0.495236	0.929317	0.962719	0.696736	0.611842	0.92854	0.701726	0.734441	0.934329	0.983745	0.893303	tyrosine 3-monooxygenase/tryptophan 5-monooxygenase activation protein, theta	10971	ENSG00000134308	YWHAQ	NM_006826,NP_006817	P27348	2	-9724095	-9771184
11715561_s_at	5.79214	-0.563844	0.216546	-0.415261	-0.68899	-0.650391	-0.147294	0.780389	0.148582	-0.125147	-0.0865478	0.41655	-0.866937	0.267968	0.00318548	0.13874	0.0150126	0.00188208	0.0180251	0.746064	0.000391285	0.511576	0.633954	0.779805	0.386232	0.00343428	0.57127	0.0270376	0.374314	0.0839868	0.0181914	0.0956781	0.899093	0.00545678	0.763814	0.841017	0.91496	0.665936	0.0285653	0.803683	stearoyl-CoA desaturase (delta-9-desaturase)	6319	ENSG00000099194	SCD	NM_005063,NP_005054	O00767	10	102106771	102124588
11715562_x_at	5.61829	-0.795642	0.141409	-0.343182	-0.636286	-0.767157	-0.233405	0.937051	0.452461	0.159356	0.0284855	0.562238	-0.908566	0.109777	6.67576e-05	0.339255	0.0464122	0.00449995	0.00639973	0.613815	3.76666e-05	0.0519974	0.550967	0.927842	0.250813	0.00259928	0.819307	0.00134289	0.622693	0.185121	0.0348845	0.0451963	0.82937	0.000848382	0.199667	0.790388	0.974783	0.529108	0.0232302	0.932169	stearoyl-CoA desaturase (delta-9-desaturase)	6319	ENSG00000099194	SCD	NM_005063,NP_005054	O00767	10	102106771	102124588
11715563_s_at	4.03244	-0.270167	-0.0334351	-0.382426	-0.564696	-0.408247	-0.722923	0.236732	-0.112259	-0.294529	-0.13808	-0.452756	-0.374812	-0.340497	0.161067	0.823576	0.0294813	0.012539	0.145675	0.127001	0.277864	0.631003	0.279718	0.666087	0.362172	0.209228	0.486503	0.40962	0.934009	0.135505	0.0737601	0.385478	0.35429	0.55986	0.839311	0.561838	0.858938	0.64414	0.477677	0.74568	stearoyl-CoA desaturase (delta-9-desaturase)	6319	ENSG00000099194	SCD	NM_005063,NP_005054	O00767	10	102106771	102124588
11715564_s_at	9.22007	0.49623	-0.0561272	0.211396	0.391145	0.292714	0.128252	-0.552357	-0.284834	-0.105085	-0.203516	-0.367978	0.348841	-0.083144	0.00115613	0.626186	0.114104	0.0237359	0.173837	0.722295	0.00141564	0.115385	0.614304	0.408314	0.334943	0.128992	0.824587	0.0125876	0.836529	0.331614	0.116111	0.428825	0.887903	0.0146602	0.33396	0.829636	0.684939	0.618546	0.357869	0.934467	H1 histone family, member X	8971	ENSG00000184897	H1FX	NM_006026,NP_006017	Q92522	3	-129033613	-129035120
11715565_at	2.98407	-0.298465	-0.146817	-0.149055	-0.253439	-0.311362	-0.351491	0.151648	0.14941	0.0450255	-0.0128976	-0.0530266	-0.164545	-0.202436	0.0121234	0.110317	0.158433	0.0625185	0.068995	0.22067	0.252844	0.294267	0.784833	0.947076	0.860181	0.362992	0.495911	0.0719686	0.324725	0.40546	0.225498	0.240391	0.492428	0.531539	0.577558	0.917182	0.981657	0.948891	0.644835	0.752543	proteasome 26S subunit, non-ATPase 2	5708	ENSG00000175166	PSMD2	NM_001278708,NM_001278709,NM_002808,NP_001265637,NP_001265638,NP_002799	Q13200	3	184016885,184018368	184026842,184026842
11715566_at	7.34263	-0.436857	-0.304757	0.132472	-0.110283	-0.312952	0.283071	0.1321	0.569328	0.326574	0.123905	0.719927	-0.00819457	0.150599	0.00238457	0.00646539	0.293039	0.49328	0.125119	0.408121	0.403859	0.00123552	0.100914	0.594235	0.0485875	0.969691	0.671544	0.0217465	0.0455332	0.576326	0.750679	0.35103	0.684766	0.681046	0.0132447	0.307183	0.817764	0.190915	0.989478	0.861914	coatomer protein complex, subunit zeta 1	22818	ENSG00000111481	COPZ1	NM_001271734,NM_001271735,NM_001271736,NM_016057,NP_001258663,NP_001258664,NP_001258665,NP_057141,NR_073424,XM_011538029,XP_011536331	P61923,A0A024RB72	12	54718873	54745635
11715568_a_at	10.9045	0.108809	0.261846	-0.0449036	-0.929955	-1.18008	-0.719886	0.153037	-0.153712	-1.03876	-1.28889	-0.828695	-1.44192	-0.674982	0.596629	0.106865	0.808559	0.000194597	0.000175199	0.156215	0.512116	0.540114	0.000626796	0.000336922	0.122161	2.23791e-05	0.20042	0.819144	0.318354	0.9275	0.00315517	0.00290267	0.402016	0.764203	0.783378	0.00787902	0.00485659	0.345872	0.000558139	0.46625	CD9 molecule	928	ENSG00000010278	CD9	NM_001769,NP_001760,XM_005253814,XM_011521040,XP_005253871,XP_011519342	P21926,B4DK09,A6NNI4	12	6309481	6347437
11715569_at	11.1764	0.188444	0.220483	-0.0219393	-0.671983	-1.0352	-0.590414	0.0320389	-0.210384	-0.860428	-1.22364	-0.778858	-1.25568	-0.568475	0.295957	0.120259	0.892303	0.00177323	0.000167847	0.183193	0.87511	0.338554	0.00114362	0.000112181	0.0970782	2.39784e-05	0.217337	0.579278	0.342538	0.961574	0.0173784	0.00280547	0.442407	0.955018	0.622001	0.0124903	0.00203258	0.2997	0.000590357	0.488234	CD9 molecule	928	ENSG00000010278	CD9	NM_001769,NP_001760,XM_005253814,XM_011521040,XP_005253871,XP_011519342	P21926,B4DK09,A6NNI4	12	6309481	6347437
11715570_x_at	11.5188	0.102091	0.218502	-0.042779	-0.815109	-1.11857	-0.65207	0.116411	-0.14487	-0.9172	-1.22067	-0.75416	-1.33708	-0.609291	0.58884	0.142369	0.801618	0.000357105	0.000113413	0.162013	0.587083	0.529695	0.000977697	0.000227825	0.12564	1.91346e-05	0.208275	0.81456	0.380186	0.924367	0.00508149	0.00204975	0.410989	0.813503	0.776248	0.011086	0.00357203	0.351949	0.000490985	0.4764	CD9 molecule	928	ENSG00000010278	CD9	NM_001769,NP_001760,XM_005253814,XM_011521040,XP_005253871,XP_011519342	P21926,B4DK09,A6NNI4	12	6309481	6347437
11715571_a_at	6.18648	-0.465024	-0.287069	-0.328269	0.12448	-0.00958231	-0.504855	0.177954	0.136755	0.589503	0.455441	-0.0398318	0.277487	-0.176587	0.000284723	0.00361876	0.00385224	0.379105	0.956997	0.0954645	0.201907	0.360248	0.00105797	0.0282713	0.899741	0.145969	0.571496	0.0042581	0.0296881	0.0310872	0.659578	0.985315	0.296486	0.468292	0.64233	0.0117763	0.131557	0.964347	0.385913	0.803855	calsyntenin 1	22883	ENSG00000171603	CLSTN1	NM_001009566,NM_001302883,NM_014944,NP_001009566,NP_001289812,NP_055759	O94985,B4E3Q1	1	-9789078	-9884584
11715572_a_at	7.45684	-0.811261	-0.283097	-0.6248	0.033805	-0.281319	-1.1615	0.528164	0.186461	0.845066	0.529942	-0.350241	0.00177828	-0.536702	0.000162035	0.0800723	0.00110376	0.886087	0.345232	0.0229314	0.0252196	0.455132	0.00457471	0.123523	0.50821	0.995519	0.3049	0.00272954	0.264783	0.012158	0.959262	0.628262	0.113377	0.121267	0.722396	0.0352928	0.348264	0.761419	0.998533	0.588573	calsyntenin 1	22883	ENSG00000171603	CLSTN1	NM_001009566,NM_001302883,NM_014944,NP_001009566,NP_001289812,NP_055759	O94985,B4E3Q1	1	-9789078	-9884584
11715573_s_at	8.32339	-0.0327628	-0.0119133	-0.136443	-0.164152	-0.398921	0.347894	0.0208495	-0.10368	-0.131389	-0.366159	0.380656	-0.387008	0.484337	0.815341	0.913656	0.282912	0.312846	0.0537177	0.313946	0.895798	0.545102	0.509367	0.121308	0.296219	0.0784435	0.178794	0.930459	0.969765	0.565461	0.596798	0.204042	0.597917	0.962911	0.786731	0.762217	0.344407	0.579556	0.261315	0.436027	KDEL (Lys-Asp-Glu-Leu) endoplasmic reticulum protein retention receptor 2	11014	ENSG00000136240	KDELR2	NM_001100603,NM_006854,NP_001094073,NP_006845	P33947,A0A024QZT7	7	-6500711	-6523849
11715574_a_at	7.74413	-0.430616	-0.0889741	0.0036953	-0.283427	-1.10916	-0.0939745	0.341642	0.434311	0.147189	-0.678542	0.336642	-1.02018	-0.0976698	0.0701152	0.629095	0.986092	0.29835	0.00173847	0.870562	0.202765	0.13288	0.658772	0.0871588	0.580269	0.00641178	0.870614	0.242915	0.83818	0.99528	0.581707	0.0171307	0.953212	0.469394	0.364503	0.855137	0.279744	0.809417	0.0452568	0.95323	KDEL (Lys-Asp-Glu-Leu) endoplasmic reticulum protein retention receptor 2	11014	ENSG00000136240	KDELR2	NM_001100603,NM_006854,NP_001094073,NP_006845	P33947,A0A024QZT7	7	-6500711	-6523849
11715575_x_at	6.9331	0.0916418	0.0828321	0.101259	0.197036	0.0520365	0.193358	-0.00880965	0.00961745	0.105395	-0.0396052	0.101716	-0.0307956	0.092099	0.315659	0.247493	0.219927	0.0641548	0.694423	0.387884	0.932024	0.930969	0.415008	0.794506	0.666022	0.827265	0.691818	0.599601	0.525345	0.491582	0.229281	0.873628	0.667284	0.976281	0.975841	0.69047	0.921275	0.858912	0.935549	0.872376	protein phosphatase, Mg2+/Mn2+ dependent, 1G	5496	ENSG00000115241	PPM1G	NM_177983,NP_817092	O15355,Q6IAU5	2	-27604065	-27632550
11715576_at	3.8514	0.638132	0.141654	0.0233179	0.0910168	-0.0365821	0.0128257	-0.496478	-0.614814	-0.547115	-0.674714	-0.625306	-0.178236	-0.0104922	7.09907e-06	0.173461	0.844757	0.551073	0.848903	0.968414	0.00140114	0.00027368	0.00450375	0.0030308	0.070391	0.385045	0.975146	0.000218044	0.428293	0.942464	0.790438	0.944127	0.98905	0.014546	0.00412697	0.0349062	0.0260561	0.243523	0.664894	0.991416	ras-related C3 botulinum toxin substrate 1 (rho family, small GTP binding protein Rac1)	5879	ENSG00000136238	RAC1	NM_006908,NM_018890,NM_198829,NP_008839,NP_061485	A4D2P1,P63000,A4D2P0	7	6414125	6443598
11715577_x_at	5.15326	0.398777	0.0407914	0.0516752	0.0720314	0.119935	0.0145141	-0.357986	-0.347102	-0.326746	-0.278842	-0.384263	0.079144	-0.0371611	0.00043596	0.631207	0.597573	0.565634	0.44783	0.95649	0.00469563	0.0103676	0.0363202	0.126739	0.173591	0.637983	0.893132	0.00593887	0.839455	0.819747	0.800021	0.716781	0.985154	0.0359852	0.0642706	0.156519	0.353846	0.42848	0.843293	0.961936	ras-related C3 botulinum toxin substrate 1 (rho family, small GTP binding protein Rac1)	5879	ENSG00000136238	RAC1	NM_006908,NM_018890,NM_198829,NP_008839,NP_061485	A4D2P1,P63000,A4D2P0	7	6414125	6443598
11715579_a_at	8.34354	0.128241	0.312962	0.198769	-0.548692	-0.545904	0.218937	0.184721	0.0705278	-0.676933	-0.674145	0.090696	-0.858866	0.0201683	0.392049	0.0090889	0.143461	0.00213166	0.0140083	0.551043	0.278105	0.69902	0.00202006	0.00844669	0.814623	0.000397962	0.957821	0.670926	0.0584076	0.381942	0.019986	0.0798891	0.790425	0.56011	0.875975	0.0191955	0.0553539	0.930156	0.0055295	0.98556	vitamin K epoxide reductase complex, subunit 1	79001	ENSG00000167397	VKORC1	NM_001311311,NM_024006,NM_206824,NP_001298240,NP_076869,NP_996560,XM_011545943,XM_011545944,XM_011545945,XP_011544245,XP_011544246,XP_011544247,XR_950848	Q9BQB6	16	-31102162	-31106320
11715580_a_at	10.5164	-0.126483	0.25216	0.0260569	-0.254181	-0.156123	-0.279337	0.378643	0.15254	-0.127698	-0.0296402	-0.152854	-0.408283	-0.305394	0.269195	0.00598847	0.799998	0.0567481	0.347905	0.319683	0.00446891	0.274672	0.430309	0.876298	0.604652	0.0233366	0.295584	0.550275	0.043052	0.923579	0.211594	0.63071	0.603608	0.0347109	0.556426	0.702887	0.955516	0.824055	0.114731	0.578927	tubulin folding cofactor B	1155	ENSG00000105254	TBCB	NM_001281,NM_001300971,NP_001272,NP_001287900	Q99426	19	36605887,36606729	36616849,36616850
11715581_a_at	7.91612	0.325447	0.115827	0.023628	0.048596	-0.104471	-0.0942779	-0.20962	-0.301819	-0.276851	-0.429918	-0.419725	-0.220298	-0.117906	0.000203021	0.0791888	0.753321	0.613958	0.389919	0.644964	0.029292	0.00395366	0.0214373	0.00278218	0.0547144	0.0913975	0.579558	0.00326342	0.262875	0.902535	0.829454	0.669052	0.847291	0.134887	0.0316745	0.108219	0.0244472	0.206515	0.288406	0.808971	splicing factor 3b, subunit 2, 145kDa	10992	ENSG00000087365	SF3B2	NM_006842,NP_006833,XM_005273726,XM_011544740,XP_005273783,XP_011543042	Q13435	11	65819815	65836382
11715583_s_at	12.8476	-1.83232	-0.286066	-0.0413709	-0.888521	-0.704999	0.0289012	1.54626	1.79095	0.943804	1.12733	1.86123	-0.418933	0.0702721	7.90847e-10	0.161167	0.859382	0.00393351	0.0643683	0.963708	1.35774e-06	2.68761e-07	0.0119157	0.0108617	0.00680433	0.298389	0.915265	1.03855e-07	0.409743	0.94854	0.031559	0.229783	0.987506	5.56281e-05	1.43291e-05	0.0710951	0.066464	0.0472768	0.581749	0.970341	major histocompatibility complex, class II, DP alpha 1	3113	ENSG00000231389,ENSG00000229685,ENSG00000235844,ENSG00000206291,ENSG00000228163,ENSG00000224103,ENSG00000236177,ENSG00000168384	HLA-DPA1	NM_001242524,NM_001242525,NM_033554,NP_001229453,NP_001229454,NP_291032,XM_011514559,XM_011546308,XM_011547241,XM_011547644,XM_011547875,XM_011548044,XM_011548232,XM_011548424,XP_011512861,XP_011544610,XP_011545543,XP_011545946,XP_011546177,XP_011546346,XP_011546534,XP_011546726	P20036,X5CKE2	6	-4319164,-33032345,-4476525,-4313684,-4489885,-4369218,-4264796,-4512849,-4319164,-33032345,-4476525,-4313684,-4489885,-4369218,-4264796,-4512849	-4328255,-33041454,-4485634,-4322793,-4498994,-4378309,-4273905,-4521958,-4335362,-33048555,-4492734,-4329894,-4506101,-4385416,-4281012,-4529059
11715584_a_at	7.50288	2.33057	-0.760592	0.340787	0.279946	-0.0198034	0.40878	-3.09116	-1.98978	-2.05062	-2.35037	-1.92178	0.740789	0.0679931	6.72549e-11	0.0020449	0.216888	0.426818	0.96431	0.584443	2.73919e-13	9.28102e-07	9.60494e-06	1.56409e-05	0.0167983	0.119524	0.930209	1.26563e-08	0.0193659	0.487646	0.699971	0.987733	0.812005	1.1561e-10	4.05208e-05	0.000279603	0.000416436	0.090951	0.341268	0.975607	caveolin 1, caveolae protein, 22kDa	857	ENSG00000105974	CAV1	NM_001172895,NM_001172896,NM_001172897,NM_001753,NP_001166366,NP_001166367,NP_001166368,NP_001744	A0A024R757,Q2TNI1,Q59E85,Q7Z4F3,A9XTE5,Q03135	7	116164838,116165062,116166346,116166411	116201239,116201239,116201239,116201239
11715585_a_at	12.4221	0.384855	-0.0245275	-0.233982	-0.545393	-0.928683	-0.426643	-0.409382	-0.618837	-0.930247	-1.31354	-0.811498	-0.904156	-0.192661	0.0799947	0.885495	0.235291	0.0326966	0.00435604	0.425022	0.100366	0.022056	0.0034296	0.000535307	0.152248	0.00888374	0.728511	0.264596	0.959027	0.510591	0.145584	0.0340725	0.698599	0.306132	0.110384	0.0285373	0.00696019	0.3957	0.0574316	0.890809	peripheral myelin protein 22	5376	ENSG00000109099	PMP22	NM_000304,NM_001281455,NM_001281456,NM_153321,NM_153322,NP_000295,NP_001268384,NP_001268385,NP_696996,NP_696997,NR_104017,NR_104018,XM_011523943,XP_011522245	Q01453,Q6FH25,A8MU75	17	-15133093,-15133093,-15133093	-15165906,-15164161,-15168674
11715586_at	7.11503	-0.794127	-0.201111	-0.0694082	-0.422242	-0.7513	-0.028403	0.593016	0.724719	0.371886	0.0428276	0.765724	-0.550189	0.0410052	0.000171034	0.203448	0.701639	0.071893	0.0118996	0.954019	0.0109788	0.00406934	0.193854	0.898365	0.143495	0.0803632	0.936188	0.00284762	0.470283	0.877292	0.246889	0.0710309	0.984221	0.0669679	0.032346	0.457394	0.963897	0.381999	0.265416	0.977698	microtubule-associated protein, RP/EB family, member 1	22919	ENSG00000101367	MAPRE1	NM_012325,NP_036457,XM_011528696,XP_011526998	Q15691	20	31407698	31438211
11715587_at	9.47913	-0.470523	-0.0195917	0.0797729	-0.113877	-0.373878	0.191752	0.450931	0.550296	0.356645	0.0966442	0.662274	-0.354287	0.111979	1.89716e-08	0.73697	0.237231	0.188198	0.000908033	0.295779	1.01725e-06	5.56977e-08	0.00114242	0.438027	0.000951826	0.0029495	0.555998	1.52699e-06	0.894656	0.51302	0.44954	0.0104709	0.579097	4.36817e-05	3.7984e-06	0.0124808	0.709118	0.0108564	0.0255392	0.793693	microtubule-associated protein, RP/EB family, member 1	22919	ENSG00000101367	MAPRE1	NM_012325,NP_036457,XM_011528696,XP_011526998	Q15691	20	31407698	31438211
11715588_x_at	9.16185	1.23968	-0.161303	-0.13803	-0.456497	-0.735385	0.056901	-1.40099	-1.37771	-1.69618	-1.97507	-1.18278	-0.574082	0.194931	2.94282e-05	0.460369	0.583024	0.158783	0.0726673	0.933629	3.15154e-05	0.000121104	5.15141e-05	6.19062e-05	0.103916	0.186299	0.783835	0.000697666	0.726149	0.811138	0.406011	0.248576	0.976867	0.000736034	0.00216078	0.00108977	0.00126424	0.312819	0.446807	0.916751	myosin, light chain 9, regulatory	10398	ENSG00000101335	MYL9	NM_006097,NM_181526,NP_006088,NP_852667	P24844	20	35169886	35178226
11715589_at	6.64391	-0.00409701	0.107636	-0.219845	-0.0342174	-0.0401368	-0.394683	0.111733	-0.215748	-0.0301204	-0.0360398	-0.390586	-0.147773	-0.174838	0.976986	0.334893	0.0894893	0.83484	0.845987	0.25966	0.488922	0.215582	0.881076	0.879272	0.289867	0.502884	0.629784	0.992015	0.618503	0.28463	0.938456	0.942937	0.53942	0.74749	0.485943	0.95741	0.956749	0.57299	0.757576	0.838578	dynein, cytoplasmic 1, heavy chain 1	1778	ENSG00000197102	DYNC1H1	NM_001376,NP_001367	Q14204	14	102430864	102517135
11715590_at	9.44148	0.264771	0.286352	0.0159279	-0.0872645	0.00335963	-0.110489	0.0215809	-0.248843	-0.352036	-0.261411	-0.37526	-0.282992	-0.126417	0.0214472	0.00178268	0.875797	0.504345	0.983686	0.690351	0.866311	0.0741982	0.0306041	0.168786	0.201831	0.109353	0.661147	0.108256	0.0174526	0.955315	0.758744	0.994437	0.871621	0.95154	0.251923	0.139114	0.421352	0.468199	0.322866	0.856424	dynein, cytoplasmic 1, heavy chain 1	1778	ENSG00000197102	DYNC1H1	NM_001376,NP_001367	Q14204	14	102430864	102517135
11715591_s_at	8.86897	0.177514	0.296454	-0.0058551	-0.041579	-0.117014	-0.197166	0.118941	-0.183369	-0.219093	-0.294528	-0.37468	-0.413469	-0.191311	0.120078	0.00128337	0.954287	0.750662	0.478187	0.478727	0.356057	0.187042	0.175008	0.122573	0.203576	0.02086	0.508489	0.342196	0.0136161	0.984289	0.901258	0.739542	0.739934	0.638427	0.447841	0.430582	0.346607	0.470414	0.106078	0.761574	dynein, cytoplasmic 1, heavy chain 1	1778	ENSG00000197102	DYNC1H1	NM_001376,NP_001367	Q14204	14	102430864	102517135
11715592_x_at	9.58625	0.242783	0.25374	-0.010622	-0.0771371	0.00518071	-0.153517	0.0109572	-0.253405	-0.31992	-0.237602	-0.3963	-0.248559	-0.142895	0.0204618	0.00229935	0.90877	0.516434	0.972349	0.543167	0.925134	0.0462589	0.030762	0.169128	0.139192	0.121886	0.586121	0.104646	0.0211513	0.967912	0.76732	0.990364	0.78545	0.973835	0.184702	0.139567	0.421844	0.375089	0.345412	0.812916	dynein, cytoplasmic 1, heavy chain 1	1778	ENSG00000197102	DYNC1H1	NM_001376,NP_001367	Q14204	14	102430864	102517135
11715593_s_at	10.2253	0.0731735	-0.213681	-0.0486797	0.179129	-0.122802	0.163556	-0.286855	-0.121853	0.105955	-0.195976	0.090383	0.0908787	0.212236	0.633972	0.0789364	0.725415	0.314407	0.582905	0.664501	0.103019	0.516032	0.626703	0.445825	0.820117	0.702842	0.588457	0.841022	0.262358	0.889431	0.59836	0.811074	0.858154	0.311154	0.766997	0.836785	0.71523	0.932478	0.877959	0.814317	tyrosine 3-monooxygenase/tryptophan 5-monooxygenase activation protein, eta	7533	ENSG00000128245	YWHAH	NM_003405,NP_003396	A0A024R1K7,Q04917,Q9H4N8	22	32340478	32353590
11715594_a_at	5.96784	-0.66507	-0.274803	0.15275	0.302341	0.0200901	-0.0430762	0.390267	0.81782	0.967411	0.68516	0.621994	0.294893	-0.195826	1.95045e-07	0.00327621	0.146172	0.0262026	0.904936	0.879359	0.00390497	1.62164e-07	1.05948e-07	0.000670887	0.0406173	0.103279	0.507564	1.09586e-05	0.027593	0.386217	0.124659	0.966339	0.956788	0.0313954	9.35367e-06	6.55531e-06	0.00830126	0.169061	0.311671	0.760967	RNA binding motif protein 38	55544	ENSG00000132819	RBM38	NM_001291780,NM_017495,NM_183425,NP_001278709,NP_059965,NP_906270,XM_005260446,XM_011528885,XP_005260503,XP_011527187	Q9H0Z9	20	55966453	55984386
11715602_s_at	11.2145	0.120221	0.241474	-0.133153	0.042047	-0.635745	-0.428631	0.121252	-0.253375	-0.0781744	-0.755966	-0.548853	-0.877219	-0.295478	0.340449	0.0163114	0.242659	0.772257	0.000841505	0.167612	0.396581	0.101761	0.661078	0.000564991	0.0948603	2.47309e-05	0.358422	0.623834	0.0890761	0.519494	0.911515	0.00988355	0.419612	0.674926	0.308806	0.85639	0.00726042	0.295352	0.00060538	0.640665	secreted protein, acidic, cysteine-rich (osteonectin)	6678	ENSG00000113140	SPARC	NM_001309443,NM_001309444,NM_003118,NP_001296372,NP_001296373,NP_003109	P09486	5	-151040656	-151066615
11715603_s_at	12.7375	-0.251228	0.0121604	-0.155091	0.0442376	-0.665198	-0.151271	0.263388	0.0961363	0.295465	-0.413971	0.0999563	-0.677359	0.00381992	0.0166073	0.879902	0.097554	0.70952	2.96691e-05	0.549055	0.02647	0.444029	0.0455114	0.0180811	0.707101	6.07772e-05	0.988375	0.0902042	0.957006	0.300567	0.881546	0.000701837	0.789302	0.125562	0.713881	0.182679	0.095884	0.880149	0.00124539	0.996063	secreted protein, acidic, cysteine-rich (osteonectin)	6678	ENSG00000113140	SPARC	NM_001309443,NM_001309444,NM_003118,NP_001296372,NP_001296373,NP_003109	P09486	5	-151040656	-151066615
11715604_x_at	12.6067	-0.246696	0.0116833	-0.170254	0.0558253	-0.607473	-0.153753	0.258379	0.0764416	0.302521	-0.360777	0.0929423	-0.619156	0.0165007	0.0115842	0.875899	0.0512626	0.613206	3.93989e-05	0.512458	0.019412	0.512395	0.0280677	0.0263077	0.707011	7.81259e-05	0.946015	0.0696519	0.955349	0.197822	0.829052	0.000878892	0.764444	0.10082	0.764393	0.130891	0.125006	0.880103	0.00152348	0.981295	secreted protein, acidic, cysteine-rich (osteonectin)	6678	ENSG00000113140	SPARC	NM_001309443,NM_001309444,NM_003118,NP_001296372,NP_001296373,NP_003109	P09486	5	-151040656	-151066615
11715605_s_at	9.1514	0.0582545	-0.161855	0.0121201	0.0653411	-0.25767	0.0561483	-0.22011	-0.0461343	0.00708659	-0.315924	-0.00210617	-0.0958141	0.0440282	0.570009	0.0467398	0.895665	0.581294	0.0870745	0.8233	0.0615257	0.71214	0.961075	0.068116	0.993661	0.546874	0.866253	0.802915	0.185987	0.962866	0.809952	0.279568	0.933873	0.223126	0.882939	0.986573	0.238331	0.997871	0.787916	0.951519	splicing factor 3b, subunit 5, 10kDa	83443	ENSG00000169976	SF3B5	NM_031287,NP_112577	Q9BWJ5	6	-144416017	-144416754
11715606_a_at	3.84738	-0.349089	-0.0655173	-0.153039	-0.376356	-0.434251	-0.330665	0.283572	0.19605	-0.0272671	-0.085162	0.0184243	-0.368734	-0.177626	0.0135905	0.546081	0.222722	0.0209315	0.0337974	0.331861	0.0742465	0.247785	0.889449	0.712707	0.95897	0.0889921	0.615264	0.0781691	0.787395	0.495015	0.106334	0.148906	0.615603	0.252024	0.525672	0.960525	0.88323	0.985907	0.283575	0.830184	TSC22 domain family, member 1	8848	ENSG00000102804	TSC22D1	NM_001243797,NM_001243798,NM_001243799,NM_006022,NM_183422,NP_001230726,NP_001230727,NP_001230728,NP_006013,NP_904358,XM_005266583,XP_005266640,XR_941690,XR_941691,XR_941692	A0A087X0H8,Q15714,A0A024RDV8,A8K3Y6	13	-45006278,-45006278,-45006278,-45006278	-45011060,-45150701,-45011390,-45048437
11715607_at	10.7219	-0.187712	0.0574818	0.0390125	-0.111318	-0.651046	0.224771	0.245194	0.226724	0.0763942	-0.463334	0.412483	-0.708527	0.185759	0.0673742	0.470064	0.669967	0.343548	3.39493e-05	0.367783	0.0359677	0.0700842	0.595427	0.00767362	0.119169	2.419e-05	0.473607	0.236686	0.733604	0.861097	0.626683	0.000780543	0.649237	0.155466	0.242852	0.818473	0.0516377	0.34067	0.000594771	0.73619	peptidylprolyl isomerase B (cyclophilin B)	5479	ENSG00000166794	PPIB	NM_000942,NP_000933	P23284	15	-64448013	-64455354
11715608_x_at	10.3431	-0.0939364	0.058441	0.0656332	-0.015613	-0.599537	0.108384	0.152377	0.15957	0.0783234	-0.5056	0.202321	-0.657978	0.0427509	0.364246	0.470673	0.481755	0.895855	0.000151252	0.668994	0.196055	0.207721	0.592846	0.00441002	0.449788	0.000100192	0.871087	0.645997	0.734076	0.742014	0.962939	0.00258455	0.86054	0.460316	0.475716	0.81698	0.0343719	0.718309	0.00185666	0.953411	peptidylprolyl isomerase B (cyclophilin B)	5479	ENSG00000166794	PPIB	NM_000942,NP_000933	P23284	15	-64448013	-64455354
11715609_a_at	6.14964	0.0710115	-0.287052	-0.0594134	0.0701244	0.0361342	0.209132	-0.358063	-0.130425	-0.00088715	-0.0348774	0.138121	0.323186	0.268546	0.477169	0.00044168	0.509636	0.543269	0.803326	0.39402	0.00222315	0.285629	0.994992	0.834179	0.59287	0.0395294	0.293155	0.738718	0.00600042	0.762384	0.785508	0.925121	0.672712	0.0206404	0.568388	0.998387	0.938254	0.817	0.165907	0.576442	ATPase, H+ transporting, lysosomal 50/57kDa, V1 subunit H	51606	ENSG00000047249	ATP6V1H	NM_015941,NM_213619,NM_213620,NP_057025,NP_998784,NP_998785,XM_006716455,XM_011517542,XP_006716518,XP_011515844	A0A024R7U9,Q9UI12,A0A024R7X3,B3KUZ7	8	-54628102,-54628102	-54755602,-54755871
11715610_a_at	8.76828	-0.567601	-0.0614521	-0.216646	-0.618066	-0.624064	-0.254771	0.506149	0.350955	-0.0504647	-0.0564632	0.31283	-0.562612	-0.0381247	0.00124037	0.643226	0.158886	0.00224423	0.0131668	0.540166	0.0100815	0.0924537	0.833412	0.841726	0.475879	0.0348689	0.929656	0.0132801	0.846385	0.406191	0.0207837	0.0764675	0.783395	0.0629801	0.290567	0.93799	0.941207	0.737739	0.15213	0.975417	actin related protein 2/3 complex, subunit 1A, 41kDa	10552	ENSG00000241685	ARPC1A	NM_001190996,NM_006409,NP_001177925,NP_006400	Q92747,V9HVZ6	7	98923495	98963885
11715611_a_at	7.23537	-0.259032	0.134795	-0.177641	-0.28299	-0.731291	-0.0393526	0.393827	0.0813916	-0.0239582	-0.472259	0.21968	-0.866086	0.138288	0.187362	0.379454	0.314993	0.21222	0.0118536	0.93455	0.0788062	0.732691	0.931019	0.150664	0.663959	0.00540505	0.781413	0.448329	0.659873	0.598912	0.48162	0.0708253	0.977215	0.262096	0.892605	0.975852	0.393262	0.857866	0.0399177	0.915648	procollagen-lysine, 2-oxoglutarate 5-dioxygenase 1	5351	ENSG00000083444	PLOD1	NM_000302,NP_000293,XM_011541593,XM_011541594,XP_011539895,XP_011539896	A0A024R4H0,Q02809	1	11994723	12035599
11715613_a_at	4.95529	0.353476	-0.279449	-0.217278	0.604818	-0.180379	0.468133	-0.632925	-0.570753	0.251343	-0.533854	0.114657	0.0990706	0.68541	0.252393	0.248068	0.434347	0.0918481	0.68684	0.535462	0.0729009	0.131149	0.564505	0.300364	0.885406	0.835364	0.383509	0.531022	0.526003	0.706124	0.289305	0.869917	0.780182	0.249091	0.361611	0.799169	0.583771	0.958996	0.938671	0.663597	BTG family, member 2	7832	ENSG00000159388	BTG2	NM_006763,NP_006754	P78543	1	203274663	203278729
11715614_at	4.98832	-0.525121	-0.318841	-0.165945	0.33774	-0.179565	0.569036	0.20628	0.359175	0.862861	0.345555	1.09416	0.139276	0.734981	0.0829672	0.177144	0.539847	0.330901	0.680557	0.44002	0.544641	0.327484	0.045235	0.490709	0.161184	0.764424	0.338009	0.270938	0.433601	0.783188	0.614749	0.866611	0.710663	0.786421	0.611307	0.181912	0.748744	0.409776	0.90792	0.621522	BTG family, member 2	7832	ENSG00000159388	BTG2	NM_006763,NP_006754	P78543	1	203274663	203278729
11715615_at	7.36133	-0.470156	-0.184245	-0.177317	0.410625	0.283125	1.34311	0.285912	0.292839	0.880782	0.753281	1.81327	0.467369	1.52043	0.10753	0.417505	0.497805	0.221931	0.501996	0.0618601	0.385351	0.40806	0.03463	0.122422	0.0176822	0.299544	0.0425195	0.31959	0.692536	0.754023	0.494041	0.756916	0.223929	0.665172	0.684735	0.151439	0.346313	0.0943719	0.582924	0.174425	BTG family, member 2	7832	ENSG00000159388	BTG2	NM_006763,NP_006754	P78543	1	203274663	203278729
11715616_a_at	9.92887	0.000495784	-0.0968259	-0.0219833	-0.221755	-0.016883	-0.270107	-0.0973217	-0.0224791	-0.222251	-0.0173787	-0.270603	0.079943	-0.248123	0.996192	0.236374	0.814561	0.0678703	0.911039	0.291254	0.410168	0.859213	0.134281	0.920222	0.315834	0.61994	0.350701	0.998755	0.511901	0.930144	0.237776	0.968785	0.574441	0.686554	0.948474	0.366911	0.972138	0.599764	0.833002	0.633266	NADH dehydrogenase (ubiquinone) 1, alpha/beta subcomplex, 1, 8kDa	4706	ENSG00000004779	NDUFAB1	NM_005003,NP_004994,XM_011545856,XP_011544158	O14561	16	-23592334	-23607639
11715617_a_at	9.42095	-0.53659	-0.180683	0.0813494	-0.57642	-0.657074	0.280945	0.355907	0.61794	-0.0398293	-0.120484	0.817536	-0.476391	0.199596	0.0013132	0.154601	0.575561	0.00268374	0.00627606	0.47751	0.0543989	0.00232907	0.861357	0.654144	0.052701	0.0593507	0.6271	0.0138655	0.399521	0.806496	0.0237775	0.0445651	0.738963	0.205737	0.0213584	0.949421	0.852578	0.201494	0.217863	0.837004	ring finger protein 130	55819	ENSG00000113269	RNF130	NM_001280801,NM_018434,NP_001267730,NP_060904,XM_011534593,XP_011532895	Q86XS8,Q2HIY3,E5RI87	5	-179382066	-179499118
11715620_a_at	12.4944	0.0764655	-0.200568	-0.214358	0.0190218	-0.13013	-0.188878	-0.277033	-0.290823	-0.0574436	-0.206596	-0.265344	0.0704375	0.0254792	0.620071	0.0998839	0.126294	0.914924	0.562076	0.617814	0.116409	0.125066	0.792628	0.42333	0.506523	0.768237	0.948341	0.833072	0.30519	0.353096	0.970214	0.797619	0.831726	0.335788	0.350927	0.920417	0.697226	0.760216	0.909659	0.982108	crystallin, alpha B	1410	ENSG00000109846	CRYAB	NM_001289807,NM_001289808,NM_001885,NP_001276736,NP_001276737,NP_001876,XM_011542608,XM_011542609,XP_011540910,XP_011540911	P02511,V9HW27,A0A024R3B9	11	-111779343,-111779343	-111783937,-111782750
11715622_a_at	6.00666	-0.183392	0.00432274	0.025767	-0.406747	-0.479101	-0.0328111	0.187715	0.209159	-0.223356	-0.295709	0.150581	-0.483423	-0.0585781	0.250632	0.972293	0.857359	0.0293868	0.041154	0.932942	0.299724	0.282552	0.323016	0.267335	0.714338	0.0528675	0.885128	0.52887	0.99034	0.947795	0.135207	0.170599	0.976592	0.583132	0.565019	0.606932	0.548164	0.884019	0.20193	0.95892	ring finger protein 114	55905	ENSG00000124226	RNF114	NM_018683,NP_061153	Q9Y508	20	48552913	48570422
11715624_at	9.26564	-0.423424	-0.144616	0.0597082	-0.138795	-0.32881	0.282916	0.278808	0.483133	0.28463	0.094614	0.706341	-0.184194	0.223208	7.55456e-05	0.0709227	0.513096	0.236796	0.0279137	0.256087	0.0172075	0.000194242	0.0499824	0.575525	0.00842638	0.242012	0.387898	0.00148368	0.24473	0.764925	0.51243	0.130397	0.535274	0.0925325	0.0031511	0.194558	0.806463	0.0552503	0.518756	0.667295	SH3 domain binding glutamate-rich protein like	6451	ENSG00000131171	SH3BGRL	NM_003022,NP_003013,XM_011531013,XM_011531014,XP_011529315,XP_011529316	O75368,V9HW48	X	80457302	80554046
11715625_a_at	7.93249	-0.776268	-0.297419	-0.0100783	-0.325994	-0.499319	0.0758363	0.478849	0.76619	0.450274	0.27695	0.852104	-0.2019	0.0859146	2.00105e-05	0.0284327	0.947702	0.100832	0.0469215	0.856037	0.0152868	0.00042358	0.0653878	0.331953	0.0563671	0.445476	0.843304	0.000510357	0.132098	0.981866	0.307033	0.186489	0.947252	0.0850653	0.00580651	0.232095	0.615696	0.210642	0.714928	0.941831	SH3 domain binding glutamate-rich protein like	6451	ENSG00000131171	SH3BGRL	NM_003022,NP_003013,XM_011531013,XM_011531014,XP_011529315,XP_011529316	O75368,V9HW48	X	80457302	80554046
11715627_x_at	8.75621	-0.552045	-0.367625	0.121632	0.295657	0.0813278	0.371175	0.184419	0.673676	0.847702	0.633373	0.92322	0.448953	0.249543	0.00299204	0.01092	0.45509	0.158384	0.756367	0.402308	0.368384	0.00298448	0.0013785	0.0382136	0.0507679	0.1112	0.587594	0.0258085	0.0667198	0.722367	0.40538	0.904018	0.679686	0.649691	0.0257618	0.0143772	0.162107	0.196571	0.326334	0.813806	aldehyde dehydrogenase 2 family (mitochondrial)	217	ENSG00000111275	ALDH2	NM_000690,NM_001204889,NP_000681,NP_001191818	P05091	12	112204690	112247789
11715629_a_at	9.54354	0.349101	-0.067546	-0.00189884	-0.246961	-0.509413	0.00726825	-0.416647	-0.350999	-0.596061	-0.858513	-0.341832	-0.441867	0.00916709	0.00160211	0.420137	0.984264	0.0482519	0.00155318	0.97786	0.000944573	0.00854745	0.000180775	7.63924e-06	0.218302	0.00916601	0.973145	0.0161028	0.694627	0.994636	0.189995	0.0157278	0.992384	0.0107951	0.0558481	0.00297746	0.000231562	0.489496	0.05876	0.990631	lysosomal protein transmembrane 4 alpha	9741	ENSG00000068697	LAPTM4A	NM_014713,NP_055528	Q15012,Q6IBP4	2	-20232410	-20251789
11715630_s_at	7.97205	0.333419	-0.0252532	-0.0195362	-0.147942	-0.436448	0.2927	-0.358672	-0.352955	-0.481361	-0.769867	-0.0407189	-0.411195	0.312236	0.0027186	0.76467	0.840615	0.236644	0.00665573	0.270043	0.00436432	0.00875593	0.00228978	5.48744e-05	0.883816	0.0158613	0.257911	0.024016	0.90805	0.940836	0.512249	0.0465175	0.55125	0.0341145	0.0568322	0.0210872	0.00114585	0.958473	0.0873134	0.537416	lysosomal protein transmembrane 4 alpha	9741	ENSG00000068697	LAPTM4A	NM_014713,NP_055528	Q15012,Q6IBP4	2	-20232410	-20251789
11715631_x_at	9.96088	0.372291	-0.0173158	0.0207983	-0.219772	-0.441295	0.0497741	-0.389606	-0.351492	-0.592063	-0.813586	-0.322517	-0.42398	0.0289758	0.000228128	0.81818	0.810535	0.0509835	0.0022828	0.832952	0.000621328	0.0036538	4.36263e-05	2.94037e-06	0.197559	0.00566561	0.905986	0.00357591	0.93173	0.928421	0.197119	0.02104	0.937804	0.00782242	0.0299041	0.000954148	0.000105821	0.462423	0.0413131	0.966729	lysosomal protein transmembrane 4 alpha	9741	ENSG00000068697	LAPTM4A	NM_014713,NP_055528	Q15012,Q6IBP4	2	-20232410	-20251789
11715632_at	6.93104	0.403294	0.0698556	0.208891	0.0333172	-0.00714182	0.260899	-0.333438	-0.194403	-0.369977	-0.410436	-0.142395	-0.0769974	0.0520081	8.76064e-05	0.360359	0.0195133	0.766798	0.95972	0.276161	0.0033886	0.104407	0.00880751	0.0134192	0.571808	0.609789	0.83395	0.00167046	0.642451	0.101212	0.909035	0.986157	0.558044	0.0283035	0.313741	0.0570844	0.0774834	0.804077	0.827103	0.938148	MAF1 homolog, negative regulator of RNA polymerase III	84232	ENSG00000179632	MAF1	NM_032272,NP_115648	Q9H063	8	145159304	145162515
11715633_x_at	7.04302	0.293928	0.0854367	0.231559	0.0589739	0.0366327	0.0627547	-0.208491	-0.0623687	-0.234954	-0.257295	-0.231173	-0.0488039	-0.168804	0.00370339	0.26896	0.0107073	0.603682	0.797731	0.794681	0.0647006	0.603122	0.0948182	0.120099	0.364593	0.748748	0.501377	0.0301888	0.55	0.0658058	0.823442	0.922614	0.921295	0.230536	0.823161	0.295266	0.342235	0.646321	0.900337	0.756488	MAF1 homolog, negative regulator of RNA polymerase III	84232	ENSG00000179632	MAF1	NM_032272,NP_115648	Q9H063	8	145159304	145162515
11715635_x_at	9.40956	-0.26467	-0.0488456	0.00614153	-0.281516	-0.317058	-0.0194161	0.215825	0.270812	-0.0168456	-0.0523878	0.245254	-0.268213	-0.0255576	0.00237673	0.460037	0.935595	0.00493856	0.011463	0.92518	0.0265652	0.0100853	0.887819	0.70983	0.26275	0.0430364	0.905364	0.021692	0.725903	0.977526	0.0373373	0.069104	0.97385	0.125877	0.0629957	0.959945	0.881716	0.542946	0.175843	0.966485	transmembrane protein 14C	51522	ENSG00000111843	TMEM14C	NM_001165258,NM_016462,NP_001158730,NP_057546	A0A024R001,Q9P0S9	6	10723147	10731362
11715636_a_at	5.33401	-0.341696	-0.343545	-0.0470822	-0.57269	-0.396	0.451434	-0.00184847	0.294614	-0.230994	-0.0543038	0.793131	-0.0524554	0.498517	0.418198	0.299501	0.901375	0.241461	0.518615	0.662458	0.996914	0.566773	0.698916	0.938469	0.467584	0.93597	0.642949	0.693084	0.582885	0.96496	0.518083	0.768708	0.85708	0.99897	0.800807	0.87593	0.978572	0.731694	0.977659	0.84626	serpin peptidase inhibitor, clade E (nexin, plasminogen activator inhibitor type 1), member 1	5054	ENSG00000106366	SERPINE1	NM_000602,NM_001165413,NP_000593	A0A024QYT5,P05121	7	100770369	100782547
11715637_a_at	9.83153	0.316265	-0.173173	0.0225604	0.214043	-0.198833	0.101773	-0.489439	-0.293705	-0.102222	-0.515099	-0.214493	-0.0256601	0.0792124	0.000557276	0.0137092	0.775729	0.0376494	0.122509	0.636785	5.25011e-06	0.00750349	0.412303	0.000746571	0.346442	0.850432	0.72364	0.00718346	0.078657	0.91308	0.16042	0.346492	0.84261	0.000170621	0.0508162	0.688297	0.00901852	0.629429	0.944839	0.888626	UDP-glucose pyrophosphorylase 2	7360	ENSG00000169764	UGP2	NM_001001521,NM_006759,NP_001001521,NP_006750,XM_005264537,XM_005264538,XM_006712088,XM_011533091,XP_005264594,XP_005264595,XP_006712151,XP_011531393	Q16851	2	64069013,64068097	64118696,64118696
11715638_s_at	7.11902	0.220749	-0.41591	0.00912596	0.798964	0.0492138	0.858459	-0.636658	-0.211623	0.578215	-0.171535	0.637711	0.465123	0.849333	0.18344	0.00187624	0.951086	7.4794e-05	0.837473	0.0367778	0.00106625	0.294723	0.0154362	0.534043	0.138181	0.0721597	0.0465998	0.442739	0.0181435	0.983143	0.00147204	0.939466	0.15793	0.0118395	0.578044	0.0856407	0.779265	0.373392	0.247449	0.185616	lysophosphatidylcholine acyltransferase 1	79888	ENSG00000153395,ENSG00000275079	LPCAT1	NM_024830,NP_079106,XM_005248373,XM_011514132,XM_011514133,XM_011514134,XP_005248430,XP_011512434,XP_011512435,XP_011512436	Q8NF37,D3DTC2	5	-1461541	-1524076
11715639_a_at	9.35112	-0.0154665	0.198228	-0.0317683	0.05971	0.222282	-0.139469	0.213695	-0.0163018	0.0751765	0.237748	-0.124003	0.0240534	-0.107701	0.915484	0.0857707	0.809113	0.722992	0.296308	0.696734	0.198998	0.926947	0.71605	0.330426	0.742416	0.915233	0.77218	0.970397	0.276798	0.927743	0.888257	0.579651	0.874842	0.464428	0.974427	0.884938	0.614282	0.897304	0.970332	0.911475	NA	NA	NA	NA	NA	NA	NA	NA	NA
11715640_a_at	5.87755	-0.327324	0.14795	-0.17835	-0.274682	0.0458069	-0.41166	0.475274	0.148974	0.0526426	0.373131	-0.0843356	-0.102143	-0.233309	0.07352	0.298085	0.276292	0.191269	0.861764	0.35505	0.0230032	0.500152	0.837288	0.219204	0.85699	0.715744	0.613417	0.250467	0.581451	0.558195	0.453835	0.949598	0.637429	0.113619	0.755701	0.939404	0.490629	0.947636	0.884772	0.829168	NA	NA	NA	NA	NA	NA	NA	NA	NA
11715641_a_at	7.26065	-0.149175	0.0668125	-0.208003	0.164141	0.274506	-0.257241	0.215988	-0.0588278	0.313316	0.423681	-0.108065	0.207693	-0.0492376	0.389403	0.622013	0.185045	0.412277	0.277033	0.544803	0.272974	0.780339	0.203619	0.14537	0.809157	0.439388	0.911125	0.668604	0.834162	0.445032	0.688283	0.559013	0.786522	0.554516	0.915176	0.470467	0.38497	0.927765	0.710161	0.968817	NA	NA	NA	NA	NA	NA	NA	NA	NA
11715642_s_at	9.62417	-0.0387946	0.217227	-0.0104527	0.0233338	0.0655797	-0.176918	0.256022	0.0283419	0.0621284	0.104374	-0.138124	-0.151647	-0.166465	0.755687	0.0287449	0.925941	0.871289	0.717713	0.563481	0.0735763	0.852157	0.725214	0.616486	0.668704	0.433654	0.601057	0.90368	0.133104	0.974102	0.953495	0.88565	0.798524	0.250569	0.945552	0.889328	0.830969	0.860361	0.705644	0.821925	NA	NA	NA	NA	NA	NA	NA	NA	NA
11715643_a_at	7.60914	-0.935881	-0.23121	-0.2496	-0.560731	-0.589178	-0.310488	0.70467	0.686281	0.375149	0.346703	0.625393	-0.357968	-0.0608882	1.33854e-06	0.0998922	0.122586	0.00774949	0.0251601	0.47719	0.000793251	0.00220725	0.139386	0.245004	0.176583	0.196449	0.893164	5.49704e-05	0.305201	0.346619	0.0520017	0.121077	0.738733	0.00944071	0.0205263	0.375381	0.522406	0.4328	0.460826	0.961936	ATPase, H+ transporting, lysosomal accessory protein 2	10159	ENSG00000182220	ATP6AP2	NM_005765,NP_005756	O75787	X	40440215	40465888
11715645_s_at	7.29609	-0.201304	-0.16532	-0.163902	0.18668	-0.160636	-0.110184	0.0359848	0.0374022	0.387984	0.0406679	0.0911207	0.0046831	0.0537185	0.0708307	0.0585102	0.102288	0.145389	0.317759	0.683703	0.773483	0.780781	0.0149801	0.825084	0.749281	0.978121	0.848428	0.244518	0.215863	0.309802	0.384994	0.601692	0.868267	0.912113	0.915343	0.0838531	0.934683	0.900605	0.992487	0.943965	RNA 2',3'-cyclic phosphate and 5'-OH ligase	51493	ENSG00000100220	RTCB	NM_014306,NP_055121	Q9Y3I0	22	-32783561	-32808274
11715647_a_at	6.44558	-0.333668	-0.272201	0.0582113	-0.0924997	-0.219497	0.221775	0.061467	0.391879	0.241168	0.114171	0.555443	0.052704	0.163564	0.00774869	0.00564981	0.597679	0.5128	0.219193	0.460268	0.657678	0.0102264	0.166528	0.576207	0.0821689	0.78085	0.600086	0.0519986	0.0412333	0.819788	0.764693	0.490628	0.726045	0.854457	0.0636258	0.417925	0.806863	0.269207	0.915369	0.821317	adiponectin receptor 1	51094	ENSG00000159346	ADIPOR1	NM_001290553,NM_001290557,NM_001290629,NM_015999,NP_001277482,NP_001277486,NP_001277558,NP_057083,NR_046083	Q96A54	1	-202909952,-202909952,-202909952	-202927524,-202927112,-202927700
11715648_x_at	6.23581	-0.351894	-0.30504	-0.0344132	-0.266188	-0.598443	-0.00962006	0.0468536	0.31748	0.0857056	-0.24655	0.342274	-0.293403	0.0247932	0.0161692	0.00805855	0.790142	0.111107	0.00525206	0.978177	0.773329	0.0726276	0.673259	0.304853	0.357486	0.189391	0.945942	0.0885463	0.0534972	0.919503	0.326145	0.0390813	0.992503	0.912015	0.248494	0.862891	0.588531	0.639813	0.451225	0.981268	adiponectin receptor 1	51094	ENSG00000159346	ADIPOR1	NM_001290553,NM_001290557,NM_001290629,NM_015999,NP_001277482,NP_001277486,NP_001277558,NP_057083,NR_046083	Q96A54	1	-202909952,-202909952,-202909952	-202927524,-202927112,-202927700
11715649_s_at	8.93897	-0.129815	-0.411679	-0.0089166	-0.0693967	-0.445378	0.409291	-0.281864	0.120898	0.0604181	-0.315563	0.539106	-0.0336983	0.418207	0.419572	0.00158245	0.950885	0.70829	0.0595824	0.300493	0.124828	0.537386	0.790567	0.241397	0.196867	0.892266	0.308859	0.694169	0.0159515	0.983075	0.880806	0.218425	0.58391	0.350468	0.781544	0.919722	0.517994	0.461405	0.961556	0.592619	thioredoxin reductase 1	7296	ENSG00000198431	TXNRD1	NM_001093771,NM_001261445,NM_001261446,NM_003330,NM_182729,NM_182742,NM_182743,NP_001087240,NP_001248374,NP_001248375,NP_003321,NP_877393,NP_877419,NP_877420	Q16881,B7Z2S5	12	104680459,104609556	104744085,104744085
11715650_a_at	2.92381	-0.178375	-0.198322	-0.112376	-0.10608	-0.203051	-0.0424225	-0.0199466	0.0659984	0.072295	-0.0246756	0.135952	-0.00472897	0.069954	0.121077	0.0291275	0.276897	0.42196	0.223561	0.879567	0.877561	0.6356	0.655032	0.896977	0.645395	0.97867	0.810121	0.343961	0.134337	0.558875	0.696124	0.496056	0.95687	0.956062	0.841968	0.853084	0.963364	0.84755	0.992679	0.928221	thioredoxin reductase 1	7296	ENSG00000198431	TXNRD1	NM_001093771,NM_001261445,NM_001261446,NM_003330,NM_182729,NM_182742,NM_182743,NP_001087240,NP_001248374,NP_001248375,NP_003321,NP_877393,NP_877419,NP_877420	Q16881,B7Z2S5	12	104680459,104609556	104744085,104744085
11715651_s_at	10.9156	-0.289896	0.308638	-0.069257	-0.509145	-0.983261	-0.373753	0.598534	0.220639	-0.219249	-0.693365	-0.0838566	-1.2919	-0.304496	0.138855	0.0456535	0.692991	0.0259152	0.000837465	0.434251	0.00814272	0.353525	0.427124	0.0355445	0.867591	5.35693e-05	0.53974	0.374499	0.183054	0.872964	0.123689	0.0098463	0.706054	0.053892	0.635998	0.700235	0.154191	0.952079	0.00112492	0.783123	follistatin-like 1	11167	ENSG00000163430	FSTL1	NM_007085,NP_009016	Q12841	3	-120113060	-120169918
11715652_a_at	6.33539	0.788266	0.756077	-0.0961406	0.160155	0.485629	0.573507	-0.0321894	-0.884407	-0.628112	-0.302638	-0.214759	-0.270448	0.669648	0.0530332	0.0185933	0.790997	0.730339	0.40746	0.561513	0.943753	0.0746135	0.272413	0.652476	0.836483	0.664591	0.514529	0.20231	0.097775	0.919871	0.891622	0.684174	0.797236	0.980523	0.252852	0.553947	0.851518	0.939096	0.858196	0.765968	procollagen C-endopeptidase enhancer	5118	ENSG00000106333	PCOLCE	NM_002593,NP_002584	Q15113	7	100199881	100205798
11715655_s_at	8.70072	-0.244685	-0.303615	-0.207644	-0.020108	0.124786	0.366409	-0.0589294	0.037041	0.224577	0.369471	0.611094	0.428401	0.574053	0.0808743	0.00649205	0.100174	0.900109	0.536671	0.283536	0.708159	0.826685	0.255353	0.113882	0.091829	0.0493818	0.107923	0.266496	0.0456609	0.305742	0.964509	0.780996	0.566129	0.880727	0.935311	0.534451	0.331181	0.289257	0.193017	0.320325	voltage-dependent anion channel 1	7416	ENSG00000213585	VDAC1	NM_003374,NP_003365,NR_036624,NR_036625,XM_005272075,XP_005272132	B3KTS5,P21796	5	-133307565,-133307565	-133340824,-133340657
11715656_at	9.62295	-0.340232	-0.0499134	0.0674024	-0.128417	0.0203946	-0.0880841	0.290319	0.407635	0.211815	0.360627	0.252148	0.070308	-0.155487	0.000425817	0.490712	0.419365	0.230913	0.879285	0.697547	0.00694486	0.000529208	0.108706	0.0217414	0.293077	0.623548	0.509817	0.00583189	0.748745	0.694004	0.505316	0.956751	0.875233	0.0479827	0.00689867	0.321692	0.109295	0.576368	0.83506	0.762502	cytochrome c oxidase subunit Va	9377	ENSG00000178741	COX5A	NM_004255,NP_004246	P20674	15	-75212616	-75230495
11715657_a_at	7.69393	-1.17547	-0.166518	0.124119	-0.423745	-0.642893	0.187203	1.00895	1.29959	0.751724	0.532576	1.36267	-0.476375	0.0630844	3.78695e-11	0.161542	0.362996	0.0171715	0.00442417	0.613279	1.08781e-07	8.43713e-10	0.000739225	0.0373836	0.000801166	0.0446309	0.869783	7.69454e-09	0.410309	0.644838	0.0923927	0.0344518	0.829084	6.69094e-06	1.09717e-07	0.00895201	0.159661	0.00951271	0.180266	0.952932	NA	NA	NA	NA	NA	NA	NA	NA	NA
11715658_a_at	7.99998	-0.166226	-0.0867811	0.252335	-0.241949	-0.425799	0.13636	0.0794447	0.418561	-0.0757233	-0.259574	0.302586	-0.339018	-0.115975	0.141845	0.325497	0.0147667	0.0654212	0.0108831	0.621035	0.533579	0.00307519	0.634525	0.169298	0.299618	0.0546707	0.685832	0.379341	0.609446	0.0829856	0.232166	0.0665634	0.833623	0.778926	0.0263484	0.841387	0.422144	0.583005	0.206404	0.869407	solute carrier family 39 (zinc transporter), member 1	27173	ENSG00000143570	SLC39A1	NM_001271957,NM_001271958,NM_001271959,NM_001271960,NM_001271961,NM_014437,NP_001258886,NP_001258887,NP_001258888,NP_001258889,NP_001258890,NP_055252	Q9NY26,A0A0A0MTL8	1	-153931574,-153931574,-153931574,-153931574,-153931574	-153940208,-153935844,-153936117,-153940660,-153935968
11715659_s_at	7.65222	1.38376	0.228773	-0.267549	0.101454	0.823997	0.436459	-1.15499	-1.65131	-1.28231	-0.559764	-0.947302	0.595224	0.704008	2.75489e-05	0.346872	0.33954	0.776682	0.0704858	0.566007	0.00152087	3.92916e-05	0.00452517	0.280953	0.239254	0.217358	0.374053	0.000660779	0.62979	0.622966	0.91354	0.24373	0.80025	0.0154794	0.000877135	0.0350261	0.563246	0.515394	0.488257	0.654844	ERBB receptor feedback inhibitor 1	54206	ENSG00000116285	ERRFI1	NM_018948,NP_061821,XM_005263477,XM_006710697,XM_011541596,XP_005263534,XP_006710760,XP_011539898	B3KTV8,I6S2Y9,Q9UJM3	1	-8071778	-8086393
11715660_a_at	10.3036	0.0562297	-0.0118366	0.0863449	0.0153525	-0.372833	0.297279	-0.0680663	0.0301153	-0.0408772	-0.429063	0.241049	-0.360996	0.210934	0.584853	0.883166	0.353423	0.897174	0.0146978	0.24107	0.560153	0.810301	0.779173	0.0144937	0.36639	0.0261235	0.422485	0.812236	0.958258	0.635926	0.963453	0.0826994	0.517622	0.796425	0.928307	0.914661	0.0818668	0.647954	0.124379	0.696593	ribophorin II	6185	ENSG00000118705	RPN2	NM_001135771,NM_002951,NP_001129243,NP_002942,XM_005260491,XM_006723849,XM_006723850,XM_006723851,XM_006723852,XP_005260548,XP_006723912,XP_006723913,XP_006723914,XP_006723915	P04844	20	35807455	35870025
11715661_a_at	8.06188	-0.532561	-0.0679964	-0.0605576	0.0445982	-0.218685	-0.127219	0.464565	0.472004	0.57716	0.313876	0.405342	-0.150689	-0.0666618	3.87486e-10	0.239747	0.362369	0.599682	0.0437687	0.481263	4.02651e-07	1.34998e-06	4.53165e-07	0.0124105	0.0358851	0.18867	0.722294	5.60431e-08	0.516018	0.644304	0.821088	0.177929	0.741692	2.01465e-05	5.53651e-05	2.22518e-05	0.073205	0.155219	0.450215	0.887903	NA	NA	NA	NA	NA	NA	NA	NA	NA
11715662_x_at	7.76029	0.28175	-0.0837141	-0.14939	0.0619296	0.181944	0.179575	-0.365464	-0.43114	-0.21982	-0.099806	-0.102175	0.265658	0.328965	0.00284459	0.244715	0.0733872	0.558165	0.174158	0.424582	0.000726803	0.00023356	0.0931289	0.514086	0.666071	0.0641644	0.161459	0.0248608	0.522047	0.250167	0.795108	0.429313	0.698215	0.0088301	0.00364361	0.291887	0.765687	0.858925	0.229302	0.410189	NA	NA	NA	NA	NA	NA	NA	NA	NA
11715663_a_at	4.40074	-1.31793	-0.389774	-0.411482	-0.229255	-0.146993	-0.441513	0.928151	0.906443	1.08867	1.17093	0.876412	0.242781	-0.0300316	3.12843e-06	0.0597834	0.0838362	0.44803	0.698799	0.49138	0.00243735	0.0056227	0.0042751	0.00879537	0.197118	0.549075	0.964034	0.000111256	0.218905	0.272802	0.716913	0.875867	0.749237	0.0221251	0.0410823	0.0335856	0.0570261	0.461737	0.789311	0.98764	StAR-related lipid transfer (START) domain containing 7	56910	ENSG00000084090	STARD7	NM_020151,NM_139267,NP_064536,XM_011511499,XP_011509801	Q9NQZ5	2	-96850602	-96874573
11715664_a_at	10.117	-0.564549	-0.0770441	0.0653053	0.0809371	0.0467152	0.0322971	0.487505	0.629854	0.645486	0.611264	0.596846	0.123759	-0.0330082	2.30847e-08	0.276432	0.422238	0.437276	0.72132	0.88374	8.96334e-06	2.06765e-07	3.00106e-06	0.000117041	0.0122289	0.376436	0.885708	1.80428e-06	0.558329	0.696336	0.708481	0.887327	0.958441	0.000264263	1.15036e-05	0.000107553	0.00210326	0.0724006	0.657141	0.959096	StAR-related lipid transfer (START) domain containing 7	56910	ENSG00000084090	STARD7	NM_020151,NM_139267,NP_064536,XM_011511499,XP_011509801	Q9NQZ5	2	-96850602	-96874573
11715665_a_at	8.88065	-0.885974	-0.184774	0.241275	-0.252576	-0.45544	0.373282	0.701199	1.12725	0.633398	0.430534	1.25926	-0.270665	0.132008	7.9265e-06	0.203303	0.149875	0.238006	0.0927312	0.410462	0.00124901	3.612e-06	0.0175401	0.165008	0.00996539	0.34522	0.779057	0.000238738	0.470106	0.392094	0.513892	0.291109	0.686808	0.0133461	0.000125353	0.0938129	0.415592	0.0624688	0.628251	0.91461	proteasome subunit beta 8	5696	ENSG00000204264,ENSG00000231631,ENSG00000230669,ENSG00000230034,ENSG00000235715,ENSG00000226201,ENSG00000206298,ENSG00000236443	PSMB8	NM_004159,NM_148919,NP_004150,NP_683720	P28062,X5CMJ9	6	-4095497,-4089871,-4265689,-4145370,-4040600,-4239266,-4253021,-32808493,-4040600,-32808493,-4095497,-4253021,-4089871,-4265689,-4239266,-4145370	-4099716,-4094090,-4269908,-4149579,-4044819,-4243485,-4257240,-32812712,-4043923,-32811816,-4098820,-4256344,-4093194,-4269012,-4242589,-4148693
11715666_a_at	3.38865	0.186218	0.185471	0.262183	0.108856	0.113329	-0.285994	-0.000747824	0.0759642	-0.0773625	-0.0728899	-0.472213	-0.072142	-0.548177	0.160817	0.0758253	0.0302369	0.475702	0.555144	0.378154	0.996013	0.637038	0.67913	0.740815	0.169307	0.724321	0.106527	0.40923	0.255553	0.137977	0.737626	0.793151	0.658675	0.99872	0.842749	0.865879	0.89647	0.422162	0.888906	0.317721	tropomyosin 3	7170	ENSG00000143549	TPM3	NM_001043351,NM_001043352,NM_001043353,NM_001278188,NM_001278189,NM_001278190,NM_001278191,NM_152263,NM_153649,NP_001036816,NP_001036817,NP_001036818,NP_001265117,NP_001265118,NP_001265119,NP_001265120,NP_689476,NP_705935,NR_103460,NR_103461,XM_006711515,XM_006711517,XM_006711518,XM_006711519,XM_006711520,XM_006711521,XM_006711522,XM_006711523,XM_011509950,XM_011509951,XM_011509952,XM_011509953,X…	P06753,B4DQ80,A0A087WWU8,J3KN67	1	-154127779,-154134288,-154127779,-154159733	-154155725,-154164611,-154150697,-154164543
11715667_s_at	10.1793	0.0238114	-0.0575678	0.0347736	-0.0849521	-0.315397	0.432194	-0.0813792	0.0109622	-0.108764	-0.339208	0.408382	-0.257829	0.39742	0.835011	0.520883	0.736075	0.520678	0.0610784	0.126575	0.531035	0.937346	0.502745	0.078953	0.170311	0.148787	0.175876	0.938526	0.770225	0.894255	0.770094	0.222057	0.353581	0.777203	0.978081	0.757465	0.262393	0.423646	0.390378	0.431767	tropomyosin 3	7170	ENSG00000143549	TPM3	NM_001043351,NM_001043352,NM_001043353,NM_001278188,NM_001278189,NM_001278190,NM_001278191,NM_152263,NM_153649,NP_001036816,NP_001036817,NP_001036818,NP_001265117,NP_001265118,NP_001265119,NP_001265120,NP_689476,NP_705935,NR_103460,NR_103461,XM_006711515,XM_006711517,XM_006711518,XM_006711519,XM_006711520,XM_006711521,XM_006711522,XM_006711523,XM_011509950,XM_011509951,XM_011509952,XM_011509953,X…	P06753,B4DQ80,A0A087WWU8,J3KN67	1	-154127779,-154134288,-154127779,-154159733	-154155725,-154164611,-154150697,-154164543
11715668_a_at	9.09846	-0.30155	-0.0390757	0.0885342	-0.205668	-0.419525	0.0760825	0.262474	0.390084	0.0958812	-0.117976	0.377632	-0.380449	-0.0124517	0.0119862	0.670878	0.404056	0.132304	0.0160677	0.791638	0.0518049	0.00788573	0.564689	0.547707	0.216088	0.0394206	0.966823	0.0713736	0.861574	0.681172	0.363559	0.0881376	0.920084	0.199196	0.0526633	0.799312	0.788437	0.486606	0.165596	0.988581	proteasome subunit alpha 5	5686	ENSG00000143106	PSMA5	NM_001199772,NM_001199773,NM_001199774,NM_002790,NP_001186701,NP_001186702,NP_001186703,NP_002781	P28066	1	-109941652,-109941652,-109941652	-109969081,-109969070,-109969108
11715669_s_at	7.12669	0.661708	0.27014	0.131078	0.122439	0.527802	0.203585	-0.391568	-0.53063	-0.53927	-0.133907	-0.458123	0.257662	0.072507	7.36426e-07	0.00598656	0.236416	0.386692	0.00393202	0.497587	0.00596482	0.000638455	0.0025692	0.51214	0.150119	0.176343	0.816012	3.34226e-05	0.0430439	0.511949	0.666364	0.0315503	0.753839	0.0429288	0.00799413	0.0230276	0.764221	0.392417	0.432479	0.930738	dynactin 1	1639	ENSG00000204843	DCTN1	NM_001135040,NM_001135041,NM_001190836,NM_001190837,NM_004082,NM_023019,NP_001128512,NP_001128513,NP_001177765,NP_001177766,NP_004073,NP_075408,NR_033935	Q14203,Q6MZZ3	2	-74588280,-74588280,-74588280	-74619214,-74601862,-74607482
11715670_a_at	10.0187	1.52877	-0.165205	0.114032	-0.382348	0.430254	0.277274	-1.69397	-1.41474	-1.91112	-1.09852	-1.2515	0.595459	0.163242	7.4383e-05	0.563222	0.728818	0.365216	0.418105	0.756618	0.000105494	0.0021041	0.000406981	0.0744235	0.187245	0.293867	0.860663	0.00146548	0.798364	0.890962	0.646903	0.693017	0.904163	0.00193563	0.019794	0.00562647	0.252433	0.448141	0.577185	0.949125	interferon induced transmembrane protein 1	8519	ENSG00000185885	IFITM1	NM_003641,NP_003632	A0A024R210,P13164	11	313990	315272
11715671_x_at	10.3989	1.39178	-0.22074	0.063902	-0.397146	0.32633	0.307391	-1.61252	-1.32788	-1.78893	-1.06545	-1.08439	0.54707	0.243489	0.000175458	0.424991	0.840736	0.331015	0.525037	0.722411	0.000131998	0.00278831	0.000600863	0.0736061	0.236808	0.31849	0.786635	0.00290614	0.698586	0.940887	0.614834	0.773033	0.887976	0.00231536	0.0244926	0.00761761	0.250636	0.512442	0.602443	0.917992	interferon induced transmembrane protein 1	8519	ENSG00000185885	IFITM1	NM_003641,NP_003632	A0A024R210,P13164	11	313990	315272
11715673_x_at	8.56903	0.0138221	0.17952	-0.363316	0.0893621	0.426944	0.713116	0.165698	-0.377138	0.07554	0.413122	0.699294	0.247424	1.07643	0.967649	0.501984	0.239686	0.820498	0.390411	0.395116	0.668565	0.365781	0.875754	0.468903	0.428902	0.639898	0.218307	0.988858	0.756908	0.515939	0.932619	0.669467	0.673628	0.860274	0.647448	0.9553	0.732697	0.701613	0.844463	0.489499	jun B proto-oncogene	3726	ENSG00000171223	JUNB	NM_002229,NP_002220	P17275,Q5U079	19	12902309	12904125
11715674_s_at	8.08449	-0.600616	-0.309076	-0.384424	-0.661341	-0.679047	0.242771	0.29154	0.216193	-0.0607248	-0.0784306	0.843388	-0.369971	0.627195	0.0119724	0.0945188	0.0714385	0.0164056	0.0488051	0.672193	0.273584	0.449072	0.854526	0.840752	0.16595	0.308906	0.294675	0.0713201	0.294647	0.245881	0.0894438	0.191498	0.862305	0.555202	0.717696	0.946649	0.94089	0.417059	0.59267	0.577997	cyclin G1	900	ENSG00000113328	CCNG1	NM_004060,NM_199246,NP_004051,NP_954854,XM_011534685,XP_011532987,XR_941118	P51959	5	162864576	162872022
11715675_a_at	4.42607	-0.826777	-0.336914	-0.362165	-0.443193	-0.560775	-0.38077	0.489862	0.464612	0.383584	0.266002	0.446007	-0.22386	-0.0186056	0.000166605	0.0421622	0.0574367	0.0691291	0.067804	0.457814	0.0414598	0.071106	0.197118	0.446114	0.409753	0.489524	0.972111	0.00278912	0.173415	0.213222	0.240668	0.237643	0.724325	0.171474	0.245143	0.461737	0.715471	0.68616	0.74794	0.990299	cyclin G1	900	ENSG00000113328	CCNG1	NM_004060,NM_199246,NP_004051,NP_954854,XM_011534685,XP_011532987,XR_941118	P51959	5	162864576	162872022
11715677_x_at	6.41162	-0.397742	0.0657186	0.0658468	-0.200954	-0.367844	-0.0843748	0.463461	0.463589	0.196789	0.0298985	0.313367	-0.433562	-0.150222	1.34354e-06	0.268672	0.335406	0.023747	0.0012616	0.649164	7.71883e-07	3.34863e-06	0.0692599	0.812691	0.112066	0.000403057	0.436644	5.51407e-05	0.549739	0.618963	0.116144	0.0134464	0.849554	3.47606e-05	0.000117795	0.240955	0.929356	0.327862	0.00558337	0.707976	nicastrin	23385	ENSG00000162736	NCSTN	NM_001290184,NM_001290186,NM_015331,NP_001277113,NP_001277115,NP_056146,XM_005245053,XM_011509363,XM_011509364,XP_005245110,XP_011507665,XP_011507666	Q92542,B4DR82	1	160313062	160328742
11715679_s_at	11.142	-0.343258	-0.017771	-0.0406289	-0.460082	0.121466	-0.047737	0.325487	0.302629	-0.116824	0.464724	0.295521	0.139237	-0.0071081	0.00301665	0.83965	0.688067	0.000659915	0.457275	0.862267	0.0123768	0.0296024	0.463097	0.0151291	0.310178	0.424184	0.980176	0.0259646	0.940382	0.870512	0.00820217	0.723949	0.949775	0.0730602	0.135877	0.728212	0.0844658	0.593998	0.697854	0.993195	prion protein	5621	ENSG00000171867	PRNP	NM_000311,NM_001080121,NM_001080122,NM_001080123,NM_001271561,NM_183079,NP_000302,NP_001073590,NP_001073591,NP_001073592,NP_001258490,NP_898902	P04156,Q53YK7,F7VJQ1	20	4666796,4667156	4682234,4682234
11715680_s_at	9.89635	0.872127	0.260245	0.0481874	-0.104951	0.0637237	-0.369363	-0.611882	-0.82394	-0.977078	-0.808403	-1.24149	-0.196521	-0.41755	3.31707e-12	0.00207225	0.608706	0.384797	0.674508	0.151795	1.94498e-06	9.84374e-09	5.63658e-09	1.46413e-05	1.70073e-05	0.226461	0.119661	9.7034e-10	0.0195587	0.826459	0.664646	0.863485	0.39501	7.5167e-05	8.78142e-07	5.50094e-07	0.000394218	0.000446113	0.499666	0.341515	chromosome 12 open reading frame 57	113246	ENSG00000111678	C12orf57	NM_001301834,NM_001301836,NM_001301837,NM_001301838,NM_138425,NP_001288763,NP_001288765,NP_001288766,NP_001288767,NP_612434,NR_126035	Q99622,F5GXW5,U3KQ85	12	7052979,7052664,7052600	7055166,7055166,7055166
11715681_s_at	9.37732	-0.440771	-0.681263	0.209054	-0.451081	-0.150169	0.921511	-0.240492	0.649825	-0.0103102	0.290602	1.36228	0.531094	0.712457	0.0414485	0.000110042	0.27858	0.0700154	0.628157	0.0811616	0.321418	0.0143762	0.972754	0.415121	0.015515	0.110992	0.192546	0.171438	0.00200134	0.560638	0.242688	0.837622	0.26711	0.605392	0.081402	0.990475	0.690544	0.0859568	0.325935	0.455551	cellular repressor of E1A-stimulated genes 1	8804	ENSG00000143162	CREG1	NM_003851,NP_003842	O75629	1	-167510250	-167523056
11715682_a_at	5.95486	-1.13628	-0.940035	0.253382	-0.75924	-0.627504	1.05305	0.196241	1.38966	0.377036	0.508772	2.18932	0.312531	0.799665	0.000352024	0.000172855	0.356297	0.0331818	0.158255	0.160432	0.569353	0.000341363	0.382174	0.317422	0.00665081	0.50734	0.303714	0.005024	0.00287192	0.638692	0.147082	0.405176	0.408635	0.802465	0.00490735	0.662336	0.60134	0.0464905	0.760819	0.587348	cellular repressor of E1A-stimulated genes 1	8804	ENSG00000143162	CREG1	NM_003851,NP_003842	O75629	1	-167510250	-167523056
11715683_a_at	2.63968	0.121868	0.259934	0.190024	0.0752781	0.0430969	1.03233	0.138066	0.0681558	-0.04659	-0.0787711	0.910466	-0.216837	0.842311	0.688726	0.277138	0.489225	0.830349	0.922384	0.169413	0.689243	0.854236	0.91392	0.876766	0.249497	0.645814	0.279657	0.870814	0.559132	0.747694	0.936787	0.972915	0.422329	0.871084	0.946528	0.969873	0.955656	0.527634	0.847776	0.561767	keratin 7, type II	3855	ENSG00000135480	KRT7	NM_005556,NP_005547,XM_011538325,XP_011536627,XR_944545	P08729	12	52626953	52642709
11715684_a_at	10.5218	0.698475	0.0955488	0.181208	-0.185791	0.278796	-0.435262	-0.602927	-0.517268	-0.884266	-0.41968	-1.13374	0.183247	-0.616469	4.12886e-05	0.447377	0.212503	0.317249	0.233985	0.270382	0.00139571	0.00978019	0.000212102	0.120054	0.00769524	0.461594	0.134692	0.000912461	0.71645	0.481994	0.601152	0.508966	0.55167	0.0145055	0.0616297	0.00337566	0.342157	0.051744	0.727126	0.36758	pyrophosphatase (inorganic) 1	5464	ENSG00000180817	PPA1	NM_021129,NP_066952	Q15181,V9HWB5	10	-71962585	-71993190
11715685_s_at	10.5813	-0.102948	-0.208444	0.0233017	-0.0908619	-0.553073	0.440626	-0.105496	0.126249	0.0120857	-0.450126	0.543574	-0.344629	0.417324	0.311261	0.0103076	0.798789	0.438515	0.000340729	0.0796116	0.360234	0.308765	0.932923	0.00942865	0.0410909	0.0309521	0.109659	0.59514	0.0639925	0.923023	0.709527	0.00490088	0.263785	0.642329	0.592543	0.976592	0.0599936	0.170414	0.140156	0.323472	actin related protein 2/3 complex, subunit 5, 16kDa	10092	ENSG00000162704	ARPC5	NM_001270439,NM_005717,NP_001257368,NP_005708	O15511	1	-183595327	-183605076
11715686_s_at	7.25043	-0.478071	-0.250013	-0.0282651	-0.361648	-0.830999	-0.173367	0.228058	0.449806	0.116423	-0.352928	0.304705	-0.580987	-0.145102	0.0162193	0.104532	0.872221	0.111265	0.0043978	0.716968	0.304031	0.0615729	0.673445	0.280066	0.546036	0.0575672	0.770394	0.0887178	0.313998	0.953912	0.326458	0.0343025	0.88534	0.587695	0.223247	0.862981	0.562199	0.787367	0.213563	0.9106	actin related protein 2/3 complex, subunit 5, 16kDa	10092	ENSG00000162704	ARPC5	NM_001270439,NM_005717,NP_001257368,NP_005708	O15511	1	-183595327	-183605076
11715687_x_at	7.0252	-0.390528	-0.319913	-0.0958658	-0.358075	-0.8812	-0.0607611	0.0706156	0.294662	0.032453	-0.490672	0.329767	-0.561288	0.0351047	0.0450378	0.0363238	0.580481	0.109818	0.00229088	0.897432	0.74604	0.211079	0.905112	0.129311	0.507686	0.0626703	0.942896	0.181351	0.15653	0.809532	0.323761	0.0210943	0.963559	0.899087	0.480105	0.966382	0.358474	0.761062	0.225841	0.980207	actin related protein 2/3 complex, subunit 5, 16kDa	10092	ENSG00000162704	ARPC5	NM_001270439,NM_005717,NP_001257368,NP_005708	O15511	1	-183595327	-183605076
11715688_x_at	2.61017	0.433132	-0.0782907	0.0588706	0.0114452	0.294535	-0.0547473	-0.511423	-0.374262	-0.421687	-0.138598	-0.48788	0.372825	-0.113618	2.10389e-06	0.236841	0.438626	0.906204	0.0182529	0.790795	9.31172e-07	0.000481072	0.00068944	0.325378	0.0275562	0.00541516	0.596741	8.01346e-05	0.512501	0.709613	0.966823	0.0965266	0.919804	4.06392e-05	0.00640478	0.00847535	0.609314	0.129189	0.0399754	0.819226	chymotrypsinogen B2	440387	ENSG00000168928	CTRB2	NM_001025200,NP_001020371	Q6GPI1	16	-75237993	-75241072
11715689_a_at	5.26271	-0.204686	-0.236374	-0.0199741	-0.576269	-0.640084	0.146585	-0.0316884	0.184712	-0.371584	-0.435398	0.35127	-0.40371	0.166559	0.459348	0.276446	0.936088	0.0741039	0.11423	0.828757	0.919449	0.58383	0.343929	0.346693	0.623289	0.347194	0.813149	0.725426	0.558337	0.977677	0.251717	0.331833	0.936093	0.971839	0.811622	0.627017	0.629628	0.834874	0.630078	0.929545	CD164 molecule, sialomucin	8763	ENSG00000135535	CD164	NM_001142401,NM_001142402,NM_001142403,NM_001142404,NM_006016,NP_001135873,NP_001135874,NP_001135875,NP_001135876,NP_006007	Q04900	6	-109687716	-109703762
11715690_x_at	4.81318	-0.280806	-0.21729	-0.0864628	-0.553978	-0.384342	0.290353	0.0635161	0.194343	-0.273172	-0.103536	0.571159	-0.167052	0.376816	0.277596	0.283426	0.709941	0.0658773	0.306773	0.646216	0.827997	0.536777	0.45519	0.809864	0.39272	0.675903	0.566848	0.559602	0.566019	0.881789	0.233187	0.590397	0.84796	0.93584	0.781084	0.722434	0.928072	0.671577	0.864125	0.800844	CD164 molecule, sialomucin	8763	ENSG00000135535	CD164	NM_001142401,NM_001142402,NM_001142403,NM_001142404,NM_006016,NP_001135873,NP_001135874,NP_001135875,NP_001135876,NP_006007	Q04900	6	-109687716	-109703762
11715691_s_at	10.6914	-0.228912	0.108284	-0.315491	-0.234942	0.145995	0.537256	0.337195	-0.0865795	-0.00603005	0.374907	0.766167	0.0377115	0.852747	0.304065	0.533852	0.118232	0.360873	0.651298	0.325526	0.18334	0.749183	0.984704	0.313576	0.184895	0.912723	0.135166	0.587742	0.779119	0.338998	0.642942	0.850915	0.609477	0.442606	0.900551	0.994796	0.597559	0.444815	0.969414	0.368375	ZFP36 ring finger protein	7538	ENSG00000128016	ZFP36	NM_003407,NP_003398	M0QY76,P26651	19	39897486	39900052
11715692_a_at	9.10453	-0.311979	0.0206212	0.0299309	-0.00436769	0.414001	0.323278	0.3326	0.34191	0.307611	0.72598	0.635257	0.393379	0.293348	0.0565138	0.870501	0.837234	0.981321	0.0812701	0.415728	0.072792	0.0859069	0.181739	0.00865711	0.131592	0.119332	0.477288	0.211008	0.953202	0.9394	0.993611	0.267337	0.691039	0.248843	0.27708	0.440259	0.0563641	0.362394	0.340962	0.73882	cold inducible RNA binding protein	1153	ENSG00000099622	CIRBP	NM_001280,NM_001300815,NM_001300829,NP_001271,NP_001287744,NP_001287758,NR_023312,NR_023313,XM_006722637,XM_011527668,XP_006722700,XP_011525970	Q14011,Q53XX5,K7EPM4,D6W5Y5,K7EQR7	19	1269266,1269266,1269264,1269264	1274808,1273171,1274808,1273171
11715693_s_at	9.27668	-0.232824	0.0358742	0.102089	0.0835223	0.476643	0.346829	0.268699	0.334914	0.316347	0.709467	0.579654	0.440769	0.24474	0.127108	0.762262	0.455544	0.633166	0.0331806	0.351915	0.120914	0.0729588	0.143374	0.00630318	0.141956	0.0635705	0.526852	0.354491	0.906882	0.722694	0.840571	0.147082	0.634478	0.343683	0.24922	0.381809	0.044701	0.379535	0.227925	0.774237	cold inducible RNA binding protein	1153	ENSG00000099622	CIRBP	NM_001280,NM_001300815,NM_001300829,NP_001271,NP_001287744,NP_001287758,NR_023312,NR_023313,XM_006722637,XM_011527668,XP_006722700,XP_011525970	Q14011,Q53XX5,K7EPM4,D6W5Y5,K7EQR7	19	1269266,1269266,1269264,1269264	1274808,1273171,1274808,1273171
11715694_at	9.85018	-0.13583	-0.314313	-0.0886285	0.0434151	0.13462	0.122856	-0.178484	0.047201	0.179245	0.27045	0.258686	0.448933	0.211485	0.143445	4.1935e-05	0.288231	0.683541	0.316891	0.587271	0.0910962	0.674709	0.172742	0.0821568	0.279942	0.00237103	0.369717	0.381919	0.000923749	0.571245	0.868178	0.600801	0.813612	0.287796	0.863557	0.427285	0.26918	0.562074	0.0216519	0.650868	cytochrome c oxidase subunit VIIb	1349	ENSG00000131174	COX7B	NM_001866,NP_001857	P24311	X	77154960	77160881
11715695_x_at	10.1559	-0.12257	-0.295799	-0.109208	0.0237088	0.0926957	-0.0113726	-0.17323	0.0133619	0.146279	0.215265	0.111197	0.388495	0.0978353	0.148512	2.62083e-05	0.153546	0.807498	0.450125	0.956113	0.0731384	0.896514	0.222823	0.129072	0.610185	0.00388649	0.649111	0.389915	0.000634528	0.397824	0.927092	0.71856	0.984978	0.249608	0.963174	0.495144	0.358013	0.827325	0.0312849	0.849535	cytochrome c oxidase subunit VIIb	1349	ENSG00000131174	COX7B	NM_001866,NP_001857	P24311	X	77154960	77160881
11715696_a_at	3.22192	0.0838806	-0.0301257	-0.0976144	0.0306162	-0.193782	-0.322384	-0.114006	-0.181495	-0.0532644	-0.277662	-0.406265	-0.163656	-0.22477	0.436963	0.721082	0.316711	0.805645	0.21854	0.224929	0.352344	0.16996	0.727219	0.125842	0.147897	0.328632	0.414445	0.708234	0.887214	0.600622	0.926202	0.489799	0.497733	0.634929	0.423136	0.890187	0.352289	0.388924	0.61253	0.690024	nucleolar and coiled-body phosphoprotein 1	9221	ENSG00000166197	NOLC1	NM_001284388,NM_001284389,NM_004741,NP_001271317,NP_001271318,NP_004732,XM_005270273,XP_005270330	B2RAU8,Q14978,Q96J17	10	103911932	103923628
11715697_a_at	8.53915	0.55425	0.128457	0.0871929	0.0098341	0.21849	-0.0558404	-0.425792	-0.467057	-0.544415	-0.335759	-0.61009	0.0900328	-0.143033	6.8239e-09	0.0551726	0.254378	0.919672	0.0784337	0.787533	3.02702e-05	2.17088e-05	2.05734e-05	0.0195393	0.00653748	0.492203	0.507274	6.46635e-07	0.207639	0.533351	0.971909	0.261301	0.918361	0.000712713	0.000544415	0.000521768	0.101303	0.0458921	0.749871	0.760789	nucleolar and coiled-body phosphoprotein 1	9221	ENSG00000166197	NOLC1	NM_001284388,NM_001284389,NM_004741,NP_001271317,NP_001271318,NP_004732,XM_005270273,XP_005270330	B2RAU8,Q14978,Q96J17	10	103911932	103923628
11715698_a_at	4.28239	0.311445	0.0116615	0.0287459	-0.0895265	-0.0102426	0.417295	-0.299784	-0.282699	-0.400972	-0.321688	0.10585	-0.0219041	0.38855	0.021696	0.910957	0.810867	0.560972	0.957818	0.204104	0.0503247	0.0850144	0.0364558	0.151022	0.758727	0.91549	0.25489	0.109146	0.968736	0.928567	0.796916	0.985559	0.471133	0.195459	0.27523	0.156914	0.393812	0.905206	0.970397	0.533939	nucleolar and coiled-body phosphoprotein 1	9221	ENSG00000166197	NOLC1	NM_001284388,NM_001284389,NM_004741,NP_001271317,NP_001271318,NP_004732,XM_005270273,XP_005270330	B2RAU8,Q14978,Q96J17	10	103911932	103923628
11715699_s_at	7.49234	0.189453	0.169346	0.117206	0.169727	0.267536	0.382394	-0.0201064	-0.0722469	-0.0197256	0.0780829	0.192941	0.0981893	0.265188	0.0614596	0.0334843	0.196736	0.145022	0.0692616	0.122526	0.859446	0.554361	0.889373	0.640587	0.457009	0.527316	0.300731	0.222961	0.147983	0.461229	0.384365	0.240959	0.346526	0.948584	0.792576	0.960502	0.844894	0.723748	0.774561	0.584162	SEC16 homolog A, endoplasmic reticulum export factor	9919	ENSG00000148396	SEC16A	NM_001276418,NM_014866,NP_001263347,NP_055681,XM_005266134,XM_011519246,XM_011519247,XM_011519248,XM_011519249,XM_011519250,XM_011519251,XM_011519252,XM_011519253,XM_011519254,XM_011519255,XM_011519256,XM_011519257,XM_011519258,XM_011519259,XM_011519260,XM_011519261,XM_011519262,XM_011519263,XM_011519264,XP_005266191,XP_011517548,XP_011517549,XP_011517550,XP_011517551,XP_011517552,XP_011517553,XP…	F1T0I1,O15027,J3KNL6	9	-139334547,-139334547	-139377507,-139378211
11715700_s_at	8.71263	0.633456	0.197877	0.194646	0.420271	0.266442	0.14201	-0.435579	-0.43881	-0.213185	-0.367014	-0.491445	0.0685653	-0.0526354	2.84818e-05	0.0784631	0.131721	0.0122487	0.19966	0.683758	0.00837769	0.0132095	0.29136	0.124908	0.183801	0.755522	0.884488	0.000679063	0.261348	0.362595	0.0724797	0.465281	0.868289	0.0550233	0.0766427	0.574571	0.350608	0.443271	0.903595	0.958703	WD repeat domain 6	11180	ENSG00000178252	WDR6	NM_018031,NP_060501,XM_005264837,XM_011533314,XP_005264894,XP_011531616,XR_940365	A0A087X295,B3KRR8,Q9H9M3,Q9NNW5,E9PDU5	3	49044636	49053386
11715701_s_at	9.54893	0.429807	0.045793	-0.252585	0.344928	0.659389	0.0278422	-0.384014	-0.682392	-0.0848788	0.229582	-0.401965	0.613595	0.280427	0.00390139	0.685988	0.0558669	0.0418153	0.00241461	0.937428	0.0215966	0.000229454	0.678793	0.343152	0.284437	0.00761094	0.447911	0.0313721	0.869489	0.209403	0.172448	0.0219591	0.978095	0.108781	0.00359311	0.865676	0.626312	0.567101	0.0513379	0.716847	profilin 2	5217	ENSG00000070087	PFN2	NM_002628,NM_053024,NP_002619,NP_444252	P35080	3	-149682690	-149688741
11715702_at	2.73263	0.465581	-0.044029	0.208347	0.0645619	0.31033	0.213046	-0.50961	-0.257234	-0.401019	-0.155251	-0.252534	0.354359	0.00469959	0.0002829	0.6459	0.0620867	0.647824	0.0842557	0.478411	0.000444167	0.0878392	0.0231043	0.448036	0.425774	0.0647832	0.98798	0.004237	0.847804	0.224466	0.8488	0.27367	0.739686	0.00602501	0.281136	0.113978	0.71692	0.699204	0.230734	0.995943	integrin, alpha 5 (fibronectin receptor, alpha polypeptide)	3678	ENSG00000161638	ITGA5	NM_002205,NP_002196	P08648	12	-54789044	-54813050
11715703_s_at	5.34882	1.01048	-0.347714	0.275756	0.0765702	-0.29022	0.799782	-1.35819	-0.73472	-0.933905	-1.3007	-0.210694	0.0574937	0.524026	0.00202147	0.163322	0.33537	0.834024	0.528705	0.304588	0.000306909	0.0600536	0.0401571	0.0159027	0.796877	0.906662	0.51671	0.0192057	0.413038	0.61894	0.938189	0.775529	0.588266	0.00451929	0.219545	0.16773	0.0874678	0.922289	0.967032	0.767491	integrin, alpha 5 (fibronectin receptor, alpha polypeptide)	3678	ENSG00000161638	ITGA5	NM_002205,NP_002196	P08648	12	-54789044	-54813050
11715704_x_at	4.93617	0.899963	-0.397287	0.298256	0.0755383	-0.182897	0.574512	-1.29725	-0.601707	-0.824425	-1.08286	-0.325452	0.21439	0.276256	0.00136581	0.0643438	0.224667	0.80928	0.642748	0.388665	6.79994e-05	0.0718601	0.0345802	0.0189562	0.642669	0.61002	0.689523	0.0142751	0.229734	0.497401	0.927813	0.84615	0.667976	0.00136261	0.246811	0.151295	0.0991306	0.846109	0.827243	0.871222	integrin, alpha 5 (fibronectin receptor, alpha polypeptide)	3678	ENSG00000161638	ITGA5	NM_002205,NP_002196	P08648	12	-54789044	-54813050
11715705_a_at	6.68945	0.987114	0.0811956	0.0780161	-0.276726	0.206113	0.530847	-0.905919	-0.909098	-1.26384	-0.781002	-0.456268	0.124917	0.45283	1.44544e-13	0.340664	0.426209	0.0298778	0.194017	0.0491561	2.397e-10	1.89758e-09	6.12825e-12	4.90986e-05	0.10721	0.45838	0.104973	6.65125e-11	0.624051	0.699544	0.136793	0.457618	0.192414	3.72321e-08	2.17413e-07	1.64427e-09	0.00104856	0.319007	0.724759	0.314775	meningioma expressed antigen 5 (hyaluronidase)	10724	ENSG00000198408	MGEA5	NM_001142434,NM_012215,NP_001135906,NP_036347,XM_011539180,XM_011539181,XM_011539182,XP_011537482,XP_011537483,XP_011537484,XR_246060,XR_945587,XR_945588	O60502	10	-103544199	-103578222
11715706_x_at	6.62886	0.842865	0.149974	0.0376195	-0.251008	0.0442281	0.395263	-0.692891	-0.805245	-1.09387	-0.798636	-0.447601	-0.105746	0.357644	2.48426e-09	0.125151	0.73636	0.0825696	0.80605	0.195965	4.92263e-06	1.04286e-06	2.72714e-08	0.00023659	0.165315	0.582134	0.259762	2.74244e-07	0.351079	0.894374	0.270085	0.926385	0.460199	0.000161833	4.46333e-05	2.07537e-06	0.00367881	0.416056	0.81056	0.539539	meningioma expressed antigen 5 (hyaluronidase)	10724	ENSG00000198408	MGEA5	NM_001142434,NM_012215,NP_001135906,NP_036347,XM_011539180,XM_011539181,XM_011539182,XP_011537482,XP_011537483,XP_011537484,XR_246060,XR_945587,XR_945588	O60502	10	-103544199	-103578222
11715707_a_at	7.82391	0.412538	0.176877	0.152433	-0.0826023	-0.013652	-0.0327106	-0.235662	-0.260106	-0.495141	-0.42619	-0.445249	-0.190529	-0.185143	0.00672539	0.130829	0.256565	0.629876	0.949522	0.928359	0.164192	0.153352	0.0208053	0.0885278	0.248058	0.408295	0.624817	0.0468681	0.36108	0.535838	0.838628	0.982562	0.974937	0.414397	0.397554	0.105898	0.28258	0.525998	0.684923	0.835777	meningioma expressed antigen 5 (hyaluronidase)	10724	ENSG00000198408	MGEA5	NM_001142434,NM_012215,NP_001135906,NP_036347,XM_011539180,XM_011539181,XM_011539182,XP_011537482,XP_011537483,XP_011537484,XR_246060,XR_945587,XR_945588	O60502	10	-103544199	-103578222
11715708_s_at	2.24101	0.117245	-0.0889911	0.131188	0.371874	0.224882	0.0506854	-0.206236	0.0139428	0.25463	0.107638	-0.0665593	0.313874	-0.0805021	0.156452	0.169523	0.0799726	0.000194978	0.0630668	0.801531	0.0296351	0.889352	0.0314948	0.433805	0.754287	0.0158157	0.701083	0.402369	0.422494	0.26455	0.00316057	0.226786	0.924316	0.135976	0.96049	0.141901	0.705749	0.902993	0.0871505	0.87701	myoglobin	4151	ENSG00000198125	MB	NM_005368,NM_203377,NM_203378,NP_005359,NP_976311,NP_976312,XM_005261605,XP_005261662	P02144	22	-36002810,-36002810,-36002810	-36019401,-36013555,-36013384
11715709_x_at	2.74537	0.0372971	-0.0845417	-0.030645	0.173863	0.299474	-0.155393	-0.121839	-0.0679421	0.136566	0.262177	-0.19269	0.384016	-0.124748	0.697756	0.262994	0.723555	0.120139	0.0348115	0.51015	0.265506	0.562259	0.317256	0.1053	0.438923	0.0116819	0.610874	0.875363	0.543277	0.88858	0.342288	0.151953	0.762769	0.546283	0.79775	0.601158	0.315375	0.709827	0.0700735	0.827688	myoglobin	4151	ENSG00000198125	MB	NM_005368,NM_203377,NM_203378,NP_005359,NP_976311,NP_976312,XM_005261605,XP_005261662	P02144	22	-36002810,-36002810,-36002810	-36019401,-36013555,-36013384
11715710_s_at	8.79858	-1.19761	-0.196291	0.0902651	-0.271963	-1.21574	0.540327	1.00132	1.28787	0.925646	-0.0181328	1.73794	-1.01945	0.450062	2.43234e-05	0.347389	0.706788	0.377234	0.0023636	0.40871	0.00138298	0.000162775	0.0161394	0.96743	0.0134685	0.0154576	0.507702	0.000597474	0.63024	0.879989	0.657834	0.0216026	0.685275	0.0144102	0.00273937	0.0884212	0.988768	0.0776802	0.085713	0.761076	cathepsin C	1075	ENSG00000109861	CTSC	NM_001114173,NM_001814,NM_148170,NP_001107645,NP_001805,NP_680475	P53634	11	-88053980,-88026759	-88070941,-88070941
11715711_a_at	6.57548	1.16218	-0.125545	-0.13423	0.749503	1.06125	0.663991	-1.28772	-1.29641	-0.412674	-0.100931	-0.498186	1.18679	0.798221	0.00277271	0.670177	0.692542	0.0878155	0.0555629	0.472699	0.00344212	0.00596763	0.439823	0.872374	0.609071	0.0448561	0.406683	0.0243847	0.861242	0.872782	0.281089	0.208622	0.735559	0.0286111	0.0429422	0.710503	0.953948	0.826678	0.180846	0.683499	aldo-keto reductase family 1, member C3	8644	ENSG00000196139	AKR1C3	NM_001253908,NM_001253909,NM_003739,NP_001240837,NP_001240838,NP_003730	A0A0A0MSS8,P42330,B4DKT3	10	5136567,5090957,5136567	5149878,5149878,5140368
11715712_a_at	8.56936	0.679322	0.0158154	0.0494669	0.0520012	-0.0768888	0.285371	-0.663506	-0.629855	-0.62732	-0.75621	-0.39395	-0.0927042	0.235905	5.79374e-13	0.794257	0.479497	0.561383	0.495418	0.136137	1.06204e-10	4.43391e-09	2.23812e-07	1.31891e-07	0.0523535	0.440836	0.234697	2.1833e-10	0.921155	0.740444	0.797168	0.752164	0.370042	1.86932e-08	4.49046e-07	1.22908e-05	7.849e-06	0.2006	0.711281	0.509905	nardilysin (N-arginine dibasic convertase)	4898	ENSG00000078618	NRD1	NM_001101662,NM_001242361,NM_002525,NP_001095132,NP_001229290,NP_002516,XM_005270903,XM_011541521,XM_011541522,XM_011541523,XM_011541524,XM_011541525,XP_005270960,XP_011539823,XP_011539824,XP_011539825,XP_011539826,XP_011539827,XR_946660	O43847,Q6UUU9,G3V1R5,B1AKJ5	1	-52254865,-52254865	-52344609,-52343712
11715713_a_at	3.18013	-0.0765096	-0.119177	-0.00700687	-0.14853	-0.0288244	-0.0851136	-0.0426671	0.0695028	-0.0720204	0.0476853	-0.0086039	0.0903524	-0.0781067	0.435559	0.123393	0.936778	0.191899	0.839653	0.723308	0.70115	0.561141	0.604167	0.770709	0.972913	0.55226	0.754657	0.707089	0.348063	0.977884	0.45466	0.940382	0.888465	0.877042	0.797041	0.823727	0.910718	0.990536	0.79126	0.903138	vesicular, overexpressed in cancer, prosurvival protein 1	81552	ENSG00000154978	VOPP1	NM_001284282,NM_001284283,NM_001284284,NM_030796,NP_001271211,NP_001271212,NP_001271213,NP_110423,XM_011515537,XM_011515538,XM_011515539,XM_011515540,XM_011515541,XM_011515542,XM_011515543,XM_011515544,XM_011515545,XM_011515546,XP_011513839,XP_011513840,XP_011513841,XP_011513842,XP_011513843,XP_011513844,XP_011513845,XP_011513846,XP_011513847,XP_011513848	Q96AW1,A0A024QYZ2	7	-55538305,-55538300,-55538300,-55538300	-55640200,-55606360,-55620466,-55605409
11715714_s_at	3.49944	-0.252346	-0.0914358	-0.086718	0.0150998	-0.205792	-0.332676	0.16091	0.165628	0.267446	0.0465535	-0.08033	-0.114357	-0.245958	0.0211422	0.279035	0.372087	0.903134	0.190426	0.209394	0.189439	0.208697	0.0821949	0.795283	0.772601	0.492927	0.370765	0.107126	0.561117	0.652992	0.965644	0.452657	0.477923	0.451295	0.476935	0.269263	0.921559	0.911686	0.750433	0.651861	vesicular, overexpressed in cancer, prosurvival protein 1	81552	ENSG00000154978	VOPP1	NM_001284282,NM_001284283,NM_001284284,NM_030796,NP_001271211,NP_001271212,NP_001271213,NP_110423,XM_011515537,XM_011515538,XM_011515539,XM_011515540,XM_011515541,XM_011515542,XM_011515543,XM_011515544,XM_011515545,XM_011515546,XP_011513839,XP_011513840,XP_011513841,XP_011513842,XP_011513843,XP_011513844,XP_011513845,XP_011513846,XP_011513847,XP_011513848	Q96AW1,A0A024QYZ2	7	-55538305,-55538300,-55538300,-55538300	-55640200,-55606360,-55620466,-55605409
11715715_x_at	3.33994	-0.505923	-0.21904	-0.0239776	-0.20967	-0.103895	0.145385	0.286883	0.481945	0.296252	0.402027	0.651307	0.115145	0.169362	3.02295e-05	0.0161105	0.815379	0.114011	0.530864	0.603038	0.0290035	0.000855713	0.0695412	0.0373443	0.0296956	0.514698	0.56023	0.000711978	0.088301	0.930464	0.331453	0.777078	0.823097	0.133933	0.0100131	0.24163	0.15955	0.136158	0.766055	0.796447	vesicular, overexpressed in cancer, prosurvival protein 1	81552	ENSG00000154978	VOPP1	NM_001284282,NM_001284283,NM_001284284,NM_030796,NP_001271211,NP_001271212,NP_001271213,NP_110423,XM_011515537,XM_011515538,XM_011515539,XM_011515540,XM_011515541,XM_011515542,XM_011515543,XM_011515544,XM_011515545,XM_011515546,XP_011513839,XP_011513840,XP_011513841,XP_011513842,XP_011513843,XP_011513844,XP_011513845,XP_011513846,XP_011513847,XP_011513848	Q96AW1,A0A024QYZ2	7	-55538305,-55538300,-55538300,-55538300	-55640200,-55606360,-55620466,-55605409
11715716_at	9.72087	-0.393459	0.0316104	0.0340252	-0.347599	-0.608145	0.16942	0.425069	0.427484	0.0458599	-0.214686	0.562879	-0.639755	0.135394	0.00150454	0.735758	0.752449	0.013794	0.000787055	0.564042	0.00243724	0.00441475	0.786699	0.284275	0.0720819	0.000910481	0.657339	0.0153558	0.894068	0.90209	0.0790143	0.00938766	0.798839	0.0221246	0.0343998	0.917994	0.566946	0.247282	0.0104914	0.854291	moesin	4478	ENSG00000147065	MSN	NM_002444,NP_002435,XM_005262269,XM_011530959,XM_011530960,XP_005262326,XP_011529261,XP_011529262	P26038,V9HWC0	X	64887510	64961793
11715717_s_at	10.1645	-0.146852	0.030767	-0.00312438	-0.203663	-0.369363	0.341685	0.177619	0.143728	-0.0568102	-0.22251	0.488538	-0.40013	0.34481	0.153532	0.700747	0.972955	0.0876947	0.014969	0.175733	0.128638	0.251012	0.69496	0.194934	0.067851	0.0134654	0.188627	0.397803	0.876864	0.990546	0.280837	0.0838027	0.431582	0.357249	0.529315	0.873944	0.458819	0.237732	0.0776667	0.450151	moesin	4478	ENSG00000147065	MSN	NM_002444,NP_002435,XM_005262269,XM_011530959,XM_011530960,XP_005262326,XP_011529261,XP_011529262	P26038,V9HWC0	X	64887510	64961793
11715721_a_at	2.7139	0.198147	-0.0368236	-0.0996824	0.00132899	0.125339	0.111686	-0.23497	-0.297829	-0.196818	-0.0728079	-0.0864604	0.162162	0.211369	0.0526691	0.641515	0.275506	0.990903	0.394348	0.652186	0.0431623	0.0177332	0.171618	0.665962	0.740642	0.301779	0.41277	0.201411	0.845408	0.557287	0.996945	0.673017	0.851338	0.176217	0.0945753	0.425577	0.858881	0.89635	0.585369	0.688646	golgi membrane protein 1	51280	ENSG00000135052	GOLM1	NM_001099268,NM_016548,NM_177937,NP_057632,NP_808800	B3KNK9,Q8NBJ4	9	-88641057,-88641057	-88714510,-88715116
11715722_a_at	7.36121	0.450805	0.113636	-0.0950477	0.618393	0.860104	0.87609	-0.337169	-0.545853	0.167588	0.409299	0.425285	0.746468	0.971138	0.0524071	0.527505	0.646128	0.0219797	0.0117255	0.122667	0.197719	0.0541533	0.606438	0.287198	0.47435	0.0386738	0.100209	0.200742	0.774692	0.847913	0.110131	0.0702534	0.346729	0.462616	0.205133	0.825039	0.570125	0.736731	0.163462	0.305811	golgi membrane protein 1	51280	ENSG00000135052	GOLM1	NM_001099268,NM_016548,NM_177937,NP_057632,NP_808800	B3KNK9,Q8NBJ4	9	-88641057,-88641057	-88714510,-88715116
11715724_s_at	11.5665	-0.284127	-0.183085	-0.0972913	-0.256552	-0.0217045	0.0157056	0.101043	0.186836	0.0275753	0.262423	0.299833	0.16138	0.112997	0.00348844	0.0152586	0.255072	0.0209105	0.874314	0.945903	0.346699	0.107664	0.836608	0.0990622	0.221761	0.271869	0.638964	0.0288912	0.0849576	0.534143	0.106253	0.954722	0.981249	0.629635	0.319817	0.939126	0.303565	0.493791	0.553332	0.843883	integral membrane protein 2B	9445	ENSG00000136156	ITM2B	NM_021999,NP_068839	Q9Y287	13	48807273	48836232
11715725_x_at	11.6014	-0.437209	-0.28703	-0.112391	-0.400196	-0.136356	-0.0177256	0.150179	0.324818	0.0370129	0.300853	0.419484	0.150674	0.0946659	0.000133346	0.00115533	0.253218	0.00204406	0.389006	0.946938	0.225152	0.0162678	0.809897	0.100282	0.138374	0.37193	0.732574	0.00233336	0.0125828	0.532007	0.0193615	0.668287	0.981613	0.498043	0.0889	0.928087	0.305969	0.373726	0.652843	0.892537	integral membrane protein 2B	9445	ENSG00000136156	ITM2B	NM_021999,NP_068839	Q9Y287	13	48807273	48836232
11715726_a_at	5.22488	-0.468227	-0.325315	0.0089776	0.0554623	-0.340931	-0.0407637	0.142912	0.477205	0.523689	0.127296	0.427463	-0.0156164	-0.0497413	0.00105443	0.00340775	0.942304	0.727095	0.091564	0.90385	0.361166	0.00565169	0.00876075	0.579841	0.232009	0.941607	0.887265	0.0117432	0.0284191	0.979997	0.890138	0.288733	0.965923	0.643224	0.0412431	0.0568571	0.809137	0.50661	0.979731	0.959721	ornithine decarboxylase antizyme 2	4947	ENSG00000180304	OAZ2	NM_001301302,NM_002537,NP_001288231,NP_002528	O95190	15	-64979772	-64995480
11715727_s_at	8.07776	-0.749775	-0.439825	-0.0299705	0.22934	-0.413542	-0.239865	0.30995	0.719805	0.979115	0.336233	0.50991	0.0262833	-0.209894	3.23794e-06	0.000316961	0.823306	0.184803	0.0591817	0.511786	0.0696028	0.000165282	1.45695e-05	0.178818	0.188034	0.909275	0.580684	0.000114418	0.00463377	0.933873	0.444683	0.217483	0.763954	0.241769	0.00277147	0.000392818	0.436062	0.449322	0.968087	0.809646	ornithine decarboxylase antizyme 2	4947	ENSG00000180304	OAZ2	NM_001301302,NM_002537,NP_001288231,NP_002528	O95190	15	-64979772	-64995480
11715728_a_at	8.18615	0.416497	0.154327	-0.184974	-0.468774	-0.850691	-0.253487	-0.26217	-0.601471	-0.885271	-1.26719	-0.669984	-1.00502	-0.0685129	0.053129	0.355314	0.336213	0.0594079	0.00733088	0.62721	0.279001	0.0227739	0.00431994	0.000623293	0.225546	0.00312277	0.899459	0.20254	0.637707	0.619724	0.217977	0.0499559	0.837072	0.56108	0.112835	0.0338558	0.00784281	0.498508	0.0266416	0.964301	integrin, beta 1 (fibronectin receptor, beta polypeptide, antigen CD29 includes MDF2, MSK12)	3688	ENSG00000150093	ITGB1	NM_002211,NM_033666,NM_033667,NM_033668,NM_033669,NM_133376,NP_002202,NP_391988,NP_596867,XM_005252448,XP_005252505	P05556	10	-33189245,-33189245,-33189245	-33246822,-33247293,-33224486
11715729_s_at	3.89994	0.469982	-0.277292	-0.873884	0.402308	-0.339048	0.629942	-0.747274	-1.34387	-0.0676738	-0.80903	0.15996	-0.0617553	1.50383	0.188118	0.320222	0.00779969	0.328143	0.511989	0.47033	0.0667776	0.00266189	0.892989	0.175186	0.861745	0.910645	0.100051	0.44942	0.604121	0.0522497	0.612001	0.764134	0.733831	0.235266	0.0236445	0.961858	0.430864	0.949598	0.968638	0.305515	cytochrome P450, family 19, subfamily A, polypeptide 1	1588	ENSG00000137869	CYP19A1	NM_000103,NM_031226,NP_000094,NP_112503,XM_005254190,XM_005254191,XP_005254247,XP_005254248	A0A024R5S8,P11511,Q8IYG4,Q8TCA4,A8K6W3,Q05CU4	15	-51500253	-51630795
11715731_at	3.01385	0.238698	-0.0732183	-0.144077	-0.102965	0.0157134	-0.0721808	-0.311917	-0.382775	-0.341663	-0.222985	-0.310879	0.0889317	0.071896	0.0631223	0.462118	0.21066	0.483154	0.932149	0.816704	0.0330655	0.0154595	0.0606482	0.294624	0.345241	0.65144	0.824276	0.226908	0.727505	0.479562	0.743115	0.976321	0.931049	0.14673	0.0857205	0.220958	0.577929	0.628274	0.850969	0.934329	cytochrome P450, family 19, subfamily A, polypeptide 1	1588	ENSG00000137869	CYP19A1	NM_000103,NM_031226,NP_000094,NP_112503,XM_005254190,XM_005254191,XP_005254247,XP_005254248	A0A024R5S8,P11511,Q8IYG4,Q8TCA4,A8K6W3,Q05CU4	15	-51500253	-51630795
11715732_at	9.40922	0.038189	-0.081033	0.140016	-0.0726374	-0.193368	0.257614	-0.119222	0.101827	-0.110826	-0.231557	0.219425	-0.112335	0.117598	0.66639	0.24486	0.0828664	0.478378	0.136324	0.238064	0.237698	0.347281	0.378456	0.120586	0.339756	0.414251	0.603007	0.8591	0.522229	0.27071	0.739654	0.370333	0.513945	0.513559	0.630156	0.658934	0.343104	0.62319	0.689858	0.823069	proteasome subunit beta 3	5691	ENSG00000277791,ENSG00000275903	PSMB3	NM_002795,NP_002786,NR_104194,NR_104195	P49720	17	36908965	36920484
11715733_a_at	5.81166	0.0797048	-0.137229	-0.214975	0.430436	0.369263	0.0396562	-0.216934	-0.29468	0.350731	0.289558	-0.0400486	0.506491	0.254632	0.5777	0.223011	0.098932	0.0109266	0.0791772	0.91004	0.184102	0.0944842	0.0868743	0.227899	0.91383	0.0248853	0.486068	0.807781	0.495339	0.303321	0.0667467	0.262856	0.968392	0.443691	0.294576	0.279138	0.501454	0.969838	0.120103	0.7454	nipsnap homolog 1 (C. elegans)	8508	ENSG00000184117	NIPSNAP1	NM_001202502,NM_003634,NP_001189431,NP_003625,XM_005261789,XP_005261846	B4DQI7,Q9BPW8	22	-29950797,-29950797	-29977326,-29977085
11715734_a_at	3.20186	-0.307587	-0.0491887	-0.215646	0.38147	-0.152422	-0.352511	0.258398	0.0919408	0.689057	0.155165	-0.0449241	-0.103233	-0.136865	0.0256793	0.643111	0.0808364	0.0169162	0.440074	0.290771	0.0959783	0.578282	0.000584268	0.493503	0.898008	0.623274	0.692219	0.122868	0.846365	0.266409	0.0913965	0.710673	0.573945	0.297543	0.808205	0.00745577	0.750863	0.963773	0.834864	0.872656	nipsnap homolog 1 (C. elegans)	8508	ENSG00000184117	NIPSNAP1	NM_001202502,NM_003634,NP_001189431,NP_003625,XM_005261789,XP_005261846	B4DQI7,Q9BPW8	22	-29950797,-29950797	-29977326,-29977085
11715735_a_at	6.63854	0.225731	0.0402662	-0.0572339	-0.392433	-0.991977	-0.648371	-0.185465	-0.282965	-0.618164	-1.21771	-0.874102	-1.03224	-0.591137	0.319789	0.820172	0.779082	0.136116	0.00345326	0.244887	0.470622	0.306753	0.0569223	0.00185233	0.138293	0.00425258	0.307343	0.603704	0.932501	0.914625	0.370009	0.0286774	0.522243	0.734022	0.590387	0.211988	0.0179663	0.373588	0.0334597	0.590956	transmembrane protein 123	114908	ENSG00000152558	TMEM123	NM_052932,NP_443164	Q8N131	11	-102267055	-102323775
11715736_s_at	7.67863	0.463545	0.421475	0.159705	-0.0136936	-0.0238722	-0.277671	-0.0420697	-0.30384	-0.477239	-0.487417	-0.741216	-0.445348	-0.437376	0.00131717	0.000229455	0.205471	0.932056	0.906034	0.416807	0.789781	0.0764753	0.0176308	0.0387429	0.0423562	0.0417946	0.220061	0.0138931	0.00359311	0.472833	0.976296	0.966741	0.691945	0.919324	0.257013	0.0941761	0.163644	0.173967	0.172402	0.491723	NA	NA	NA	NA	NA	NA	NA	NA	NA
11715737_at	3.95776	0.031456	0.232029	0.0751765	-0.250134	-0.397317	-0.0914504	0.200573	0.0437205	-0.28159	-0.428773	-0.122906	-0.629346	-0.166627	0.84459	0.0681195	0.603873	0.18003	0.0919959	0.816386	0.272749	0.823289	0.218171	0.112891	0.767306	0.0133449	0.684202	0.942386	0.238341	0.82355	0.437791	0.289616	0.930901	0.554281	0.933871	0.489346	0.329383	0.909239	0.0772002	0.868542	NA	NA	NA	NA	NA	NA	NA	NA	NA
11715739_s_at	8.27557	1.0308	0.20374	-0.35837	0.326946	-0.291155	-1.20863	-0.827062	-1.38917	-0.703856	-1.32196	-2.23943	-0.494895	-0.850263	4.22016e-06	0.212207	0.0585717	0.175132	0.335984	0.0198434	0.000744148	5.52354e-07	0.0188822	0.000275317	8.02906e-05	0.126863	0.111264	0.000142593	0.481616	0.216016	0.430788	0.619515	0.102436	0.00899818	2.62777e-05	0.0988711	0.00414558	0.00155626	0.354048	0.326456	phosphatidic acid phosphatase type 2B	8613	ENSG00000162407	PPAP2B	NM_003713,NM_177414,NP_003704	O14495	1	-56960418	-57045257
11715740_a_at	2.75896	-0.145751	-0.10311	-0.033231	0.00970924	0.159188	-0.153499	0.042641	0.11252	0.15546	0.304939	-0.00774815	0.262298	-0.120268	0.147962	0.190736	0.712726	0.933022	0.275826	0.532204	0.707233	0.357772	0.27476	0.0711741	0.976113	0.0939644	0.637648	0.389031	0.453118	0.883234	0.976644	0.557643	0.77797	0.88022	0.640129	0.556519	0.245304	0.991729	0.293542	0.843087	regulator of chromosome condensation 2	55920	ENSG00000179051,ENSG00000281540	RCC2	NM_001136204,NM_018715,NP_001129676,NP_061185	A0A024RAC5,Q9P258	1	-17733250,-17733250	-17766250,-17765059
11715741_at	2.92561	-0.0190433	-0.0355681	-0.0752664	0.100218	-0.101904	0.207413	-0.0165248	-0.0562231	0.119261	-0.0828606	0.226457	-0.0663358	0.28268	0.854917	0.663026	0.424118	0.40603	0.501845	0.418136	0.888808	0.658317	0.42021	0.634126	0.401936	0.681384	0.289369	0.946826	0.857377	0.697792	0.68292	0.756827	0.693031	0.960286	0.854835	0.694697	0.841132	0.679356	0.86702	0.572468	regulator of chromosome condensation 2	55920	ENSG00000179051,ENSG00000281540	RCC2	NM_001136204,NM_018715,NP_001129676,NP_061185	A0A024RAC5,Q9P258	1	-17733250,-17733250	-17766250,-17765059
11715742_s_at	9.25744	-0.366613	-0.148438	0.0687072	0.328925	-0.152538	0.276541	0.218175	0.43532	0.695538	0.214074	0.643153	-0.00410022	0.207834	0.00266327	0.111866	0.519701	0.0181611	0.376018	0.341657	0.106864	0.00340368	8.59643e-05	0.27996	0.0382868	0.982139	0.491211	0.0236511	0.327531	0.769438	0.0961648	0.65674	0.624981	0.318354	0.0283956	0.00164522	0.562082	0.162323	0.99386	0.749123	regulator of chromosome condensation 2	55920	ENSG00000179051,ENSG00000281540	RCC2	NM_001136204,NM_018715,NP_001129676,NP_061185	A0A024RAC5,Q9P258	1	-17733250,-17733250	-17766250,-17765059
11715743_x_at	8.38071	-0.488218	-0.189908	0.0955891	0.322653	-0.176522	0.358415	0.298309	0.583807	0.810871	0.311696	0.846632	0.0133863	0.262826	0.00014223	0.0495388	0.385434	0.0243034	0.320627	0.232699	0.0336518	0.000187027	1.18717e-05	0.128532	0.00876077	0.943469	0.398757	0.00245787	0.19345	0.665262	0.118138	0.604521	0.507382	0.148476	0.00305965	0.000332679	0.35706	0.0568571	0.980385	0.676777	regulator of chromosome condensation 2	55920	ENSG00000179051,ENSG00000281540	RCC2	NM_001136204,NM_018715,NP_001129676,NP_061185	A0A024RAC5,Q9P258	1	-17733250,-17733250	-17766250,-17765059
11715746_a_at	6.69073	2.41401	0.362227	0.350011	1.32137	1.10443	1.1496	-2.05178	-2.06399	-1.09263	-1.30957	-1.26441	0.742207	0.799588	7.7431e-09	0.21305	0.295374	0.00271931	0.0428005	0.207246	5.64883e-06	1.83798e-05	0.0398069	0.0366506	0.188583	0.197589	0.39738	7.18435e-07	0.482711	0.578736	0.0240205	0.175189	0.475079	0.000180974	0.000475437	0.16672	0.157513	0.450095	0.462449	0.675558	NA	NA	NA	NA	NA	NA	NA	NA	NA
11715747_a_at	3.70519	0.979907	0.214797	0.120838	0.261665	0.255019	0.346362	-0.76511	-0.859069	-0.718242	-0.724887	-0.633545	0.0402221	0.225524	8.13597e-07	0.134276	0.461789	0.215009	0.336125	0.438194	0.000391774	0.000224987	0.00660658	0.0191797	0.180569	0.886455	0.626884	3.63112e-05	0.366907	0.727252	0.485213	0.619653	0.70925	0.00546243	0.00353608	0.0462533	0.0999583	0.438562	0.959388	0.836875	NA	NA	NA	NA	NA	NA	NA	NA	NA
11715748_at	6.7258	0.435823	0.151934	0.134221	-0.0638803	-0.142589	-0.00705137	-0.28389	-0.301602	-0.499704	-0.578412	-0.442875	-0.294522	-0.141273	7.8099e-06	0.0351387	0.103858	0.542255	0.281352	0.974703	0.00715423	0.00782192	0.000214323	0.000271084	0.0621527	0.0389755	0.541728	0.000235712	0.15294	0.312721	0.784846	0.563703	0.991223	0.049069	0.0523617	0.00340266	0.00409564	0.224613	0.164334	0.784468	structure specific recognition protein 1	6749	ENSG00000149136	SSRP1	NM_003146,NP_003137,XM_005274194,XM_011545218,XP_005274251,XP_011543520	A0A024R4Z6,Q08945	11	-57093458	-57103351
11715749_s_at	8.64436	0.38526	0.167254	0.19493	0.0302655	-0.0344214	0.0306064	-0.218006	-0.190329	-0.354994	-0.419681	-0.354653	-0.201675	-0.164324	5.01397e-06	0.00777867	0.0071096	0.737735	0.762282	0.873304	0.0161391	0.0491292	0.00197796	0.00191818	0.0829838	0.0995294	0.411359	0.000164146	0.0521543	0.0488412	0.894961	0.906887	0.954293	0.0884211	0.192342	0.0188931	0.0184512	0.270974	0.304462	0.687551	structure specific recognition protein 1	6749	ENSG00000149136	SSRP1	NM_003146,NP_003137,XM_005274194,XM_011545218,XP_005274251,XP_011543520	A0A024R4Z6,Q08945	11	-57093458	-57103351
11715750_at	6.52353	0.140972	0.134655	0.0882854	-0.0307878	-0.28862	-0.232076	-0.006317	-0.0526867	-0.17176	-0.429592	-0.373048	-0.423275	-0.320361	0.171902	0.0968106	0.341313	0.794937	0.0560933	0.357714	0.956695	0.673719	0.239487	0.0140943	0.162578	0.00934987	0.223119	0.426024	0.299167	0.624655	0.921413	0.209977	0.640065	0.985202	0.863128	0.515679	0.0802494	0.411868	0.0596253	0.495455	structure specific recognition protein 1	6749	ENSG00000149136	SSRP1	NM_003146,NP_003137,XM_005274194,XM_011545218,XP_005274251,XP_011543520	A0A024R4Z6,Q08945	11	-57093458	-57103351
11715751_a_at	5.93649	1.65948	0.246728	0.791868	0.707461	1.50363	1.49259	-1.41275	-0.867613	-0.95202	-0.15585	-0.166892	1.2569	0.700721	3.74452e-05	0.406217	0.0227711	0.108766	0.00773996	0.111142	0.00150995	0.0633432	0.0791165	0.805247	0.864655	0.0349647	0.468742	0.00084436	0.683097	0.112828	0.321803	0.0519616	0.326214	0.0153993	0.227387	0.262708	0.926	0.950739	0.152409	0.732586	dihydropyrimidinase-like 3	1809	ENSG00000113657	DPYSL3	NM_001197294,NM_001387,NP_001184223,NP_001378,XM_011537574,XM_011537575,XP_011535876,XP_011535877	Q14195,Q6DEN2,Q8IXW6	5	-146770370,-146770370	-146833260,-146889619
11715752_at	7.13022	0.857094	-0.360163	-0.431898	0.843188	1.68875	-0.693742	-1.21726	-1.28899	-0.0139058	0.83166	-1.55084	2.04892	-0.261844	0.0142321	0.18179	0.164679	0.0357791	0.00109737	0.409847	0.00242782	0.00279201	0.977126	0.148684	0.0831606	0.000236249	0.764322	0.0807993	0.440341	0.41514	0.154885	0.0121053	0.686245	0.0220554	0.0245137	0.992073	0.390193	0.271323	0.00367546	0.907862	tetraspanin 7	7102	ENSG00000156298	TSPAN7	NM_004615,NP_004606	P41732	X	38420730	38548172
11715753_a_at	3.80598	0.398556	-0.214483	-0.1707	0.391998	1.48222	-0.290964	-0.613039	-0.569256	-0.00655727	1.08366	-0.689519	1.6967	-0.120263	0.136218	0.303974	0.476636	0.203661	0.000254875	0.655268	0.0448205	0.0819672	0.986091	0.0166402	0.317097	9.5762e-05	0.859049	0.370171	0.587624	0.738317	0.470526	0.00390399	0.853211	0.180758	0.268798	0.99528	0.0903407	0.600991	0.00179243	0.948425	tetraspanin 7	7102	ENSG00000156298	TSPAN7	NM_004615,NP_004606	P41732	X	38420730	38548172
11715754_at	2.63816	2.75979	0.0038028	0.0164369	-0.07033	0.0638353	-0.0678196	-2.75598	-2.74335	-2.83012	-2.69595	-2.82761	0.0600325	-0.0842565	3.62384e-13	0.987527	0.953217	0.844616	0.887638	0.929095	3.41447e-11	3.99678e-10	1.21127e-08	1.76797e-06	0.000736001	0.900788	0.915327	1.47328e-10	0.995751	0.983905	0.942402	0.959873	0.975201	7.04498e-09	5.74369e-08	1.0504e-06	6.93662e-05	0.00891987	0.964729	0.970356	prolactin	5617	ENSG00000172179	PRL	NM_000948,NM_001163558,NP_000939,NP_001157030,XM_011514753,XM_011514754,XP_011513055,XP_011513056	P01236,Q5THQ0,Q5I0G2	6	-22287472,-22287472	-22303082,-22297730
11715755_a_at	6.63674	0.447521	-0.200295	0.078267	0.218984	-0.524444	0.330497	-0.647816	-0.369254	-0.228536	-0.971965	-0.117024	-0.324149	0.25223	0.000148776	0.024908	0.439412	0.09376	0.00187616	0.231454	2.59219e-06	0.00837961	0.152862	1.76851e-06	0.686478	0.0651128	0.378641	0.00254916	0.120187	0.710166	0.293115	0.0181431	0.505992	9.52624e-05	0.055032	0.396745	6.93815e-05	0.869731	0.231474	0.659122	5-aminoimidazole-4-carboxamide ribonucleotide formyltransferase/IMP cyclohydrolase	471	ENSG00000138363	ATIC	NM_004044,NP_004035	P31939,V9HWH7	2	216176678	216214496
11715757_a_at	8.94845	-0.148432	-0.0624602	-0.528802	-0.204589	0.692262	1.42335	0.0859718	-0.38037	-0.0561573	0.840694	1.57178	0.754722	1.95215	0.718063	0.846161	0.156732	0.666731	0.249099	0.16108	0.853759	0.448942	0.923197	0.223156	0.142478	0.238553	0.0658854	0.885801	0.94299	0.402801	0.859304	0.527222	0.409637	0.946229	0.717585	0.973217	0.495505	0.380343	0.51458	0.233206	regulator of G-protein signaling 2	5997	ENSG00000116741	RGS2	NM_002923,NP_002914	A0A024R939,P41220	1	192778168	192781407
11715758_at	8.4697	-0.0849677	0.0365252	0.0466736	-0.306653	-0.0957512	0.176924	0.121493	0.131641	-0.221685	-0.0107835	0.261892	-0.132276	0.13025	0.377457	0.627469	0.590358	0.00707707	0.493686	0.453615	0.266926	0.263168	0.106555	0.946392	0.293749	0.375561	0.595318	0.658044	0.837242	0.815467	0.0486605	0.750978	0.721281	0.547749	0.543494	0.317773	0.981429	0.577072	0.656282	0.818409	tetratricopeptide repeat domain 1	7265	ENSG00000113312	TTC1	NM_001282500,NM_003314,NP_001269429,NP_003305	Q99614	5	159436106	159492552
11715759_at	9.75204	-0.0562903	0.123855	0.0812488	-0.262138	-0.18735	-0.0072987	0.180145	0.137539	-0.205848	-0.13106	0.0489916	-0.311205	-0.0885475	0.577237	0.120192	0.373323	0.0271003	0.204303	0.97648	0.118777	0.265836	0.152962	0.437695	0.851153	0.0497228	0.73095	0.8075	0.342396	0.654183	0.127693	0.471394	0.991861	0.33993	0.546635	0.396909	0.708812	0.945096	0.193917	0.891887	ribosomal protein L36a-like	6166	ENSG00000165502	RPL36AL	NM_001001,NP_000992	Q969Q0	14	-50085405	-50087403
11715760_x_at	10.0652	-0.126438	0.130395	0.05596	-0.347697	-0.152906	0.0226627	0.256833	0.182398	-0.221259	-0.0264685	0.1491	-0.283301	-0.0332973	0.235235	0.119459	0.558862	0.00573975	0.323016	0.930572	0.035589	0.161282	0.143867	0.88117	0.587112	0.0880105	0.902018	0.510527	0.341157	0.795562	0.0417139	0.606932	0.975719	0.154319	0.409923	0.38253	0.957457	0.813522	0.281485	0.965231	ribosomal protein L36a-like	6166	ENSG00000165502	RPL36AL	NM_001001,NP_000992	Q969Q0	14	-50085405	-50087403
11715761_a_at	8.58322	-0.199469	-0.15668	0.246181	-0.0100109	-0.245993	0.617105	0.0427882	0.44565	0.189458	-0.0465247	0.816573	-0.0893129	0.370923	0.0919629	0.0910857	0.0222861	0.941051	0.15197	0.0346999	0.747713	0.00255585	0.256183	0.812156	0.00862226	0.623304	0.217263	0.28955	0.287771	0.111164	0.979552	0.395289	0.151623	0.8999	0.0229383	0.535366	0.929113	0.0561885	0.834879	0.488134	TBC1 domain family, member 14	57533	ENSG00000132405	TBC1D14	NM_001113361,NM_001113363,NM_001286805,NM_020773,NP_001106832,NP_001106834,NP_001273734,NP_065824,XM_005247986,XM_006713895,XM_011513507,XM_011513508,XM_011513509,XM_011513510,XM_011513511,XM_011513512,XM_011513513,XP_005248043,XP_006713958,XP_011511809,XP_011511810,XP_011511811,XP_011511812,XP_011511813,XP_011511814,XP_011511815,XR_241653	Q9P2M4,F5GXK4	4	6988888,6911494,6911170,6989234	7034845,7034845,7034845,7034845
11715763_a_at	7.0243	0.463932	-0.478564	0.238465	0.278526	-0.0523482	0.447523	-0.942496	-0.225467	-0.185406	-0.51628	-0.0164086	0.426216	0.209058	0.0214829	0.00280694	0.184567	0.22574	0.855772	0.358425	7.43951e-05	0.352009	0.509439	0.121663	0.974449	0.167857	0.679163	0.108382	0.0246129	0.44432	0.498737	0.947151	0.640665	0.00146559	0.634578	0.762259	0.345029	0.991081	0.420007	0.865903	podocalyxin-like	5420	ENSG00000128567	PODXL	NM_001018111,NM_005397,NP_001018121,NP_005388	O00592,Q96N83	7	-131185020	-131241376
11715765_a_at	4.42964	-1.03464	-0.351715	-0.60517	-0.746476	0.218342	0.809889	0.682924	0.429469	0.288163	1.25298	1.84453	0.570057	1.41506	0.00658693	0.228323	0.073707	0.0847041	0.685801	0.374808	0.107852	0.343952	0.583904	0.0461337	0.0577591	0.323115	0.137855	0.0461553	0.501984	0.250842	0.274597	0.869401	0.655531	0.320183	0.62704	0.811664	0.184352	0.214003	0.607037	0.372827	dual specificity phosphatase 1	1843	ENSG00000120129	DUSP1	NM_004417,NP_004408	B4DU40,P28562	5	-172195092	-172198203
11715766_a_at	9.34689	-0.668098	-0.520689	-0.523968	-0.439322	0.116252	1.10873	0.147409	0.14413	0.228776	0.78435	1.77682	0.636941	1.63269	0.0765119	0.0779802	0.122599	0.309732	0.830364	0.228196	0.727754	0.751504	0.665408	0.210617	0.0688916	0.272782	0.0895287	0.257085	0.260321	0.346627	0.593513	0.936795	0.501808	0.890475	0.901671	0.858568	0.479532	0.240167	0.554327	0.284711	dual specificity phosphatase 1	1843	ENSG00000120129	DUSP1	NM_004417,NP_004408	B4DU40,P28562	5	-172195092	-172198203
11715767_s_at	7.08854	-0.406841	-0.266923	0.0183274	-0.044778	-0.532262	-0.227623	0.139918	0.425168	0.362063	-0.125421	0.179218	-0.265339	-0.24595	0.00311203	0.0124594	0.878911	0.77136	0.00748958	0.487413	0.356599	0.0106766	0.0585881	0.573794	0.603835	0.201957	0.470567	0.0265707	0.0734154	0.956598	0.911072	0.0507531	0.746316	0.638955	0.0656689	0.216066	0.805387	0.823544	0.468342	0.73398	acetyl-CoA acyltransferase 2	10449	ENSG00000167315	ACAA2	NM_006111,NP_006102	B3KNP8,P42765	18	-47309873	-47340251
11715768_x_at	7.68404	-0.151588	-0.0492131	-0.495563	0.166595	-0.0231429	-0.384614	0.102375	-0.343974	0.318183	0.128445	-0.233026	0.0260701	0.110949	0.343861	0.694062	0.000942594	0.367775	0.920619	0.327897	0.572454	0.0806419	0.162609	0.630331	0.573154	0.916122	0.785395	0.626971	0.873455	0.0107746	0.649234	0.97229	0.611756	0.804518	0.266013	0.411904	0.838899	0.804926	0.970681	0.917419	sirtuin 2	22933	ENSG00000068903	SIRT2	NM_001193286,NM_012237,NM_030593,NP_001180215,NP_036369,NP_085096,NR_034146,XM_006723111,XM_011526654,XM_011526655,XM_011526656,XP_006723174,XP_011524956,XP_011524957,XP_011524958	A0A0A0MRF5,Q8IXJ6,A0A024R0G8	19	-39369194,-39369194,-39369194	-39384795,-39390463,-39390502
11715771_a_at	5.17562	-0.537128	-0.176077	-0.0429039	-0.0106459	-0.338009	-0.0585837	0.361051	0.494224	0.526482	0.199119	0.478544	-0.161932	-0.0156798	0.0048963	0.228043	0.797726	0.960385	0.212927	0.89762	0.0896446	0.0317293	0.0483488	0.521142	0.320583	0.573896	0.973576	0.0370908	0.501647	0.922614	0.986338	0.482577	0.963611	0.28493	0.142619	0.190251	0.77043	0.604476	0.80545	0.990802	mitochondrial ribosomal protein L13	28998	ENSG00000172172	MRPL13	NM_014078,NP_054797,XM_006716547,XP_006716610	Q9BYD1	8	-121408082	-121457647
11715772_x_at	6.88878	-0.399962	-0.193122	-0.0288372	-0.0618223	-0.226848	-0.15396	0.206839	0.371125	0.33814	0.173114	0.246002	-0.0337253	-0.125123	0.0083544	0.0987727	0.828914	0.717617	0.293602	0.671631	0.220299	0.0426841	0.109981	0.48425	0.521004	0.883086	0.740325	0.0549083	0.303025	0.936144	0.88561	0.576932	0.861939	0.491995	0.174884	0.324066	0.744019	0.770316	0.958239	0.896217	mitochondrial ribosomal protein L13	28998	ENSG00000172172	MRPL13	NM_014078,NP_054797,XM_006716547,XP_006716610	Q9BYD1	8	-121408082	-121457647
11715773_a_at	7.65634	0.012465	-0.00814265	-0.0342716	-0.222645	-0.184323	-0.145235	-0.0206077	-0.0467367	-0.23511	-0.196788	-0.1577	-0.176181	-0.110964	0.910088	0.92497	0.730834	0.0841172	0.253211	0.592237	0.869341	0.728643	0.136022	0.287806	0.581308	0.305106	0.693764	0.96842	0.973791	0.891857	0.273374	0.532	0.816595	0.952799	0.890882	0.369844	0.570795	0.809962	0.588725	0.873314	IMP3, U3 small nucleolar ribonucleoprotein	55272	ENSG00000177971	IMP3	NM_018285,NP_060755	Q9NV31	15	-75931425	-75932664
11715775_a_at	3.22328	1.01704	-0.10676	-0.11421	0.465072	1.32979	-0.174654	-1.1238	-1.13125	-0.551965	0.312757	-1.19169	1.43655	-0.0604442	0.000519748	0.627365	0.652031	0.154296	0.00166663	0.799783	0.000709122	0.00144203	0.167997	0.505197	0.103957	0.00145478	0.932709	0.0067988	0.837174	0.851258	0.399074	0.016601	0.923451	0.00866446	0.014868	0.420206	0.759316	0.3129	0.0149662	0.976518	heat shock 22kDa protein 8	26353	ENSG00000152137	HSPB8	NM_014365,NP_055180	Q9UJY1	12	119616594	119632551
11715776_a_at	4.77907	2.17618	-0.382213	-0.079835	0.874224	2.18655	-0.127447	-2.55839	-2.25601	-1.30195	0.0103736	-2.30363	2.56877	-0.0476123	5.20975e-06	0.272355	0.84156	0.0906375	0.00108706	0.906607	2.64476e-06	7.90706e-05	0.0409349	0.988806	0.0473863	0.000352675	0.966375	0.000169516	0.553893	0.941157	0.286872	0.0120191	0.967017	9.68882e-05	0.00153734	0.16998	0.996243	0.187702	0.00503107	0.988417	heat shock 22kDa protein 8	26353	ENSG00000152137	HSPB8	NM_014365,NP_055180	Q9UJY1	12	119616594	119632551
11715778_a_at	6.44552	0.191931	-0.00796316	-0.235007	-0.00635343	-0.288163	-0.348237	-0.199894	-0.426938	-0.198284	-0.480094	-0.540168	-0.2802	-0.11323	0.227444	0.948761	0.102892	0.972269	0.213039	0.371105	0.267634	0.02964	0.377879	0.0725271	0.18975	0.255515	0.779152	0.50097	0.982265	0.31096	0.99034	0.482693	0.652157	0.548532	0.135991	0.658402	0.24828	0.451726	0.534614	0.914648	NA	NA	NA	NA	NA	NA	NA	NA	NA
11715779_a_at	7.60362	-0.0615277	-0.0963668	-0.0262582	-0.0470513	0.0280335	0.17088	-0.0348391	0.0352695	0.0144764	0.0895612	0.232408	0.1244	0.197138	0.547309	0.230665	0.775676	0.690183	0.850326	0.49602	0.763762	0.77714	0.920332	0.599903	0.380449	0.433042	0.450213	0.788147	0.504979	0.913073	0.871539	0.944789	0.752658	0.907652	0.913748	0.972193	0.821194	0.660852	0.705109	0.718626	NA	NA	NA	NA	NA	NA	NA	NA	NA
11715780_x_at	7.76205	-0.0634547	-0.043837	-0.0181996	-0.0728154	-0.0579643	0.244762	0.0196178	0.0452551	-0.00936068	0.00549042	0.308217	-0.0141273	0.262961	0.522373	0.572517	0.838643	0.525196	0.687656	0.315745	0.861476	0.70817	0.946846	0.97353	0.231613	0.926713	0.300025	0.771259	0.804543	0.939936	0.773131	0.870294	0.599689	0.949486	0.880727	0.981576	0.990788	0.506155	0.974373	0.583421	NA	NA	NA	NA	NA	NA	NA	NA	NA
11715781_a_at	7.83068	-0.646953	0.125113	-0.100985	-0.410961	-0.479884	-0.201667	0.772066	0.545968	0.235992	0.167069	0.445286	-0.604996	-0.100682	6.02358e-05	0.295444	0.462535	0.0217225	0.0328363	0.589323	2.72794e-05	0.00427104	0.275627	0.51139	0.260007	0.0121305	0.795321	0.00123625	0.578784	0.727803	0.10923	0.146021	0.814841	0.000655527	0.0335653	0.557437	0.763707	0.539828	0.0720044	0.921574	eukaryotic translation elongation factor 2	1938	ENSG00000167658	EEF2	NM_001961,NP_001952	P13639	19	-3976053	-3985461
11715784_s_at	5.13336	0.450197	0.075515	0.0969708	0.121379	0.30104	-0.179689	-0.374682	-0.353226	-0.328817	-0.149156	-0.629886	0.225525	-0.27666	0.00479405	0.534768	0.489027	0.498858	0.184865	0.63713	0.0361388	0.0651548	0.137823	0.565271	0.119763	0.349845	0.485269	0.0365455	0.779722	0.747568	0.75475	0.444771	0.842816	0.155959	0.231569	0.372776	0.79973	0.34168	0.632523	0.744782	NA	NA	NA	NA	NA	NA	NA	NA	NA
11715786_at	6.53481	0.0473835	0.263242	0.0133328	-0.302961	-0.882368	-0.439705	0.215859	-0.0340507	-0.350344	-0.929751	-0.487089	-1.14561	-0.453038	0.792534	0.0652947	0.934606	0.148446	0.0011877	0.321559	0.292865	0.876857	0.172831	0.00277439	0.297899	0.000103237	0.325936	0.920404	0.231891	0.977235	0.389817	0.0128563	0.605521	0.57616	0.955704	0.427407	0.0243945	0.581255	0.00190175	0.609865	procollagen-lysine, 2-oxoglutarate 5-dioxygenase 3	8985	ENSG00000106397	PLOD3	NM_001084,NP_001075	O60568,Q9UG85	7	-100849257	-100861011
11715787_x_at	8.75783	0.257896	-0.182529	0.0474659	0.0245008	0.339929	0.373942	-0.440426	-0.210431	-0.233396	0.0820322	0.116045	0.522458	0.326476	0.0320573	0.0520561	0.656825	0.857789	0.0514214	0.200517	0.00156247	0.147968	0.166983	0.678341	0.704879	0.00561181	0.281605	0.143638	0.199803	0.854022	0.947959	0.19819	0.466398	0.0157968	0.389043	0.418663	0.865374	0.879061	0.0410316	0.563963	ATPase, H+ transporting, lysosomal 16kDa, V0 subunit c	527	ENSG00000185883	ATP6V0C	NM_001198569,NM_001694,NP_001185498,NP_001685	P27449	16	2563870,2563726	2570224,2570224
11715788_a_at	6.441	-1.31241	-0.843611	0.290886	-0.221766	-0.899877	1.76246	0.468803	1.6033	1.09065	0.412537	3.07487	-0.0562662	1.47157	0.000163755	0.00167377	0.331127	0.562034	0.0645977	0.0326355	0.214079	0.00016075	0.0223868	0.456032	0.000577156	0.912613	0.0844234	0.00275249	0.0166505	0.614906	0.797609	0.23029	0.145405	0.484064	0.00271192	0.111523	0.723064	0.0073835	0.969383	0.274005	solute carrier family 40 (iron-regulated transporter), member 1	30061	ENSG00000138449	SLC40A1	NM_014585,NP_055400,XM_005246505,XP_005246562	Q9NP59	2	-190425315	-190445537
11715789_a_at	6.14754	-1.66342	-0.949951	0.306405	-0.36707	-1.41835	1.24734	0.713472	1.96983	1.29635	0.245068	2.91076	-0.468403	0.940931	6.91586e-06	0.000708428	0.324526	0.356515	0.00576147	0.142085	0.0705092	1.18071e-05	0.00937371	0.669553	0.00158931	0.380521	0.285076	0.000213442	0.00865716	0.60846	0.638888	0.041839	0.379723	0.243789	0.000331191	0.0597419	0.860878	0.0160061	0.660907	0.56779	solute carrier family 40 (iron-regulated transporter), member 1	30061	ENSG00000138449	SLC40A1	NM_014585,NP_055400,XM_005246505,XP_005246562	Q9NP59	2	-190425315	-190445537
11715790_a_at	7.44919	0.109834	-0.0674888	-0.00659146	-0.0326487	0.0258124	0.267634	-0.177323	-0.116426	-0.142483	-0.0840217	0.1578	0.0933012	0.274226	0.310219	0.425373	0.945985	0.793337	0.869318	0.31366	0.150385	0.377511	0.352767	0.641183	0.572224	0.577277	0.3207	0.594024	0.698856	0.981286	0.920727	0.952784	0.597648	0.392852	0.658074	0.635317	0.845226	0.804366	0.807537	0.604611	mitochondrial ribosomal protein L37	51253	ENSG00000116221	MRPL37	NM_016491,NP_057575,XM_005270920,XP_005270977	Q9BZE1,S4R369	1	54665839	54684056
11715791_at	7.38371	0.225335	0.013262	0.108417	0.0634343	0.0390083	0.0703226	-0.212073	-0.116918	-0.161901	-0.186327	-0.155012	0.0257463	-0.0380945	0.0329549	0.870626	0.249886	0.597725	0.796478	0.782865	0.0754981	0.357994	0.273908	0.285225	0.564916	0.873096	0.885809	0.146388	0.953232	0.528083	0.819807	0.92207	0.91632	0.254797	0.640309	0.555559	0.567953	0.799472	0.954226	0.959143	tubulin, gamma 1	7283	ENSG00000131462	TUBG1	NM_001070,NP_001061	P23258	17	40761357	40767256
11715792_a_at	7.66636	0.509801	-0.483959	0.0874	-0.814115	-0.0926318	0.333984	-0.993759	-0.422401	-1.32392	-0.602432	-0.175817	0.391327	0.246584	0.0181503	0.00454621	0.647153	0.00132876	0.763424	0.520539	9.02904e-05	0.104859	3.36469e-05	0.0914486	0.748128	0.235104	0.647978	0.0961317	0.035141	0.84845	0.013984	0.907486	0.770039	0.00171055	0.314571	0.000774808	0.28852	0.900113	0.510396	0.848907	stomatin	2040	ENSG00000148175	STOM	NM_001270526,NM_001270527,NM_004099,NM_198194,NP_001257455,NP_001257456,NP_004090,NP_937837,NR_073037	F8VSL7,A0A024R882,P27105	9	-124101265	-124132582
11715793_a_at	3.80899	0.549356	-0.330252	0.365103	-0.709731	-0.816215	0.475657	-0.879607	-0.184253	-1.25909	-1.36557	-0.0736986	-0.485963	0.110554	0.244305	0.370618	0.390021	0.193484	0.234488	0.679966	0.102079	0.747811	0.0617458	0.0849868	0.95164	0.505152	0.926487	0.52152	0.651736	0.669139	0.456848	0.509655	0.866323	0.309395	0.899951	0.223645	0.275182	0.983326	0.759283	0.974273	actin, gamma 2, smooth muscle, enteric	72	ENSG00000163017	ACTG2	NM_001199893,NM_001615,NP_001186822,NP_001606	P63267	2	74120092	74146780
11715794_x_at	4.00978	0.256335	-0.923945	0.483005	-1.22102	-1.09611	0.671126	-1.18028	0.22667	-1.47735	-1.35245	0.414791	-0.172168	0.188121	0.64453	0.0364887	0.336477	0.0601655	0.177536	0.62262	0.0642617	0.737976	0.0637023	0.147797	0.772878	0.841501	0.894365	0.847075	0.157019	0.620012	0.219821	0.434182	0.834537	0.229544	0.895083	0.228233	0.388779	0.911813	0.941133	0.962374	actin, gamma 2, smooth muscle, enteric	72	ENSG00000163017	ACTG2	NM_001199893,NM_001615,NP_001186822,NP_001606	P63267	2	74120092	74146780
11715795_at	8.54537	0.263387	-0.0651083	0.0208832	-0.191861	-0.51797	0.31075	-0.328495	-0.242503	-0.455248	-0.781356	0.0473633	-0.452861	0.289867	0.115661	0.616751	0.889066	0.318669	0.0347208	0.446372	0.0843877	0.233329	0.0561011	0.00608513	0.912182	0.0816793	0.494339	0.334462	0.831114	0.960401	0.602601	0.151686	0.715686	0.27393	0.508165	0.209991	0.0435682	0.969204	0.268191	0.751431	mesencephalic astrocyte-derived neurotrophic factor	7873	ENSG00000145050	MANF	NM_006010,NP_006001	A8K878,P55145	3	51422667	51426828
11715796_s_at	8.24942	0.283324	0.628417	-1.0482	-0.487461	-0.72372	0.152639	0.345093	-1.33153	-0.770785	-1.00704	-0.130685	-1.35214	1.20084	0.615132	0.157161	0.0420422	0.454545	0.378239	0.912045	0.589539	0.0557281	0.335755	0.286272	0.928537	0.124599	0.404426	0.830085	0.403495	0.173081	0.721915	0.658736	0.969148	0.814942	0.209046	0.619326	0.569105	0.975017	0.350068	0.681526	lumican	4060	ENSG00000139329	LUM	NM_002345,NP_002336	P51884	12	-91497231	-91505542
11715799_s_at	8.81369	0.179977	0.0916896	0.0213795	0.12208	0.120807	-0.0158842	-0.0882877	-0.158598	-0.0578968	-0.05917	-0.195861	0.0291176	-0.0372637	0.0834597	0.25733	0.817832	0.306127	0.420558	0.94983	0.450405	0.208869	0.691475	0.730699	0.462747	0.85516	0.887115	0.271981	0.536679	0.931569	0.589741	0.694976	0.982679	0.718753	0.477181	0.872164	0.891803	0.727952	0.94692	0.959659	proline-rich coiled-coil 2B	84726	ENSG00000130723	PRRC2B	NM_013318,NM_032640,NP_037450	Q5JSZ5,Q9BU62	9	134305476	134375575
11715800_at	3.45012	-0.165998	-0.0229944	0.136502	0.165249	0.0550694	-0.610272	0.143004	0.3025	0.331247	0.221068	-0.444274	0.0780638	-0.746774	0.136367	0.790676	0.174027	0.198462	0.732174	0.027119	0.256627	0.0275438	0.037446	0.233728	0.123686	0.649106	0.0097711	0.370418	0.919764	0.429113	0.463644	0.892403	0.127746	0.535891	0.129149	0.159859	0.50865	0.348529	0.849535	0.0615921	proline-rich coiled-coil 2B	84726	ENSG00000130723	PRRC2B	NM_013318,NM_032640,NP_037450	Q5JSZ5,Q9BU62	9	134305476	134375575
11715802_a_at	5.91034	0.125464	-0.127672	0.0278067	0.324812	0.329637	0.463407	-0.253135	-0.097657	0.199348	0.204174	0.337943	0.457309	0.4356	0.383851	0.258826	0.830179	0.0535386	0.117991	0.191514	0.12376	0.577875	0.329342	0.396199	0.364861	0.0431115	0.237161	0.663886	0.538482	0.936708	0.20358	0.338567	0.454165	0.34866	0.807901	0.613169	0.674613	0.646572	0.176073	0.512945	proline-rich coiled-coil 2B	84726	ENSG00000130723	PRRC2B	NM_013318,NM_032640,NP_037450	Q5JSZ5,Q9BU62	9	134305476	134375575
11715803_a_at	7.64152	0.479111	0.221746	-0.0783375	-0.405785	0.0550378	-0.281099	-0.257365	-0.557448	-0.884896	-0.424073	-0.760209	-0.166708	-0.202761	0.000353952	0.0297373	0.498392	0.00751527	0.767701	0.372408	0.0798344	0.000625719	6.09505e-06	0.0505241	0.0242856	0.402275	0.535448	0.00504565	0.136303	0.754421	0.0508755	0.909432	0.65328	0.264253	0.00786788	0.00019247	0.195971	0.118081	0.679653	0.780168	annexin A6	309	ENSG00000197043	ANXA6	NM_001155,NM_001193544,NM_004033,NP_001146,NP_001180473,XM_005268432,XP_005268489	P08133	5	-150480266,-150480266	-150537443,-150521216
11715804_s_at	5.89645	0.374951	0.123681	-0.0455694	-0.0910998	0.399234	-0.143043	-0.25127	-0.42052	-0.466051	0.0242835	-0.517994	0.275554	-0.097474	0.00145699	0.167262	0.656668	0.488172	0.0178579	0.608076	0.0543454	0.00326004	0.00489475	0.898139	0.0812326	0.120757	0.736666	0.0149826	0.419104	0.853909	0.746932	0.0950714	0.826037	0.205616	0.0274971	0.0370828	0.963813	0.267266	0.343407	0.894513	protein phosphatase 2, catalytic subunit, alpha isozyme	5515	ENSG00000113575	PPP2CA	NM_002715,NP_002706	B3KUN1,P67775	5	-133532147	-133561950
11715805_a_at	8.0056	-0.0362776	-0.131041	-0.108753	-0.191877	0.0796427	0.206897	-0.0947631	-0.0724751	-0.155599	0.11592	0.243174	0.210683	0.31565	0.698238	0.0769308	0.200065	0.079051	0.558762	0.368749	0.373304	0.525882	0.242797	0.45898	0.316768	0.149283	0.188679	0.87559	0.257985	0.465782	0.262575	0.795517	0.650024	0.654163	0.773576	0.519665	0.725179	0.600681	0.39115	0.450224	protein phosphatase 2, catalytic subunit, alpha isozyme	5515	ENSG00000113575	PPP2CA	NM_002715,NP_002706	B3KUN1,P67775	5	-133532147	-133561950
11715806_a_at	8.79128	-0.215922	0.118801	-0.137949	-0.295451	-0.13121	-0.367739	0.334723	0.0779732	-0.0795291	0.084712	-0.151817	-0.250011	-0.229791	0.13361	0.290102	0.286204	0.0765885	0.528193	0.295895	0.041852	0.654668	0.694534	0.722607	0.681375	0.26097	0.528848	0.36576	0.573208	0.569025	0.25726	0.775143	0.579222	0.172553	0.852859	0.873695	0.888041	0.86702	0.540904	0.775645	selenoprotein W, 1	6415	ENSG00000178980	SEPW1	NM_003009,NP_003000	P63302	19	48281841	48287943
11715807_a_at	5.30568	0.764048	0.3602	0.0460141	0.462033	0.297166	-0.476699	-0.403848	-0.718034	-0.302015	-0.466882	-1.24075	-0.0630337	-0.522713	0.000505067	0.0314672	0.808357	0.0603557	0.332851	0.357002	0.0938144	0.00642201	0.312614	0.186477	0.0251167	0.846695	0.331518	0.006652	0.141818	0.927403	0.220277	0.616565	0.639363	0.293219	0.0453056	0.596523	0.447032	0.120918	0.943231	0.615286	StAR-related lipid transfer (START) domain containing 10	10809	ENSG00000214530	STARD10	NM_006645,NP_006636	A0A024R5L8,Q9Y365	11	-72465773	-72504750
11715808_a_at	6.96366	0.668614	0.0142132	-0.007403	0.357708	0.793107	0.247236	-0.6544	-0.676017	-0.310905	0.124493	-0.421378	0.778894	0.254639	0.000206507	0.91568	0.96181	0.0740886	0.00210962	0.557122	0.00119875	0.00180008	0.203201	0.66387	0.343602	0.00441833	0.560838	0.00330591	0.970487	0.986843	0.251682	0.0198339	0.794457	0.0129424	0.017584	0.469967	0.857842	0.626732	0.0344194	0.796839	phosphorylase, glycogen; brain	5834	ENSG00000100994	PYGB	NM_002862,NP_002853	P11216	20	25228705	25278648
11715809_a_at	5.3174	0.499615	0.018071	-0.11028	0.465854	0.584655	-0.0426887	-0.481544	-0.609896	-0.0337608	0.0850401	-0.542304	0.566584	0.0675918	0.00132262	0.877688	0.41588	0.00868926	0.00889891	0.90762	0.00588188	0.00131429	0.873758	0.734242	0.165016	0.0169291	0.859744	0.0139342	0.95613	0.69117	0.0565166	0.0575027	0.967416	0.0424727	0.0138729	0.954483	0.893333	0.415604	0.0914429	0.948723	phosphorylase, glycogen; brain	5834	ENSG00000100994	PYGB	NM_002862,NP_002853	P11216	20	25228705	25278648
11715810_a_at	7.93313	0.103424	-0.13817	0.0402498	0.00454615	-0.358334	0.0600747	-0.241594	-0.0631746	-0.0988783	-0.461759	-0.0433497	-0.220165	0.0198249	0.252572	0.0530802	0.620306	0.965117	0.00762469	0.785631	0.020312	0.565386	0.439147	0.00292657	0.852328	0.117741	0.931191	0.531217	0.202427	0.833204	0.987953	0.0514029	0.917527	0.104123	0.799802	0.709972	0.0254012	0.945609	0.338162	0.975903	thyroid hormone receptor interactor 12	9320	ENSG00000153827	TRIP12	NM_001284214,NM_001284215,NM_001284216,NM_004238,NP_001271143,NP_001271144,NP_001271145,NP_004229,XM_005246954,XM_005246955,XM_005246956,XM_005246957,XM_005246958,XM_005246960,XM_005246961,XM_005246962,XM_005246963,XM_006712852,XM_006712853,XM_011512180,XM_011512181,XM_011512182,XM_011512183,XM_011512184,XP_005247011,XP_005247012,XP_005247013,XP_005247014,XP_005247015,XP_005247017,XP_005247018,XP…	Q14669	2	-230628552,-230628552	-230786725,-230744844
11715811_s_at	6.17286	0.839281	0.149035	0.245685	-0.00631294	0.163762	-0.116256	-0.690246	-0.593596	-0.845594	-0.675519	-0.955537	0.0147268	-0.361941	2.0623e-09	0.123499	0.0288514	0.964417	0.359482	0.699086	4.31838e-06	0.000161893	6.20871e-06	0.00145947	0.00346815	0.938191	0.249086	2.33572e-07	0.348217	0.133459	0.987744	0.641609	0.875996	0.000145318	0.00272776	0.000195379	0.0150042	0.0287632	0.978436	0.527205	myeloid/lymphoid or mixed-lineage leukemia; translocated to, 6	4302	ENSG00000275023,ENSG00000275851	MLLT6	NM_005937,NP_005928,XM_005257379,XM_005257380,XM_005257381,XM_006721910,XM_006721911,XM_006725324,XM_006725325,XM_006725326,XM_006725327,XM_006725328,XM_011524819,XM_011524820,XM_011546812,XM_011546813,XP_005257436,XP_005257437,XP_005257438,XP_006721973,XP_006721974,XP_006725387,XP_006725388,XP_006725389,XP_006725390,XP_006725391,XP_011523121,XP_011523122,XP_011545114,XP_011545115	A0A087WW39,P55198	17	36861872	36886056
11715812_s_at	7.32533	0.378587	0.293495	0.230552	0.081748	0.0720072	0.0269028	-0.0850919	-0.148035	-0.296839	-0.30658	-0.351684	-0.221488	-0.203649	0.00710203	0.00768491	0.0653781	0.605879	0.718001	0.936228	0.584591	0.377112	0.129524	0.183162	0.322939	0.298983	0.560687	0.0488056	0.0516899	0.232077	0.824736	0.885772	0.97771	0.812071	0.657746	0.35886	0.442359	0.606845	0.58235	0.796727	myeloid/lymphoid or mixed-lineage leukemia; translocated to, 6	4302	ENSG00000275023,ENSG00000275851	MLLT6	NM_005937,NP_005928,XM_005257379,XM_005257380,XM_005257381,XM_006721910,XM_006721911,XM_006725324,XM_006725325,XM_006725326,XM_006725327,XM_006725328,XM_011524819,XM_011524820,XM_011546812,XM_011546813,XP_005257436,XP_005257437,XP_005257438,XP_006721973,XP_006721974,XP_006725387,XP_006725388,XP_006725389,XP_006725390,XP_006725391,XP_011523121,XP_011523122,XP_011545114,XP_011545115	A0A087WW39,P55198	17	36861872	36886056
11715813_at	5.5625	0.13001	-0.176043	-0.0584237	0.234695	0.325453	0.0461087	-0.306053	-0.188433	0.104686	0.195443	-0.0839008	0.501496	0.104532	0.238839	0.0437393	0.555928	0.0676225	0.0446768	0.864187	0.0161826	0.162552	0.501991	0.288703	0.767922	0.0042483	0.709294	0.514913	0.177842	0.79365	0.237245	0.180392	0.950534	0.0885882	0.411816	0.756913	0.571772	0.909524	0.0334353	0.881384	HIG1 hypoxia inducible domain family, member 1A	25994	ENSG00000181061	HIGD1A	NM_001099668,NM_001099669,NM_014056,NP_001093138,NP_001093139,NP_054775	Q9Y241,A0A024R2M9	3	-42824399,-42824399	-42845934,-42846027
11715814_a_at	7.25153	0.864138	0.190734	0.0473023	0.215455	0.37404	-0.107901	-0.673404	-0.816835	-0.648682	-0.490097	-0.972038	0.183307	-0.155203	6.01432e-13	0.0155641	0.595116	0.061693	0.0108225	0.655766	6.54427e-08	2.64429e-09	1.46016e-05	0.00387398	0.000280815	0.232725	0.537715	2.25295e-10	0.0861524	0.818337	0.223525	0.0662936	0.85346	4.36779e-06	2.88641e-07	0.000393406	0.0312137	0.00421104	0.507421	0.781792	TNF receptor-associated protein 1	10131	ENSG00000126602	TRAP1	NM_001272049,NM_016292,NP_001258978,NP_057376,XM_011522345,XP_011520647	Q12931,Q53FS6	16	-3708037	-3767598
11715815_a_at	8.9078	0.294267	0.192679	0.0760569	-0.318059	0.0383624	-0.0421367	-0.101587	-0.21821	-0.612326	-0.255904	-0.336403	-0.154317	-0.118194	0.00101112	0.00545063	0.329021	0.00200402	0.759398	0.841917	0.300222	0.0406644	3.52422e-06	0.0784027	0.134115	0.249824	0.590876	0.0113695	0.040166	0.612873	0.0190774	0.905564	0.941283	0.583615	0.169207	0.000122741	0.261234	0.366636	0.528016	0.815787	proteasome 26S subunit, ATPase 3	5702	ENSG00000165916	PSMC3	NM_002804,NP_002795,XM_011520232,XM_011520233,XP_011518534,XP_011518535	P17980	11	-47440319	-47448024
11715816_at	5.08423	0.101058	0.132683	0.124677	0.422142	0.0166559	0.48451	0.0316251	0.0236192	0.321084	-0.0844016	0.383452	-0.116027	0.359833	0.676919	0.485424	0.569033	0.134821	0.962325	0.416473	0.908477	0.936339	0.351532	0.834908	0.541551	0.757618	0.561196	0.864655	0.744897	0.802233	0.367778	0.987008	0.691651	0.967789	0.977736	0.634085	0.938477	0.784313	0.904702	0.797064	ZFP36 ring finger protein-like 2	678	ENSG00000152518	ZFP36L2	NM_006887,NP_008818	P47974	2	-43449540	-43453745
11715817_at	9.41199	-0.270549	-0.214807	-0.0872922	0.321279	-0.682027	0.180504	0.055742	0.183257	0.591828	-0.411478	0.451053	-0.46722	0.267796	0.109868	0.105209	0.564376	0.100504	0.00648472	0.661146	0.76965	0.3717	0.0147991	0.144887	0.300461	0.0756066	0.531969	0.32386	0.315197	0.799076	0.306422	0.0456297	0.856424	0.910293	0.652642	0.083102	0.384181	0.58387	0.255041	0.777823	ZFP36 ring finger protein-like 2	678	ENSG00000152518	ZFP36L2	NM_006887,NP_008818	P47974	2	-43449540	-43453745
11715818_at	10.6383	0.0684633	-0.156413	0.0385415	0.397188	-0.146601	0.273914	-0.224876	-0.0299218	0.328725	-0.215064	0.205451	0.00981216	0.235373	0.646403	0.183336	0.774578	0.0236239	0.499876	0.455095	0.186681	0.869372	0.123093	0.389223	0.59485	0.966152	0.536774	0.848064	0.442604	0.912601	0.115738	0.755487	0.722371	0.447348	0.952804	0.347495	0.668459	0.818149	0.988364	0.781081	ZFP36 ring finger protein-like 2	678	ENSG00000152518	ZFP36L2	NM_006887,NP_008818	P47974	2	-43449540	-43453745
11715819_a_at	8.46102	-0.130835	0.0678656	-0.00142302	-0.145241	-0.017193	-0.219876	0.198701	0.129412	-0.0144055	0.113642	-0.089041	-0.0850586	-0.218453	0.188257	0.381948	0.987266	0.205943	0.904809	0.366029	0.0797315	0.285059	0.918095	0.491944	0.727835	0.579243	0.387604	0.449633	0.662119	0.995691	0.473419	0.966277	0.64764	0.264037	0.567781	0.97135	0.749667	0.890512	0.808761	0.667112	low density lipoprotein receptor-related protein associated protein 1	4043	ENSG00000163956	LRPAP1	NM_002337,NP_002328,NR_110005	P30533	4	-3505323,-3505323	-3534224,-3533876
11715821_a_at	7.18093	-0.174825	-0.12934	-0.119489	-0.503145	-0.601205	-0.481373	0.0454844	0.0553354	-0.328321	-0.426381	-0.306549	-0.471865	-0.361884	0.322445	0.349862	0.452834	0.0154522	0.0212913	0.267394	0.819972	0.796756	0.19106	0.150182	0.501801	0.0872097	0.421636	0.606372	0.632533	0.720676	0.085693	0.10768	0.548232	0.932432	0.922236	0.45352	0.392514	0.756802	0.279845	0.695862	synaptophysin-like 1	6856	ENSG00000008282	SYPL1	NM_006754,NM_182715,NP_006745,NP_874384,XM_006716099,XP_006716162	A4D0R1,Q16563	7	-105730813,-105730813	-105752791,-105753093
11715822_s_at	7.42576	-0.0843915	0.0258145	0.0236715	-0.355433	-0.448995	-0.0788132	0.110206	0.108063	-0.271042	-0.364603	0.00557823	-0.474809	-0.102485	0.468571	0.776801	0.821412	0.00976308	0.00953721	0.782355	0.404564	0.446891	0.103162	0.0636031	0.985202	0.0100902	0.729766	0.732448	0.913598	0.933014	0.0615526	0.0605087	0.91607	0.681653	0.716111	0.311444	0.227999	0.994983	0.0630177	0.891421	synaptophysin-like 1	6856	ENSG00000008282	SYPL1	NM_006754,NM_182715,NP_006745,NP_874384,XM_006716099,XP_006716162	A4D0R1,Q16563	7	-105730813,-105730813	-105752791,-105753093
11715823_x_at	9.30169	-0.0197083	0.0625273	0.0293476	-0.264676	-0.299405	-0.0136531	0.0822356	0.0490559	-0.244968	-0.279697	0.00605529	-0.361932	-0.0430007	0.858774	0.471882	0.769042	0.0415687	0.0663595	0.959938	0.51358	0.716677	0.121843	0.13371	0.983145	0.0379668	0.879074	0.948315	0.734906	0.91007	0.171766	0.234286	0.986227	0.765297	0.885212	0.34535	0.365941	0.994199	0.161359	0.956668	synaptophysin-like 1	6856	ENSG00000008282	SYPL1	NM_006754,NM_182715,NP_006745,NP_874384,XM_006716099,XP_006716162	A4D0R1,Q16563	7	-105730813,-105730813	-105752791,-105753093
11715824_at	8.82937	-0.300799	-0.170679	-0.0498579	-0.177261	-0.509723	0.392689	0.13012	0.250941	0.123538	-0.208924	0.693488	-0.339044	0.442547	0.0462339	0.146063	0.710422	0.304231	0.0208658	0.284114	0.441864	0.169655	0.558473	0.40172	0.074942	0.144673	0.245991	0.184635	0.386041	0.882	0.587913	0.106093	0.56678	0.712137	0.422703	0.795322	0.679157	0.253609	0.383804	0.523578	NOP10 ribonucleoprotein	55505	ENSG00000182117	NOP10	NM_018648,NP_061118	Q9NPE3	15	-34633916	-34635362
11715825_a_at	9.00704	-0.211028	-0.0685984	-0.028547	0.074727	-0.0697875	-0.140421	0.142429	0.182481	0.285755	0.14124	0.0706065	-0.00118917	-0.111874	0.0265412	0.350277	0.735056	0.489673	0.608098	0.540966	0.182137	0.112746	0.0338206	0.367073	0.770428	0.993453	0.63928	0.125796	0.632865	0.893706	0.748033	0.826059	0.783916	0.440831	0.329098	0.148982	0.648578	0.9106	0.997812	0.844097	protein arginine methyltransferase 1	3276	ENSG00000126457	PRMT1	NM_001207042,NM_001536,NM_198318,NM_198319,NP_001193971,NP_001527,NP_938074,NR_033397,XM_005258842,XM_005258844,XM_011526892,XP_005258899,XP_005258901,XP_011525194	A0A087X1W2,H7C2I1,Q99873,B4DJ87	19	50180408	50191707
11715826_x_at	7.35883	-0.317893	0.245936	-0.0763583	-0.0763083	-0.53795	-0.230213	0.563828	0.241534	0.241584	-0.220057	0.0876792	-0.783885	-0.153855	0.0255886	0.027401	0.545624	0.637045	0.00984933	0.503124	0.000660248	0.159873	0.225468	0.347811	0.808644	0.000538865	0.666622	0.122531	0.128684	0.787076	0.84275	0.0619509	0.757736	0.00820541	0.407746	0.498433	0.630627	0.92755	0.00699723	0.859225	high mobility group 20B	10362	ENSG00000064961	HMG20B	NM_006339,NP_006330	Q9P0W2	19	3572942	3579081
11715827_s_at	8.51767	-0.469543	-0.232457	0.206572	-0.232604	-0.350023	0.348337	0.237086	0.676116	0.236939	0.119521	0.817881	-0.117566	0.141765	0.00223845	0.0487735	0.126286	0.178024	0.108436	0.340774	0.162449	0.000365936	0.262498	0.630251	0.0361964	0.609996	0.708474	0.020745	0.191408	0.353081	0.434926	0.321249	0.624126	0.41165	0.00517712	0.542663	0.83887	0.156131	0.827228	0.880888	NA	NA	NA	NA	NA	NA	NA	NA	NA
11715828_a_at	7.59834	-0.825617	-0.173286	0.127672	-0.343754	-0.680757	0.212458	0.652331	0.953289	0.481863	0.144861	1.03807	-0.50747	0.0847856	6.93107e-06	0.197203	0.407768	0.0843144	0.00748982	0.612025	0.00117666	1.83056e-05	0.0493038	0.611421	0.021026	0.058143	0.845536	0.000213854	0.461871	0.684458	0.273781	0.0507531	0.82836	0.0127591	0.000474031	0.192796	0.82803	0.106676	0.214926	0.942773	mannose-6-phosphate receptor (cation dependent)	4074	ENSG00000003056	M6PR	NM_001207024,NM_002355,NP_001193953,NP_002346,XM_005253376,XM_011520672,XP_005253433,XP_011518974	F5GX30,P20645	12	-9092956	-9102357
11715829_at	6.37157	-0.442221	-0.0136537	0.0102591	-0.531746	-0.959349	-0.276197	0.428567	0.45248	-0.0895247	-0.517128	0.166024	-0.945695	-0.286456	0.104075	0.948431	0.966344	0.0909665	0.0165366	0.676439	0.164071	0.171618	0.814749	0.252924	0.811886	0.0262046	0.677203	0.313106	0.982125	0.988416	0.287537	0.0899433	0.864424	0.414226	0.425577	0.930228	0.531664	0.928995	0.124667	0.86483	plastin 3	5358	ENSG00000102024	PLS3	NM_001136025,NM_001172335,NM_001282337,NM_001282338,NM_005032,NP_001129497,NP_001165806,NP_001269266,NP_001269267,NP_005023,XM_011537534,XP_011535836	P13797,B4DPW9	X	114795176,114827818	114885179,114885179
11715830_s_at	9.53299	-0.0556426	0.0417388	0.0383044	-0.22296	-0.534693	0.237623	0.0973814	0.093947	-0.167317	-0.479051	0.293266	-0.576432	0.199319	0.739421	0.75008	0.799618	0.250725	0.0306672	0.563049	0.608196	0.645399	0.481042	0.0896503	0.49869	0.0288705	0.640683	0.895801	0.900956	0.923393	0.528996	0.13928	0.798231	0.82611	0.84755	0.741547	0.28494	0.754639	0.133514	0.844959	plastin 3	5358	ENSG00000102024	PLS3	NM_001136025,NM_001172335,NM_001282337,NM_001282338,NM_005032,NP_001129497,NP_001165806,NP_001269266,NP_001269267,NP_005023,XM_011537534,XP_011535836	P13797,B4DPW9	X	114795176,114827818	114885179,114885179
11715831_s_at	8.80533	-0.000142533	0.0104017	0.0152237	-0.0458212	-0.508089	0.15446	0.0105442	0.0153663	-0.0456787	-0.507946	0.154603	-0.51849	0.139236	0.998826	0.890985	0.861741	0.68245	0.00055554	0.51656	0.923602	0.896563	0.739514	0.00240054	0.538032	0.000911298	0.573721	0.999624	0.961041	0.949598	0.867579	0.00716495	0.767423	0.973341	0.963201	0.895849	0.0218566	0.781981	0.0104994	0.805333	surfeit 4	6836	ENSG00000148248,ENSG00000280951	SURF4	NM_001280788,NM_001280789,NM_001280790,NM_001280791,NM_001280792,NM_001280793,NM_033161,NP_001267717,NP_001267718,NP_001267719,NP_001267720,NP_001267721,NP_001267722,NP_149351,XM_011518943,XM_011518944,XM_011518945,XM_011548771,XM_011548772,XM_011548773,XP_011517245,XP_011517246,XP_011517247,XP_011547073,XP_011547074,XP_011547075	O15260,B7Z1G8,B7Z7A8	9	-136228324,-136228324	-136243037,-136244820
11715832_s_at	6.26479	0.429147	-0.1199	-0.10501	0.053251	-0.251356	0.222415	-0.549048	-0.534158	-0.375896	-0.680504	-0.206732	-0.131456	0.327426	0.000580822	0.202818	0.331643	0.699855	0.151185	0.449123	0.000124412	0.000457715	0.0291405	0.00104256	0.504483	0.478802	0.284872	0.0074214	0.469438	0.615395	0.876401	0.394058	0.71773	0.00220843	0.00616546	0.134375	0.0116422	0.758824	0.739992	0.567565	surfeit 4	6836	ENSG00000148248,ENSG00000280951	SURF4	NM_001280788,NM_001280789,NM_001280790,NM_001280791,NM_001280792,NM_001280793,NM_033161,NP_001267717,NP_001267718,NP_001267719,NP_001267720,NP_001267721,NP_001267722,NP_149351,XM_011518943,XM_011518944,XM_011518945,XM_011548771,XM_011548772,XM_011548773,XP_011517245,XP_011517246,XP_011517247,XP_011547073,XP_011547074,XP_011547075	O15260,B7Z1G8,B7Z7A8	9	-136228324,-136228324	-136243037,-136244820
11715833_a_at	6.1705	0.190749	-0.125829	-0.0798872	0.0580443	-0.15031	-0.163456	-0.316578	-0.270636	-0.132705	-0.341059	-0.354205	-0.0244807	-0.0835683	0.102988	0.168544	0.445711	0.664816	0.37391	0.565901	0.0182989	0.0587543	0.420207	0.0813675	0.239866	0.891628	0.777525	0.3111	0.421003	0.715162	0.85829	0.654703	0.800195	0.096694	0.216466	0.694697	0.267543	0.516165	0.961291	0.913922	RuvB-like AAA ATPase 1	8607	ENSG00000175792	RUVBL1	NM_003707,NP_003698,XM_005247841,XM_011513248,XM_011513249,XM_011513250,XP_005247898,XP_011511550,XP_011511551,XP_011511552,XR_924202	Q9Y265,E7ETR0	3	-127799799	-127842671
11715834_x_at	6.03277	0.293301	-0.0376947	-0.0438082	0.0316286	-0.302464	-0.112107	-0.330996	-0.337109	-0.261672	-0.595765	-0.405408	-0.26477	-0.0682987	0.00856537	0.658553	0.655663	0.801418	0.0592424	0.674843	0.00892704	0.0130118	0.0930878	0.00157325	0.15299	0.1198	0.805753	0.0559289	0.854958	0.85342	0.924266	0.217617	0.863617	0.0576377	0.0758146	0.291809	0.0158829	0.396944	0.341744	0.926257	RuvB-like AAA ATPase 1	8607	ENSG00000175792	RUVBL1	NM_003707,NP_003698,XM_005247841,XM_011513248,XM_011513249,XM_011513250,XP_005247898,XP_011511550,XP_011511551,XP_011511552,XR_924202	Q9Y265,E7ETR0	3	-127799799	-127842671
11715835_a_at	8.56311	-0.27944	-0.0979838	0.0939276	-0.290697	-0.28459	0.15474	0.181456	0.373367	-0.0112579	-0.00515049	0.434179	-0.186606	0.0608122	0.0375881	0.346004	0.432395	0.0604347	0.142341	0.633983	0.229315	0.0231821	0.952137	0.98141	0.207407	0.364478	0.857083	0.160258	0.629067	0.704542	0.220464	0.38015	0.841024	0.503272	0.114249	0.983506	0.993643	0.475268	0.646207	0.947691	proteasome subunit alpha 3	5684	ENSG00000100567	PSMA3	NM_002788,NM_152132,NP_002779,NP_687033,NR_038123	P25788	14	58711522	58738727
11715836_x_at	8.66373	-0.0936199	-0.128486	0.076688	-0.230955	-0.182305	0.17939	-0.0348663	0.170308	-0.137335	-0.0886851	0.27301	-0.0538188	0.102702	0.419673	0.159381	0.463558	0.087438	0.280928	0.528281	0.790726	0.230174	0.403719	0.646714	0.363483	0.76434	0.728153	0.694245	0.406981	0.728518	0.280342	0.563224	0.775211	0.91978	0.504348	0.680931	0.848274	0.645281	0.907867	0.890639	proteasome subunit alpha 3	5684	ENSG00000100567	PSMA3	NM_002788,NM_152132,NP_002779,NP_687033,NR_038123	P25788	14	58711522	58738727
11715837_a_at	9.25037	-0.556175	-0.269357	0.113853	-0.399297	-0.364555	0.618587	0.286817	0.670028	0.156878	0.19162	1.17476	-0.0951973	0.504734	0.00996176	0.105927	0.549723	0.104209	0.236649	0.233971	0.232736	0.010886	0.59976	0.586559	0.0340203	0.770824	0.349366	0.0624529	0.316625	0.78971	0.31337	0.512254	0.508947	0.50743	0.066573	0.821124	0.813181	0.149569	0.910777	0.632083	hexosaminidase B (beta polypeptide)	3074	ENSG00000049860	HEXB	NM_000521,NM_001292004,NP_000512,NP_001278933	A0A024RAJ6,P07686,Q5URX0	5	73980968,73935847	74017113,74017113
11715838_a_at	7.1315	-0.217031	-0.131477	0.0702172	-0.449225	-0.110155	0.397208	0.0855541	0.287248	-0.232194	0.106876	0.614239	0.0213217	0.326991	0.0952111	0.195137	0.546126	0.00342127	0.557023	0.21139	0.558776	0.0707615	0.205974	0.619642	0.0685798	0.914969	0.321417	0.295973	0.459105	0.787437	0.0284955	0.794375	0.480504	0.795519	0.244359	0.473454	0.832807	0.23944	0.970234	0.605392	sialidase 1 (lysosomal sialidase)	4758	ENSG00000204386,ENSG00000223957,ENSG00000184494,ENSG00000227129,ENSG00000227315,ENSG00000234846,ENSG00000234343,ENSG00000228691	NEU1	NM_000434,NP_000425	Q5JQI0,Q99519	6	-31826828,-3141583,-3336575,-3112414,-3169887,-3206706,-3120619,-3159576	-31830709,-3145464,-3340456,-3116295,-3173768,-3210587,-3124500,-3163457
11715839_a_at	5.54527	0.242753	-0.170524	0.177751	0.00134157	0.242017	-0.187468	-0.413277	-0.0650023	-0.241411	-0.000736232	-0.430221	0.412541	-0.365219	0.0768441	0.111813	0.149462	0.993171	0.222567	0.573846	0.00883141	0.694678	0.21191	0.997408	0.222914	0.0530082	0.29336	0.257806	0.32745	0.391443	0.997704	0.494807	0.805409	0.0571887	0.873767	0.481224	0.99913	0.495221	0.202259	0.576652	succinate dehydrogenase complex, subunit C, integral membrane protein, 15kDa	6391	ENSG00000143252	SDHC	NM_001035511,NM_001035512,NM_001035513,NM_001278172,NM_003001,NP_001030588,NP_001030589,NP_001030590,NP_001265101,NP_002992,NR_103459	Q99643	1	161284165	161334535
11715840_s_at	8.27745	-0.417089	-0.33519	0.097074	-0.0573895	-0.253606	-0.090609	0.0818988	0.514163	0.3597	0.163484	0.32648	0.0815847	-0.187683	0.0010994	0.000831547	0.382808	0.686391	0.159184	0.764041	0.55774	0.000982887	0.0420132	0.427111	0.306691	0.668902	0.550219	0.0121215	0.00979296	0.662923	0.869691	0.406664	0.90775	0.794838	0.0111308	0.173012	0.700221	0.590322	0.860491	0.789997	succinate dehydrogenase complex, subunit C, integral membrane protein, 15kDa	6391	ENSG00000143252	SDHC	NM_001035511,NM_001035512,NM_001035513,NM_001278172,NM_003001,NP_001030588,NP_001030589,NP_001030590,NP_001265101,NP_002992,NR_103459	Q99643	1	161284165	161334535
11715841_at	3.84401	0.204239	0.445112	-0.271431	0.0912056	0.25264	-0.188969	0.240873	-0.47567	-0.113034	0.0484008	-0.393208	-0.192472	0.0824623	0.151397	0.00013699	0.0361215	0.576857	0.221579	0.586253	0.136238	0.00718895	0.573005	0.837579	0.284292	0.381052	0.819156	0.394396	0.00238375	0.155911	0.807238	0.493567	0.812985	0.370204	0.0492381	0.804851	0.939503	0.566963	0.661334	0.93211	mitogen-activated protein kinase 1	5594	ENSG00000100030	MAPK1	NM_002745,NM_138957,NP_002736,NP_620407	P28482,Q1HBJ4,Q499G7	22	-22113946,-22123318	-22221970,-22221970
11715842_a_at	5.86828	0.111916	-0.0233609	-0.623766	-0.187874	-0.0667019	-0.73299	-0.135277	-0.735682	-0.29979	-0.178618	-0.844906	-0.043341	-0.109225	0.471048	0.847428	2.85776e-05	0.295973	0.767417	0.0571492	0.442801	0.000214185	0.175211	0.490995	0.0380657	0.856892	0.782468	0.734364	0.943534	0.000680917	0.579299	0.909302	0.212537	0.712926	0.0034013	0.430891	0.748948	0.161651	0.947609	0.916112	mitogen-activated protein kinase 1	5594	ENSG00000100030	MAPK1	NM_002745,NM_138957,NP_002736,NP_620407	P28482,Q1HBJ4,Q499G7	22	-22113946,-22123318	-22221970,-22221970
11715843_at	10.4676	0.0443728	0.208477	-0.408902	0.0380417	0.0854567	-0.652126	0.164104	-0.453275	-0.00633109	0.041084	-0.696499	-0.12302	-0.243224	0.726843	0.0389933	0.000623542	0.795432	0.643858	0.0393002	0.256958	0.00448239	0.971938	0.846434	0.0369154	0.532629	0.453739	0.890048	0.164378	0.00784551	0.92162	0.846718	0.165278	0.536248	0.0347846	0.990257	0.943108	0.158319	0.778283	0.721346	mitogen-activated protein kinase 1	5594	ENSG00000100030	MAPK1	NM_002745,NM_138957,NP_002736,NP_620407	P28482,Q1HBJ4,Q499G7	22	-22113946,-22123318	-22221970,-22221970
11715844_s_at	8.90464	-0.0447503	0.381921	0.299949	-0.328034	-0.827483	-0.621303	0.426672	0.344699	-0.283283	-0.782732	-0.576553	-1.2094	-0.921252	0.866537	0.0703277	0.214308	0.288208	0.0354948	0.343251	0.160886	0.290535	0.453802	0.0817268	0.403917	0.00444132	0.177933	0.951644	0.243382	0.484343	0.571236	0.154043	0.626422	0.409349	0.573732	0.721405	0.268303	0.681081	0.034546	0.434791	protein tyrosine phosphatase, receptor type, F	5792	ENSG00000142949	PTPRF	NM_002840,NM_130440,NP_002831,NP_569707,XM_005271079,XM_005271080,XM_005271081,XM_005271082,XM_006710795,XM_006710796,XM_006710797,XM_006710798,XM_006710799,XM_006710800,XM_006710801,XM_011541871,XM_011541872,XM_011541873,XP_005271136,XP_005271137,XP_005271138,XP_005271139,XP_006710858,XP_006710859,XP_006710860,XP_006710861,XP_006710862,XP_006710863,XP_006710864,XP_011540173,XP_011540174,XP_01154…	P10586	1	43996546	44089343
11715845_s_at	8.10493	-0.0295809	0.388556	0.345541	-0.392111	-0.870743	-0.327248	0.418137	0.375122	-0.36253	-0.841162	-0.297667	-1.2593	-0.672788	0.917092	0.0841606	0.180502	0.234709	0.0380725	0.639154	0.197438	0.281218	0.369478	0.079677	0.685818	0.00544535	0.354961	0.970962	0.273473	0.438468	0.509919	0.161667	0.844018	0.462249	0.563536	0.650663	0.263924	0.869407	0.0401382	0.637339	protein tyrosine phosphatase, receptor type, F	5792	ENSG00000142949	PTPRF	NM_002840,NM_130440,NP_002831,NP_569707,XM_005271079,XM_005271080,XM_005271081,XM_005271082,XM_006710795,XM_006710796,XM_006710797,XM_006710798,XM_006710799,XM_006710800,XM_006710801,XM_011541871,XM_011541872,XM_011541873,XP_005271136,XP_005271137,XP_005271138,XP_005271139,XP_006710858,XP_006710859,XP_006710860,XP_006710861,XP_006710862,XP_006710863,XP_006710864,XP_011540173,XP_011540174,XP_01154…	P10586	1	43996546	44089343
11715846_at	5.13254	1.20739	-0.30746	0.525669	1.44686	1.76269	2.33532	-1.51485	-0.681723	0.239465	0.555301	1.12793	2.07015	1.80966	0.0283178	0.469092	0.283599	0.0231165	0.0277791	0.0819697	0.0157254	0.303623	0.754988	0.539589	0.421673	0.0157026	0.192734	0.131718	0.732868	0.566167	0.114017	0.129968	0.268802	0.0867749	0.587274	0.903327	0.783006	0.695896	0.0866872	0.455834	EGF containing fibulin-like extracellular matrix protein 1	2202	ENSG00000115380	EFEMP1	NM_001039348,NM_001039349,NM_004105,NP_001034437,NP_001034438,XM_005264205,XP_005264262	B2R6M6,Q12805	2	-56093096	-56151298
11715847_x_at	9.03513	-1.00498	-0.212148	-0.143121	-1.02794	-1.4332	0.0363054	0.792828	0.861854	-0.0229623	-0.428225	1.04128	-1.22105	0.179426	0.000192239	0.292387	0.536353	0.000852061	0.000249995	0.953957	0.00786029	0.00722187	0.949586	0.318776	0.11951	0.00291373	0.783798	0.0031252	0.575647	0.780789	0.00997937	0.00384481	0.984184	0.052544	0.0494031	0.982584	0.602709	0.341244	0.0253174	0.916727	plasminogen activator, tissue	5327	ENSG00000104368	PLAT	NM_000930,NM_000931,NM_033011,NP_000921,NP_127509	P00750	8	-42032235	-42065194
11715851_s_at	2.86242	0.465618	0.12492	0.0454728	0.219934	-0.0838056	-0.377297	-0.340698	-0.420145	-0.245684	-0.549423	-0.842915	-0.208726	-0.42277	0.00155569	0.263267	0.72259	0.182588	0.684965	0.280692	0.0372896	0.017419	0.224419	0.022923	0.0242303	0.344403	0.24532	0.0157482	0.543609	0.888029	0.441507	0.868968	0.562929	0.159394	0.0933568	0.497115	0.113345	0.117894	0.627482	0.522779	clusterin	1191	ENSG00000120885	CLU	NM_001831,NP_001822,NR_038335,NR_045494,XM_006716284,XP_006716347	P10909	8	-27454433,-27454433,-27454433	-27468954,-27472328,-27469268
11715852_at	8.21355	0.657535	-0.134223	-0.129577	0.205795	-0.633008	-0.245072	-0.791758	-0.787112	-0.45174	-1.29054	-0.902606	-0.498785	-0.115495	0.000435443	0.33923	0.422654	0.32062	0.017059	0.576747	0.000204995	0.000546414	0.0778234	4.71645e-05	0.0541372	0.0751371	0.800111	0.00593291	0.622668	0.696719	0.604514	0.0919479	0.807161	0.00328769	0.00707238	0.259995	0.00101486	0.20509	0.25401	0.92363	platelet-derived growth factor receptor, beta polypeptide	5159	ENSG00000113721	PDGFRB	NM_002609,NP_002600,XM_005268464,XM_011537658,XM_011537659,XM_011537660,XP_005268521,XP_011535960,XP_011535961,XP_011535962	P09619,Q59F04	5	-149493401	-149535422
11715853_a_at	3.37983	0.25133	-0.0246956	-0.0343046	0.135339	0.277767	-0.273395	-0.276025	-0.285634	-0.115991	0.0264373	-0.524725	0.302463	-0.239091	0.0249361	0.774616	0.729867	0.289169	0.0860805	0.313271	0.0298246	0.0362778	0.458114	0.885684	0.0687213	0.0796472	0.395858	0.120289	0.912608	0.891456	0.572255	0.277435	0.597219	0.136616	0.156404	0.724579	0.959083	0.239758	0.263849	0.674309	platelet-derived growth factor receptor, beta polypeptide	5159	ENSG00000113721	PDGFRB	NM_002609,NP_002600,XM_005268464,XM_011537658,XM_011537659,XM_011537660,XP_005268521,XP_011535960,XP_011535961,XP_011535962	P09619,Q59F04	5	-149493401	-149535422
11715854_at	2.97846	-0.0275187	-0.0233382	-0.0164804	0.0609284	0.0795686	-0.0299517	0.00418045	0.0110383	0.0884471	0.107087	-0.00243299	0.102907	-0.0134713	0.776663	0.758761	0.850616	0.587	0.573201	0.899865	0.969702	0.925672	0.52059	0.509281	0.992266	0.494492	0.956589	0.913533	0.905218	0.944921	0.813468	0.804957	0.964399	0.989478	0.974037	0.770051	0.762164	0.997408	0.751509	0.985185	platelet-derived growth factor receptor, beta polypeptide	5159	ENSG00000113721	PDGFRB	NM_002609,NP_002600,XM_005268464,XM_011537658,XM_011537659,XM_011537660,XP_005268521,XP_011535960,XP_011535961,XP_011535962	P09619,Q59F04	5	-149493401	-149535422
11715855_a_at	6.9812	-0.896016	0.0128692	0.0215519	-0.00834337	-0.229124	-0.011255	0.908885	0.917568	0.887672	0.666892	0.884761	-0.241993	-0.0328069	2.67225e-14	0.861689	0.800037	0.938952	0.0981059	0.961208	1.93137e-12	1.74866e-11	4.99486e-09	6.4822e-05	0.000519156	0.101146	0.891548	1.56645e-11	0.949579	0.923596	0.978772	0.301706	0.98662	6.0769e-10	4.00501e-09	4.96619e-07	0.00131204	0.00679321	0.307633	0.961253	prolylcarboxypeptidase (angiotensinase C)	5547	ENSG00000137509	PRCP	NM_005040,NM_199418,NP_005031,NP_955450,XM_005274093,XP_005274150	A0A024R5L0,P42785,B7Z7Q6	11	-82535408	-82611557
11715856_s_at	9.57991	-0.615327	0.0359996	0.128672	0.216002	-0.0746539	0.124816	0.651327	0.743999	0.83133	0.540673	0.740144	-0.110653	-0.00385542	1.20973e-09	0.602538	0.108983	0.0368443	0.561004	0.564512	8.68026e-09	1.57253e-09	4.78495e-09	0.000447707	0.0017442	0.419366	0.986328	1.48781e-07	0.822731	0.322191	0.158121	0.796938	0.799175	7.90674e-07	1.86092e-07	4.79015e-07	0.00606018	0.0171697	0.694004	0.995369	prolylcarboxypeptidase (angiotensinase C)	5547	ENSG00000137509	PRCP	NM_005040,NM_199418,NP_005031,NP_955450,XM_005274093,XP_005274150	A0A024R5L0,P42785,B7Z7Q6	11	-82535408	-82611557
11715857_a_at	7.14884	0.0343177	0.0527122	-0.0310426	-0.0890359	-0.0398616	-0.714296	0.0183945	-0.0653603	-0.123354	-0.0741793	-0.748614	-0.0925738	-0.683254	0.841998	0.696003	0.841588	0.654609	0.873535	0.0941532	0.924985	0.755702	0.613498	0.796482	0.0961446	0.728824	0.123006	0.94131	0.874462	0.941157	0.852838	0.954387	0.293921	0.973801	0.90368	0.829191	0.92207	0.297851	0.890967	0.347362	NCK-associated protein 1	10787	ENSG00000061676	NCKAP1	NM_013436,NM_205842,NP_038464,NP_995314,XM_006712200,XM_006712201,XP_006712263,XP_006712264	Q9Y2A7	2	-183789578	-183903586
11715858_s_at	9.29852	0.456528	0.0803369	0.0149168	0.152796	0.126152	-0.21957	-0.376191	-0.441611	-0.303732	-0.330376	-0.676097	0.0458152	-0.234486	0.000169055	0.375013	0.885966	0.253533	0.452834	0.438702	0.00518602	0.00239077	0.0663169	0.0895442	0.0260121	0.797765	0.426448	0.00282097	0.655743	0.959209	0.532399	0.720676	0.709689	0.0387153	0.0217925	0.234207	0.284741	0.12401	0.922628	0.699714	NCK-associated protein 1	10787	ENSG00000061676	NCKAP1	NM_013436,NM_205842,NP_038464,NP_995314,XM_006712200,XM_006712201,XP_006712263,XP_006712264	Q9Y2A7	2	-183789578	-183903586
11715859_at	6.77635	-0.516172	-0.0418998	0.145495	-0.240983	-0.340211	0.111071	0.474273	0.661667	0.27519	0.175961	0.627243	-0.298311	-0.0344238	3.37253e-07	0.561085	0.0826339	0.0258183	0.0128426	0.622762	2.08929e-05	1.06732e-07	0.0375732	0.25403	0.0100389	0.0392752	0.883328	1.73665e-05	0.797005	0.270209	0.123358	0.0750659	0.834624	0.000527777	6.58855e-06	0.160219	0.532954	0.0627899	0.165199	0.958297	NA	NA	NA	NA	NA	NA	NA	NA	NA
11715860_a_at	3.8105	-0.394171	-0.0665434	0.00887659	-0.0810205	-0.310046	-0.0673462	0.327628	0.403048	0.31315	0.0841254	0.326825	-0.243502	-0.0762227	0.000289917	0.413751	0.924407	0.499554	0.042835	0.791336	0.006705	0.00207944	0.0359847	0.627498	0.225697	0.133023	0.773356	0.00432013	0.689485	0.973602	0.755235	0.175282	0.919963	0.0467648	0.0196107	0.155498	0.837258	0.498694	0.364761	0.912031	NA	NA	NA	NA	NA	NA	NA	NA	NA
11715861_a_at	7.73032	0.0293847	0.0905021	-0.105647	-0.147957	-0.220484	0.0368491	0.0611175	-0.135031	-0.177342	-0.249869	0.00746447	-0.310986	0.142496	0.815505	0.360271	0.353846	0.310904	0.231095	0.905085	0.669073	0.380687	0.322106	0.237209	0.981724	0.114409	0.657631	0.930537	0.642343	0.636332	0.594745	0.505516	0.96638	0.860578	0.661049	0.606045	0.512993	0.993724	0.332164	0.854433	actinin, alpha 4	81	ENSG00000130402	ACTN4	NM_004924,NP_004915,XM_005259281,XM_005259282,XM_006723406,XP_005259338,XP_005259339,XP_006723469	O43707	19	39138266	39221171
11715862_x_at	8.04728	-0.415585	0.103609	-0.0786441	-0.198834	-0.154063	-0.299066	0.519194	0.336941	0.216752	0.261523	0.116519	-0.257671	-0.220422	0.000629546	0.258482	0.455287	0.142747	0.364814	0.297523	0.000189854	0.0200934	0.192113	0.181875	0.69935	0.156785	0.45937	0.00790724	0.538063	0.722501	0.380786	0.646518	0.580862	0.00309441	0.10334	0.454943	0.440445	0.876132	0.402898	0.725438	CDP-diacylglycerol--inositol 3-phosphatidyltransferase	10423	ENSG00000103502	CDIPT	NM_001286585,NM_001286586,NM_006319,NM_145752,NP_001273514,NP_001273515,NP_006310,XM_005255038,XP_005255095	A8K3L7,O14735,B3KY94	16	-29869676	-29874609
11715863_x_at	7.7994	-0.726428	0.0871898	-0.0992638	0.040514	-0.445542	-0.325416	0.813618	0.627164	0.766942	0.280885	0.401012	-0.532732	-0.226152	9.90485e-08	0.365854	0.371372	0.775163	0.0145925	0.28198	1.35784e-07	7.61463e-05	3.46151e-05	0.173541	0.209331	0.00642496	0.471056	6.18661e-06	0.647494	0.652363	0.912864	0.0822724	0.564374	8.03532e-06	0.00149257	0.000792558	0.428407	0.477829	0.0453202	0.734365	dimethylarginine dimethylaminohydrolase 2	23564	ENSG00000213722,ENSG00000227317,ENSG00000228128,ENSG00000225635,ENSG00000206395,ENSG00000226634,ENSG00000233076	DDAH2	NM_001303007,NM_001303008,NM_013974,NP_001289936,NP_001289937,NP_039268,XM_011514448,XM_011547196,XM_011547610,XM_011547847,XM_011548016,XM_011548205,XM_011548389,XP_011512750,XP_011545498,XP_011545912,XP_011546149,XP_011546318,XP_011546507,XP_011546691	O95865,V9HW53	6	-3025630,-31694813,-3204430,-2980382,-3037703,-3074496,-2988443,-31694813,-2988443,-3025630,-3204430,-2980382,-3037703,-3074496	-3028859,-31698042,-3207659,-2983611,-3040932,-3077725,-2991672,-31697278,-2990908,-3028095,-3206895,-2982847,-3040168,-3076961
11715864_a_at	7.469	0.0545681	-0.0540091	-0.195077	0.188045	0.431616	-0.291635	-0.108577	-0.249645	0.133477	0.377048	-0.346204	0.485625	-0.0965587	0.706419	0.634223	0.138451	0.263138	0.0434643	0.412958	0.509449	0.160537	0.516121	0.122234	0.357015	0.0333372	0.793887	0.879805	0.841183	0.373861	0.543451	0.177081	0.688812	0.762266	0.408794	0.767064	0.34599	0.639373	0.147552	0.920969	3-hydroxyacyl-CoA dehydratase 3	51495	ENSG00000074696	HACD3	NM_016395,NP_057479,XM_011521664,XP_011519966	Q9P035,H3BRL8	15	65822826	65870693
11715865_a_at	9.51543	-0.0529173	-0.169274	0.141744	-0.0144659	0.324208	0.543892	-0.116357	0.194661	0.0384514	0.377126	0.596809	0.493482	0.402148	0.698074	0.11618	0.251412	0.926832	0.105382	0.107312	0.452971	0.244166	0.842315	0.101028	0.0940372	0.0219868	0.249967	0.875522	0.335377	0.529786	0.974392	0.315542	0.319175	0.720779	0.521345	0.941443	0.307397	0.293701	0.110155	0.528184	ATPase, H+ transporting, lysosomal 14kDa, V1 subunit F	9296	ENSG00000128524	ATP6V1F	NM_001198909,NM_004231,NP_001185838,NP_004222	Q16864,A4D1K0	7	128502856	128505903
11715866_x_at	9.50192	-0.047975	-0.159695	0.112926	-0.00222548	0.314983	0.520662	-0.11172	0.160901	0.0457495	0.362958	0.568637	0.474678	0.407736	0.723797	0.136106	0.357769	0.988674	0.113794	0.121147	0.469018	0.332711	0.812038	0.112572	0.108644	0.0266623	0.241306	0.888682	0.369995	0.640127	0.996208	0.331045	0.344078	0.732791	0.616412	0.929063	0.328769	0.3216	0.126209	0.517897	ATPase, H+ transporting, lysosomal 14kDa, V1 subunit F	9296	ENSG00000128524	ATP6V1F	NM_001198909,NM_004231,NP_001185838,NP_004222	Q16864,A4D1K0	7	128502856	128505903
11715867_x_at	6.68195	0.115547	0.0294229	-0.0340781	-0.216469	0.0512931	-0.285955	-0.0861241	-0.149625	-0.332016	-0.0642538	-0.401502	0.0218702	-0.251877	0.194713	0.671693	0.669961	0.0372831	0.690721	0.191043	0.392787	0.169014	0.00983048	0.664301	0.0831213	0.873483	0.26719	0.458526	0.861994	0.861095	0.159377	0.871783	0.453503	0.671626	0.421721	0.0618624	0.858052	0.271244	0.954379	0.548008	mitochondrial ribosomal protein L41	64975	ENSG00000182154	MRPL41	NM_032477,NP_115866	Q8IXM3	9	140446308	140447007
11715868_a_at	7.58419	-0.112592	0.0544363	0.129855	-0.0855842	-0.222674	-0.000924434	0.167028	0.242447	0.0270077	-0.110082	0.111667	-0.27711	-0.130779	0.194972	0.422031	0.0988315	0.392241	0.0795864	0.99652	0.0916089	0.0238585	0.825403	0.446353	0.617622	0.0414669	0.553353	0.458878	0.696207	0.303145	0.671122	0.263745	0.998856	0.288818	0.116561	0.934817	0.715671	0.831628	0.171496	0.791909	TERF1 (TRF1)-interacting nuclear factor 2	26277	ENSG00000092330	TINF2	NM_001099274,NM_012461,NP_001092744,NP_036593,XM_005267528,XM_005267529,XM_011536642,XP_005267585,XP_005267586,XP_011534944	Q9BSI4,B4DFJ1	14	-24708850	-24711880
11715870_a_at	7.85929	0.0655224	0.0878569	-0.245889	0.116184	-0.184488	-0.211761	0.0223345	-0.311411	0.0506613	-0.250011	-0.277283	-0.272345	0.0341282	0.570207	0.332197	0.0203982	0.384309	0.273334	0.455057	0.864459	0.0294896	0.756611	0.196862	0.354136	0.13073	0.907641	0.80304	0.615906	0.104433	0.664253	0.554947	0.722338	0.95065	0.135524	0.904163	0.461398	0.636618	0.360901	0.967422	ubiquitin fusion degradation 1 like (yeast)	7353	ENSG00000070010	UFD1L	NM_001035247,NM_005659,NP_001030324,NP_005650,XM_005261277,XM_006724319,XM_011530361,XM_011530362,XM_011530363,XP_005261334,XP_006724382,XP_011528663,XP_011528664,XP_011528665	Q92890,Q541A5	22	-19437463	-19466738
11715873_a_at	9.10432	-2.37639	-0.350787	-0.393342	-0.332169	-0.677951	-0.0240145	2.0256	1.98304	2.04422	1.69844	2.35237	-0.327164	0.369327	9.71033e-12	0.129362	0.139631	0.327886	0.114744	0.973345	4.82541e-08	4.37504e-07	5.05593e-06	0.000854413	0.00266326	0.47204	0.62145	2.4393e-09	0.35856	0.375775	0.611756	0.332787	0.990728	3.37602e-06	2.16185e-05	0.000165341	0.0100005	0.0236511	0.735021	0.83387	olfactomedin-like 3	56944	ENSG00000116774	OLFML3	NM_001286352,NM_001286353,NM_020190,NP_001273281,NP_001273282,NP_064575	Q9NRN5,B4DNG0,M1LAK4	1	114522012	114524876
11715876_at	10.301	0.708605	0.00537675	-0.0446541	-0.523543	-0.791248	-0.160589	-0.703228	-0.753259	-1.23215	-1.49985	-0.869194	-0.796625	-0.115935	0.000106549	0.968373	0.775018	0.0105737	0.00237722	0.705598	0.000604451	0.000629954	3.4929e-06	1.84285e-06	0.0555405	0.003977	0.793035	0.0019503	0.989045	0.912768	0.0652206	0.0216948	0.879455	0.0076549	0.00791083	0.000121896	7.18504e-05	0.208563	0.0318172	0.92061	NA	NA	NA	NA	NA	NA	NA	NA	NA
11715877_s_at	10.9977	-0.5537	-0.135952	-0.141023	0.213477	0.205763	-0.210522	0.417748	0.412677	0.767176	0.759463	0.343178	0.341715	-0.0694988	2.71514e-09	0.0362503	0.058554	0.0260927	0.0862477	0.294948	2.37195e-05	8.84053e-05	5.15564e-09	4.00603e-07	0.10732	0.00842601	0.738598	2.95276e-07	0.156313	0.215983	0.124271	0.277794	0.578266	0.000584947	0.00168256	5.0979e-07	2.00683e-05	0.319185	0.0552487	0.895431	cyclin-dependent kinase 2 associated protein 1	8099	ENSG00000111328	CDK2AP1	NM_001270433,NM_001270434,NM_004642,NP_001257362,NP_001257363,NP_004633,NR_073007,NR_073008	O14519	12	-123745516,-123745516,-123745516,-123745516,-123745516	-123756687,-123754781,-123752801,-123756863,-123755649
11715878_a_at	4.84803	-0.83196	0.00603329	-2.49594e-05	-0.316373	-0.370926	-0.257754	0.837994	0.831935	0.515588	0.461035	0.574206	-0.376959	-0.257729	3.02228e-06	0.962648	0.999866	0.0991917	0.124233	0.523699	2.57449e-05	8.84136e-05	0.0296843	0.0966149	0.180116	0.142428	0.539689	0.000108202	0.987111	0.999958	0.303814	0.349433	0.772082	0.000625779	0.00168265	0.136121	0.298773	0.437896	0.380273	0.78308	phosphatidylinositol transfer protein, alpha	5306	ENSG00000174238	PITPNA	NM_006224,NP_006215,XM_011523939,XM_011523940,XP_011522241,XP_011522242	Q00169,V9HWC5,B4E1U1	17	-1421282	-1466110
11715879_a_at	8.27849	0.168721	0.248967	0.057122	-0.16796	0.179202	-0.0949977	0.0802458	-0.111599	-0.336681	0.0104811	-0.263719	-0.0697648	-0.15212	0.0587771	0.000553812	0.473352	0.102332	0.165136	0.660756	0.423484	0.301184	0.00857707	0.943252	0.249865	0.610047	0.499513	0.216522	0.00714672	0.736004	0.309864	0.415771	0.856179	0.697371	0.584699	0.0559804	0.980309	0.528056	0.827258	0.755215	phosphatidylinositol transfer protein, alpha	5306	ENSG00000174238	PITPNA	NM_006224,NP_006215,XM_011523939,XM_011523940,XP_011522241,XP_011522242	Q00169,V9HWC5,B4E1U1	17	-1421282	-1466110
11715880_a_at	7.80486	-0.00274791	0.0860268	-0.0602956	-0.301435	-0.242249	-0.12873	0.0887747	-0.0575477	-0.298687	-0.239501	-0.125982	-0.328275	-0.0684345	0.982953	0.394373	0.603653	0.0455378	0.198047	0.683566	0.543576	0.713917	0.104592	0.267066	0.705196	0.10299	0.834843	0.994145	0.673044	0.82343	0.182759	0.463064	0.868197	0.785705	0.883823	0.314094	0.547903	0.879243	0.311104	0.938456	phosphatidylinositol transfer protein, alpha	5306	ENSG00000174238	PITPNA	NM_006224,NP_006215,XM_011523939,XM_011523940,XP_011522241,XP_011522242	Q00169,V9HWC5,B4E1U1	17	-1421282	-1466110
11715881_a_at	7.33443	-0.358675	-0.211367	0.0384825	-0.258298	-0.28949	0.113516	0.147308	0.397158	0.100378	0.0691853	0.472191	-0.0781229	0.0750335	0.00286689	0.0229835	0.714365	0.0581441	0.0908597	0.69148	0.26727	0.00650946	0.543777	0.722308	0.120465	0.66557	0.800755	0.0250177	0.113553	0.884039	0.214928	0.287315	0.872167	0.548081	0.0457512	0.785874	0.887903	0.342884	0.858666	0.923925	death associated protein 3	7818	ENSG00000132676	DAP3	NM_001199849,NM_001199850,NM_001199851,NM_004632,NM_033657,NP_001186778,NP_001186779,NP_001186780,NP_004623,NP_387506,XM_005245480,XM_005245481,XM_005245482,XM_011509972,XP_005245537,XP_005245538,XP_005245539,XP_011508274	P51398	1	155658881,155658884	155708800,155708800
11715882_s_at	8.19547	-0.083017	-0.157982	-0.0381097	0.039361	-0.24974	0.34608	-0.0749653	0.0449073	0.122378	-0.166723	0.429097	-0.0917576	0.384189	0.433684	0.0598294	0.689887	0.747552	0.107933	0.185368	0.533	0.728027	0.415624	0.347074	0.120293	0.576385	0.157711	0.705659	0.219026	0.871386	0.899826	0.32034	0.445464	0.778519	0.890586	0.690987	0.629999	0.342589	0.806966	0.404329	death associated protein 3	7818	ENSG00000132676	DAP3	NM_001199849,NM_001199850,NM_001199851,NM_004632,NM_033657,NP_001186778,NP_001186779,NP_001186780,NP_004623,NP_387506,XM_005245480,XM_005245481,XM_005245482,XM_011509972,XP_005245537,XP_005245538,XP_005245539,XP_011508274	P51398	1	155658881,155658884	155708800,155708800
11715883_x_at	7.65199	-0.333612	-0.238601	-0.00158194	-0.129292	-0.239325	0.0723272	0.0950105	0.33203	0.20432	0.0942868	0.405939	-0.000723699	0.0739092	0.00265955	0.00582294	0.986982	0.299597	0.128957	0.783964	0.43697	0.0132463	0.182614	0.599805	0.147442	0.996535	0.787587	0.0236273	0.0421605	0.995629	0.58298	0.357809	0.916789	0.708237	0.0767905	0.441549	0.821138	0.388225	0.998866	0.918368	death associated protein 3	7818	ENSG00000132676	DAP3	NM_001199849,NM_001199850,NM_001199851,NM_004632,NM_033657,NP_001186778,NP_001186779,NP_001186780,NP_004623,NP_387506,XM_005245480,XM_005245481,XM_005245482,XM_011509972,XP_005245537,XP_005245538,XP_005245539,XP_011508274	P51398	1	155658881,155658884	155708800,155708800
11715884_a_at	8.16989	-0.00687611	-0.219647	-0.0194051	-0.304413	-0.72446	0.121009	-0.212771	-0.012529	-0.297537	-0.717584	0.127885	-0.504813	0.140414	0.960612	0.0470801	0.87724	0.0616581	0.00060933	0.72336	0.180928	0.941202	0.134778	0.00281599	0.722776	0.0217699	0.692851	0.986439	0.186923	0.955897	0.223445	0.0077028	0.888479	0.439095	0.979604	0.367715	0.0246713	0.888117	0.109397	0.872917	transmembrane protein 248	55069	ENSG00000106609	TMEM248	NM_017994,NP_060464,XM_005250482,XP_005250539	A0A024RDK7,Q9NWD8	7	66386202	66423538
11715886_at	3.05108	0.111966	0.0129499	0.0746854	0.173438	0.101449	-0.0953806	-0.0990166	-0.0372811	0.0614713	-0.0105177	-0.207347	0.0884989	-0.170066	0.245109	0.863099	0.389111	0.120568	0.467796	0.685359	0.364189	0.749992	0.651245	0.947637	0.404469	0.552104	0.48768	0.522534	0.950084	0.668385	0.343079	0.731824	0.86917	0.645951	0.900906	0.850885	0.981845	0.68157	0.791168	0.746529	phosphatidylinositol-5-phosphate 4-kinase, type II, beta	8396	ENSG00000276293,ENSG00000277292	PIP4K2B	NM_003559,NM_138687,NP_003550,XM_011525326,XM_011525327,XM_011525328,XM_011525329,XM_011525330,XM_011525331,XM_011546846,XM_011546847,XM_011546848,XM_011546849,XM_011546850,XM_011546851,XP_011523628,XP_011523629,XP_011523630,XP_011523631,XP_011523632,XP_011523633,XP_011545148,XP_011545149,XP_011545150,XP_011545151,XP_011545152,XP_011545153	P78356	17	-36921943	-36956158
11715887_s_at	4.58792	0.248334	0.142207	0.071686	0.0861039	-0.0774589	0.166273	-0.106127	-0.176648	-0.16223	-0.325793	-0.0820608	-0.219666	0.0945873	0.00523448	0.0386851	0.359574	0.390003	0.53858	0.43432	0.281483	0.0972933	0.188369	0.0266959	0.713965	0.104595	0.668356	0.0389809	0.163496	0.641682	0.669125	0.78237	0.706104	0.56382	0.300105	0.449793	0.12633	0.883835	0.3141	0.860158	phosphatidylinositol-5-phosphate 4-kinase, type II, beta	8396	ENSG00000276293,ENSG00000277292	PIP4K2B	NM_003559,NM_138687,NP_003550,XM_011525326,XM_011525327,XM_011525328,XM_011525329,XM_011525330,XM_011525331,XM_011546846,XM_011546847,XM_011546848,XM_011546849,XM_011546850,XM_011546851,XP_011523628,XP_011523629,XP_011523630,XP_011523631,XP_011523632,XP_011523633,XP_011545148,XP_011545149,XP_011545150,XP_011545151,XP_011545152,XP_011545153	P78356	17	-36921943	-36956158
11715888_s_at	8.63768	0.300152	0.347152	0.0807274	0.113971	0.369643	-0.0144593	0.0469995	-0.219425	-0.186181	0.0694907	-0.314611	0.0224912	-0.0951867	0.0392556	0.00276972	0.533179	0.492218	0.0796692	0.967226	0.772791	0.212269	0.361102	0.771804	0.397757	0.919428	0.794801	0.165156	0.0243651	0.77866	0.749885	0.263904	0.988694	0.911764	0.481682	0.643153	0.911325	0.675865	0.971839	0.921346	phosphatidylinositol-5-phosphate 4-kinase, type II, beta	8396	ENSG00000276293,ENSG00000277292	PIP4K2B	NM_003559,NM_138687,NP_003550,XM_011525326,XM_011525327,XM_011525328,XM_011525329,XM_011525330,XM_011525331,XM_011546846,XM_011546847,XM_011546848,XM_011546849,XM_011546850,XM_011546851,XP_011523628,XP_011523629,XP_011523630,XP_011523631,XP_011523632,XP_011523633,XP_011545148,XP_011545149,XP_011545150,XP_011545151,XP_011545152,XP_011545153	P78356	17	-36921943	-36956158
11715893_s_at	8.30311	-0.24659	-0.11405	-0.277065	-0.430955	0.618735	0.58905	0.13254	-0.030475	-0.184365	0.865325	0.83564	0.732785	0.866115	0.644133	0.784947	0.565264	0.485149	0.426297	0.652979	0.826729	0.962649	0.807402	0.333133	0.545489	0.376974	0.52518	0.846879	0.917222	0.79973	0.744722	0.699607	0.851833	0.93533	0.987111	0.927044	0.61682	0.787001	0.657618	0.77312	interferon, alpha-inducible protein 27	3429	ENSG00000165949,ENSG00000275214	IFI27	NM_001130080,NM_001288952,NM_001288954,NM_001288956,NM_001288957,NM_001288958,NM_001288959,NM_001288960,NM_001288995,NM_005532,NP_001123552,NP_001275881,NP_001275883,NP_001275885,NP_001275886,NP_001275887,NP_001275888,NP_001275889,NP_001275924,NP_005523	A8K0H0,P40305,Q7Z5R2,A0A087WZF8	14	94577078,94577160	94583036,94583036
11715894_x_at	9.8486	0.209269	-0.100864	-0.00690591	0.259795	0.411138	0.0322234	-0.310133	-0.216175	0.0505264	0.201869	-0.177045	0.512002	0.0391293	0.0101374	0.108433	0.923273	0.00590653	0.000651503	0.868793	0.000950097	0.0284253	0.654019	0.131518	0.390605	8.57979e-05	0.847022	0.063217	0.321249	0.973254	0.0426116	0.0081212	0.952521	0.0108419	0.132077	0.852532	0.362284	0.669631	0.00164265	0.943348	neugrin, neurite outgrowth associated	51335	ENSG00000182768	NGRN	NM_001033088,NM_016645,NP_001028260,NR_028052	Q9NPE2	15	90808894	90815443
11715895_at	3.1482	-0.728372	-0.164773	-0.258839	-0.309314	-0.428612	-0.408609	0.563599	0.469533	0.419058	0.29976	0.319763	-0.263839	-0.14977	8.94039e-09	0.0636327	0.0122829	0.0191229	0.010219	0.140285	3.16304e-05	0.000958293	0.00997612	0.112413	0.272099	0.131897	0.60067	8.10464e-07	0.228061	0.0726321	0.0997562	0.0635966	0.376864	0.000738075	0.0109156	0.0625119	0.328486	0.553605	0.362862	0.821678	scavenger receptor class B, member 2	950	ENSG00000138760	SCARB2	NM_001204255,NM_005506,NP_001191184,NP_005497	Q14108,A0A024RDG6	4	-77079891	-77135052
11715896_s_at	6.90035	-1.01232	-0.255594	-0.440298	-0.413287	-0.546038	-0.704736	0.756729	0.572025	0.599036	0.466285	0.307587	-0.290444	-0.264438	2.5976e-09	0.0311847	0.0015745	0.0185495	0.0136719	0.0570097	2.6928e-05	0.00233013	0.00576866	0.0641227	0.425878	0.211026	0.487273	2.84472e-07	0.140867	0.0158926	0.0976124	0.0785119	0.212191	0.00064894	0.0213661	0.0418777	0.229227	0.699252	0.480039	0.746229	scavenger receptor class B, member 2	950	ENSG00000138760	SCARB2	NM_001204255,NM_005506,NP_001191184,NP_005497	Q14108,A0A024RDG6	4	-77079891	-77135052
11715897_at	11.5324	-0.493657	-0.099135	-0.0745141	-0.123024	-0.192195	-0.139822	0.394522	0.419143	0.370633	0.301462	0.353835	-0.0930597	-0.065308	1.28345e-09	0.0774408	0.246167	0.136112	0.0655519	0.422564	5.4525e-06	6.77964e-06	0.000421575	0.0127802	0.0569016	0.398321	0.718151	1.56579e-07	0.259129	0.523775	0.370005	0.232463	0.696651	0.000175901	0.000209938	0.0057834	0.0747946	0.211945	0.676376	0.885807	scavenger receptor class B, member 2	950	ENSG00000138760	SCARB2	NM_001204255,NM_005506,NP_001191184,NP_005497	Q14108,A0A024RDG6	4	-77079891	-77135052
11715898_a_at	6.51719	0.379059	0.177255	0.186918	-0.180146	-0.171954	0.432368	-0.201804	-0.192141	-0.559205	-0.551013	0.0533088	-0.349209	0.24545	0.00118801	0.0474624	0.0689304	0.168871	0.295554	0.120741	0.117374	0.164668	0.000768703	0.00442971	0.854815	0.0484955	0.394035	0.0128588	0.187918	0.240267	0.421496	0.57889	0.343386	0.337498	0.415124	0.00921942	0.0344838	0.946781	0.190674	0.672724	TNFAIP3 interacting protein 1	10318	ENSG00000145901	TNIP1	NM_001252385,NM_001252386,NM_001252390,NM_001252391,NM_001252392,NM_001252393,NM_001258454,NM_001258455,NM_001258456,NM_006058,NP_001239314,NP_001239315,NP_001239319,NP_001239320,NP_001239321,NP_001239322,NP_001245383,NP_001245384,NP_001245385,NP_006049,XM_005268355,XM_006714751,XM_006714752,XM_011537538,XP_005268412,XP_006714814,XP_006714815,XP_011535840	A0A0A0MRZ4,B7Z8K2,Q15025,A8K4N4	5	-150409503,-150409503,-150409503,-150409503,-150409503	-150460645,-150467221,-150466747,-150460649,-150444692
11715899_a_at	5.14424	-0.00385432	-0.0194043	-0.127276	0.0750544	-0.0354136	-0.159684	-0.01555	-0.123422	0.0789087	-0.0315593	-0.155829	-0.0160093	-0.0324074	0.975172	0.841486	0.256847	0.600265	0.84419	0.599687	0.91191	0.41511	0.65331	0.878769	0.627123	0.933561	0.918326	0.991419	0.941133	0.536138	0.821448	0.942211	0.821088	0.969089	0.690538	0.852062	0.956563	0.837022	0.976845	0.971405	succinate-CoA ligase, alpha subunit	8802	ENSG00000163541	SUCLG1	NM_003849,NP_003840	P53597	2	-84650646	-84686586
11715900_a_at	5.66367	0.65936	-0.120436	0.255579	0.232496	0.0735418	0.465574	-0.779795	-0.403781	-0.426864	-0.585818	-0.193786	0.193977	0.209995	1.52417e-08	0.140288	0.00760877	0.054901	0.625356	0.0699387	4.98586e-09	0.00199699	0.00468224	0.00110755	0.469992	0.228952	0.427356	1.27097e-06	0.376869	0.0513292	0.206951	0.836042	0.242505	4.96086e-07	0.0190301	0.0359099	0.0121898	0.733552	0.502804	0.700419	CoA synthase	80347	ENSG00000068120	COASY	NM_001042529,NM_001042530,NM_001042531,NM_001042532,NM_025233,NP_001035994,NP_001035997,NP_079509,XM_006722116,XM_011525300,XM_011525301,XP_006722179,XP_011523602,XP_011523603,XR_429926	Q13057	17	40714091	40718299
11715901_a_at	8.40222	-0.512259	-0.0217011	-0.0147148	-0.148783	-0.213439	0.0910847	0.490558	0.497544	0.363476	0.29882	0.603344	-0.191738	0.105799	6.66529e-07	0.768474	0.862384	0.173926	0.12207	0.693392	1.75066e-05	4.51801e-05	0.00788631	0.0604726	0.0152692	0.191447	0.659662	3.07611e-05	0.909756	0.949809	0.428951	0.345717	0.873157	0.000456859	0.000981132	0.0526656	0.220558	0.0849955	0.454084	0.85558	proteasome 26S subunit, ATPase 2	5701	ENSG00000161057	PSMC2	NM_001204453,NM_002803,NP_001191382,NP_002794,XM_005250505,XP_005250562	B7Z571,P35998	7	102987970,102987970	103009842,103002914
11715902_a_at	7.10659	0.805778	0.188114	0.198661	0.30083	0.39007	0.540698	-0.617664	-0.607117	-0.504948	-0.415708	-0.26508	0.201956	0.342037	2.68402e-08	0.0662841	0.0915796	0.0469177	0.0408983	0.0914136	6.98952e-05	0.000244394	0.00722127	0.0572564	0.428901	0.315117	0.301336	2.04771e-06	0.23413	0.288759	0.186478	0.169872	0.288449	0.00139352	0.00377724	0.0494002	0.212805	0.701613	0.599025	0.584881	DEAD (Asp-Glu-Ala-Asp) box polypeptide 23	9416	ENSG00000174243	DDX23	NM_004818,NP_004809	A0A024R0Z3,B3KY11,Q9BUQ8	12	-49223538	-49245957
11715903_at	10.0039	-0.217421	0.0521456	-0.0147534	0.0954853	-0.129197	0.463584	0.269567	0.202668	0.312907	0.0882239	0.681006	-0.181343	0.478338	0.0375669	0.518452	0.873789	0.423121	0.389524	0.0697625	0.0235009	0.109805	0.0348274	0.608257	0.0124417	0.258079	0.0718696	0.160198	0.768617	0.954497	0.697084	0.668699	0.242146	0.115319	0.323747	0.152002	0.826139	0.0733321	0.537584	0.246835	DEAD (Asp-Glu-Ala-Asp) box helicase 3, X-linked	1654	ENSG00000215301	DDX3X	NM_001193416,NM_001193417,NM_001356,NM_024005,NP_001180345,NP_001180346,NP_001347,NR_126093,NR_126094,XM_011543892,XP_011542194	O00571	X	41193414,41192560,41193414,41192560	41209540,41209540,41197822,41223725
11715904_s_at	6.12399	-0.256158	-0.387667	-0.132613	0.285946	0.0395044	0.459803	-0.131509	0.123545	0.542104	0.295663	0.715961	0.427172	0.592416	0.18244	0.0113067	0.442287	0.197496	0.886893	0.328062	0.54439	0.596163	0.0482266	0.355352	0.150315	0.152002	0.226386	0.441255	0.0684323	0.712518	0.462343	0.959561	0.611908	0.786288	0.818896	0.189927	0.637745	0.39273	0.395329	0.499555	DEAD (Asp-Glu-Ala-Asp) box helicase 3, X-linked	1654	ENSG00000215301	DDX3X	NM_001193416,NM_001193417,NM_001356,NM_024005,NP_001180345,NP_001180346,NP_001347,NR_126093,NR_126094,XM_011543892,XP_011542194	O00571	X	41193414,41192560,41193414,41192560	41209540,41209540,41197822,41223725
11715905_x_at	5.9967	0.15602	-0.216474	-0.0803917	0.259496	-0.142658	0.307689	-0.372494	-0.236412	0.103477	-0.298678	0.15167	0.0738159	0.388081	0.282996	0.0593914	0.538638	0.123855	0.498731	0.387605	0.0258997	0.183351	0.614296	0.219172	0.68569	0.742296	0.295224	0.565539	0.217952	0.782408	0.348807	0.754664	0.667112	0.123639	0.442617	0.829631	0.490603	0.869336	0.897241	0.578572	DEAD (Asp-Glu-Ala-Asp) box helicase 3, X-linked	1654	ENSG00000215301	DDX3X	NM_001193416,NM_001193417,NM_001356,NM_024005,NP_001180345,NP_001180346,NP_001347,NR_126093,NR_126094,XM_011543892,XP_011542194	O00571	X	41193414,41192560,41193414,41192560	41209540,41209540,41197822,41223725
11715906_a_at	9.01503	-0.127369	-0.020842	0.077845	-0.108237	-0.334842	-0.243438	0.106527	0.205214	0.0191319	-0.207473	-0.11607	-0.314	-0.321283	0.140559	0.75644	0.316082	0.276686	0.00883347	0.249656	0.27576	0.0529597	0.87495	0.150564	0.601338	0.0205472	0.145107	0.377275	0.904073	0.600009	0.558613	0.0571963	0.527789	0.557552	0.202146	0.95498	0.393078	0.822088	0.104954	0.384503	family with sequence similarity 96, member B	51647	ENSG00000166595	FAM96B	NM_016062,NP_057146,NR_024525,NR_046109	Q9Y3D0	16	-66965957	-66968326
11715908_at	7.22243	0.263606	0.168777	0.00393261	0.258993	0.207654	-0.440023	-0.0948288	-0.259673	-0.00461292	-0.0559512	-0.703628	0.0388775	-0.443955	0.0310301	0.0763204	0.971071	0.0654244	0.237349	0.138884	0.487706	0.0798747	0.9784	0.780573	0.0262767	0.834788	0.150789	0.140402	0.256687	0.989938	0.232172	0.513154	0.37455	0.746549	0.264329	0.992594	0.915255	0.124901	0.938432	0.393444	myosin VI	4646	ENSG00000196586	MYO6	NM_001300899,NM_004999,NP_001287828,NP_004990,XM_005248719,XM_005248720,XM_005248721,XM_005248722,XM_005248724,XM_005248726,XP_005248776,XP_005248777,XP_005248778,XP_005248779,XP_005248781,XP_005248783	Q9UM54,A0A0D9SGC1,A0A0A0MRM8	6	76458908,76458892	76629254,76629254
11715909_s_at	5.9713	0.257109	0.208907	-0.0568096	0.261144	0.407457	-0.299762	-0.0482023	-0.313919	0.00403502	0.150348	-0.556871	0.19855	-0.242952	0.0670648	0.0577226	0.650123	0.106484	0.0465328	0.379913	0.75955	0.0668537	0.983628	0.517104	0.12404	0.357425	0.493227	0.235949	0.213924	0.850156	0.317666	0.185447	0.660302	0.905642	0.235447	0.994404	0.76772	0.349116	0.639753	0.750641	myosin VI	4646	ENSG00000196586	MYO6	NM_001300899,NM_004999,NP_001287828,NP_004990,XM_005248719,XM_005248720,XM_005248721,XM_005248722,XM_005248724,XM_005248726,XP_005248776,XP_005248777,XP_005248778,XP_005248779,XP_005248781,XP_005248783	Q9UM54,A0A0D9SGC1,A0A0A0MRM8	6	76458908,76458892	76629254,76629254
11715910_a_at	8.16577	0.79633	0.244133	-0.12211	0.382813	0.544158	-0.303976	-0.552197	-0.91844	-0.413516	-0.252172	-1.10031	0.300025	-0.181866	1.49807e-05	0.0728661	0.431712	0.056901	0.0321839	0.471663	0.00584948	3.79548e-05	0.092709	0.380788	0.0153737	0.262091	0.678372	0.000401972	0.249022	0.703988	0.211945	0.144038	0.734732	0.042304	0.000852849	0.291071	0.661129	0.0854046	0.542186	0.865385	myosin VI	4646	ENSG00000196586	MYO6	NM_001300899,NM_004999,NP_001287828,NP_004990,XM_005248719,XM_005248720,XM_005248721,XM_005248722,XM_005248724,XM_005248726,XP_005248776,XP_005248777,XP_005248778,XP_005248779,XP_005248781,XP_005248783	Q9UM54,A0A0D9SGC1,A0A0A0MRM8	6	76458908,76458892	76629254,76629254
11715911_at	6.15937	0.921836	0.321034	0.0786745	0.387589	0.4934	-0.225194	-0.600803	-0.843162	-0.534247	-0.428436	-1.14703	0.172367	-0.303868	0.000161605	0.0806132	0.707169	0.151223	0.14683	0.692653	0.0250404	0.00385063	0.107531	0.271076	0.0592958	0.632135	0.60812	0.00272361	0.265952	0.880186	0.394116	0.387221	0.872828	0.120646	0.0310784	0.31959	0.552443	0.217734	0.840034	0.826072	myosin VI	4646	ENSG00000196586	MYO6	NM_001300899,NM_004999,NP_001287828,NP_004990,XM_005248719,XM_005248720,XM_005248721,XM_005248722,XM_005248724,XM_005248726,XP_005248776,XP_005248777,XP_005248778,XP_005248779,XP_005248781,XP_005248783	Q9UM54,A0A0D9SGC1,A0A0A0MRM8	6	76458908,76458892	76629254,76629254
11715912_at	2.70773	0.0942036	-0.0502627	0.0952314	-0.141109	0.0707633	0.0113696	-0.144466	0.00102778	-0.235312	-0.0234403	-0.082834	0.121026	-0.0838618	0.365832	0.537282	0.311286	0.241961	0.639818	0.964425	0.222834	0.993529	0.113213	0.892546	0.758044	0.453285	0.751782	0.647478	0.781475	0.595169	0.518712	0.844432	0.987744	0.495149	0.997831	0.329985	0.961683	0.904917	0.721047	0.901819	ephrin-B1	1947	ENSG00000090776	EFNB1	NM_004429,NP_004420	P98172	X	68048839	68062006
11715913_s_at	3.90664	1.72972	-0.0668158	-0.035564	0.563856	-0.292335	0.176147	-1.79654	-1.76529	-1.16587	-2.02206	-1.55358	-0.22552	0.211711	5.3991e-18	0.568916	0.792167	0.0016441	0.181866	0.631594	2.93904e-16	1.2982e-14	5.36912e-07	1.06549e-11	0.000140493	0.332458	0.579505	9.49474e-15	0.802164	0.92028	0.0164252	0.440432	0.839696	2.93719e-13	8.41444e-12	2.56479e-05	2.6388e-09	0.00243278	0.616154	0.808943	ephrin-B1	1947	ENSG00000090776	EFNB1	NM_004429,NP_004420	P98172	X	68048839	68062006
11715915_a_at	5.70854	-1.68072	-0.000973779	-0.696332	-0.697071	-1.05273	-0.41405	1.67975	0.98439	0.983651	0.627994	1.26667	-1.05175	0.282283	3.836e-06	0.997051	0.0242594	0.0761464	0.034265	0.616296	3.56705e-05	0.018699	0.0420953	0.265862	0.148675	0.0468048	0.742351	0.000131822	0.998996	0.117993	0.256281	0.150338	0.830857	0.000811725	0.0981742	0.17321	0.546659	0.390185	0.186161	0.897281	CD44 molecule (Indian blood group)	960	ENSG00000026508	CD44	NM_000610,NM_001001389,NM_001001390,NM_001001391,NM_001001392,NM_001202555,NM_001202556,NM_001202557,NP_000601,NP_001001389,NP_001001390,NP_001001391,NP_001001392,NP_001189484,NP_001189485,NP_001189486,XM_005253231,XM_005253232,XM_005253233,XM_005253234,XM_005253235,XM_005253238,XM_005253239,XM_005253240,XM_006718388,XM_006718390,XM_011520482,XM_011520483,XM_011520484,XM_011520485,XM_011520486,XM…	P16070	11	35160416,35160416	35253949,35244867
11715916_a_at	10.39	-1.01346	0.0027135	-0.230348	-0.466959	-0.785516	0.150167	1.01617	0.783109	0.546498	0.227941	1.16362	-0.78823	0.380515	1.79458e-06	0.985838	0.193482	0.0413347	0.00703521	0.753967	1.79254e-05	0.00151706	0.0513314	0.485215	0.0237086	0.0109395	0.445769	7.02707e-05	0.995196	0.456848	0.171109	0.048449	0.902865	0.000466074	0.0154524	0.197972	0.744761	0.116032	0.0668059	0.715191	CD44 molecule (Indian blood group)	960	ENSG00000026508	CD44	NM_000610,NM_001001389,NM_001001390,NM_001001391,NM_001001392,NM_001202555,NM_001202556,NM_001202557,NP_000601,NP_001001389,NP_001001390,NP_001001391,NP_001001392,NP_001189484,NP_001189485,NP_001189486,XM_005253231,XM_005253232,XM_005253233,XM_005253234,XM_005253235,XM_005253238,XM_005253239,XM_005253240,XM_006718388,XM_006718390,XM_011520482,XM_011520483,XM_011520484,XM_011520485,XM_011520486,XM…	P16070	11	35160416,35160416	35253949,35244867
11715917_a_at	6.98931	-0.844075	-0.0213108	-0.232332	-0.737145	-0.919141	0.579426	0.822764	0.611743	0.10693	-0.0750663	1.4235	-0.897831	0.811758	0.0109392	0.933093	0.427833	0.0520941	0.0543547	0.467108	0.0279065	0.124936	0.815958	0.889719	0.0929032	0.0772406	0.327915	0.0668058	0.97668	0.700776	0.199895	0.205634	0.731348	0.130373	0.350673	0.930722	0.96063	0.291417	0.258666	0.611765	CD44 molecule (Indian blood group)	960	ENSG00000026508	CD44	NM_000610,NM_001001389,NM_001001390,NM_001001391,NM_001001392,NM_001202555,NM_001202556,NM_001202557,NP_000601,NP_001001389,NP_001001390,NP_001001391,NP_001001392,NP_001189484,NP_001189485,NP_001189486,XM_005253231,XM_005253232,XM_005253233,XM_005253234,XM_005253235,XM_005253238,XM_005253239,XM_005253240,XM_006718388,XM_006718390,XM_011520482,XM_011520483,XM_011520484,XM_011520485,XM_011520486,XM…	P16070	11	35160416,35160416	35253949,35244867
11715918_s_at	6.34153	0.357365	-1.55324	0.361268	1.05503	0.913556	-1.16376	-1.91061	0.00390289	0.697661	0.556191	-1.52112	2.4668	-1.52502	0.602501	0.00493669	0.559605	0.185594	0.361059	0.489852	0.016166	0.996276	0.473588	0.627481	0.392459	0.0227403	0.384604	0.822719	0.0373295	0.796053	0.445778	0.643113	0.748146	0.0885313	0.998772	0.736187	0.837252	0.671318	0.112727	0.664515	CD24 molecule	100133941	ENSG00000272398	CD24	NM_001291737,NM_001291738,NM_001291739,NM_013230,NP_001278666,NP_001278667,NP_001278668,NP_037362,NR_117089,NR_117090,XM_011535375,XP_011533677	B6EC88,P25063,A0A087WYI6	6	-21152525,-21152525,-21152525,-21152525	-21154800,-21154962,-21438350,-21154528
11715919_a_at	8.87767	0.383922	-0.0919185	0.131758	0.0292442	-0.296954	0.681631	-0.47584	-0.252163	-0.354677	-0.680876	0.297709	-0.205036	0.549873	0.0194838	0.467325	0.366176	0.875194	0.207817	0.0880715	0.0110223	0.202226	0.123654	0.0133562	0.476101	0.412993	0.18391	0.101091	0.731532	0.647749	0.955048	0.47584	0.281603	0.0671623	0.468656	0.348481	0.077247	0.7379	0.688825	0.443403	SH3 domain binding glutamate-rich protein like 3	83442	ENSG00000142669	SH3BGRL3	NM_031286,NP_112576	Q9H299	1	26606212	26608013
11715921_a_at	10.0955	-0.342312	0.237532	-0.160516	-0.0343506	-0.412101	-0.108111	0.579844	0.181797	0.307962	-0.0697885	0.234201	-0.649632	0.0524048	0.00148945	0.00457828	0.090073	0.774799	0.00785756	0.671746	5.18361e-06	0.154449	0.0394368	0.68776	0.384988	0.000131467	0.843316	0.0152411	0.0353102	0.285755	0.912669	0.0525342	0.862037	0.000168826	0.399293	0.165644	0.870347	0.664842	0.00230783	0.941831	septin 9	10801	ENSG00000184640,ENSG00000282302	2009-09-01	NM_001113491,NM_001113492,NM_001113493,NM_001113494,NM_001113495,NM_001113496,NM_001293695,NM_001293696,NM_001293697,NM_001293698,NM_006640,NP_001106963,NP_001106964,NP_001106965,NP_001106966,NP_001106967,NP_001106968,NP_001280624,NP_001280625,NP_001280626,NP_001280627,NP_006631,XM_005256962,XM_006721643,XM_006721644,XM_011524204,XM_011524205,XM_011524206,XM_011524207,XM_011524208,XM_011524209,XP…	Q9UHD8	17	75315596,75283972,75471324,75369271,75446612,75277491,75372164,75401150,75447325,75450074	75496678,75496678,75496678,75496678,75496678,75496678,75496678,75496678,75496678,75496678
11715922_x_at	9.77944	-0.301313	0.22903	-0.180377	-0.0449	-0.40583	-0.109179	0.530343	0.120936	0.256413	-0.104517	0.192134	-0.63486	0.0711986	0.00314617	0.00409711	0.0461989	0.694419	0.00603423	0.652969	1.06905e-05	0.317753	0.0705592	0.527432	0.453602	8.99673e-05	0.777838	0.0267836	0.0325167	0.18454	0.873628	0.0432938	0.851833	0.0003052	0.601688	0.243915	0.774648	0.721278	0.00170564	0.914047	septin 9	10801	ENSG00000184640,ENSG00000282302	2009-09-01	NM_001113491,NM_001113492,NM_001113493,NM_001113494,NM_001113495,NM_001113496,NM_001293695,NM_001293696,NM_001293697,NM_001293698,NM_006640,NP_001106963,NP_001106964,NP_001106965,NP_001106966,NP_001106967,NP_001106968,NP_001280624,NP_001280625,NP_001280626,NP_001280627,NP_006631,XM_005256962,XM_006721643,XM_006721644,XM_011524204,XM_011524205,XM_011524206,XM_011524207,XM_011524208,XM_011524209,XP…	Q9UHD8	17	75315596,75283972,75471324,75369271,75446612,75277491,75372164,75401150,75447325,75450074	75496678,75496678,75496678,75496678,75496678,75496678,75496678,75496678,75496678,75496678
11715923_a_at	5.9996	-0.1473	-0.204576	0.00100563	0.1836	0.0093685	0.423012	-0.057276	0.148305	0.3309	0.156668	0.570312	0.213944	0.422007	0.257459	0.0467508	0.993131	0.222176	0.960332	0.185884	0.69686	0.349314	0.0746765	0.469706	0.0920457	0.288536	0.204127	0.536853	0.18602	0.997691	0.494348	0.986334	0.446193	0.874923	0.63203	0.252984	0.733378	0.289706	0.571592	0.471152	glutathione synthetase	2937	ENSG00000100983	GSS	NM_000178,NP_000169,XM_005260406,XM_011528796,XP_005260463,XP_011527098	P48637,V9HWJ1	20	-33516235	-33543601
11715924_a_at	6.79887	-0.0432039	-0.184006	-0.122733	-0.215485	-0.373902	0.29613	-0.140803	-0.0795291	-0.172281	-0.330698	0.339334	-0.189895	0.418863	0.755436	0.0935208	0.328194	0.181385	0.0670348	0.385468	0.372278	0.638519	0.382039	0.156357	0.345872	0.378433	0.23882	0.903551	0.292633	0.612054	0.439757	0.23588	0.665266	0.653185	0.843642	0.662197	0.402225	0.628941	0.658907	0.51489	translocation associated membrane protein 1	23471	ENSG00000067167	TRAM1	NM_014294,NP_055109,XM_011517496,XP_011515798	Q15629,Q6FHL3,G3XAN4	8	-71485452	-71520694
11715926_s_at	9.48068	0.317488	0.166699	-0.0425487	0.106823	-0.207715	-0.120293	-0.150789	-0.360037	-0.210665	-0.525203	-0.437781	-0.374414	-0.0777447	0.0161117	0.102821	0.715244	0.47507	0.271215	0.70458	0.305637	0.0248987	0.252292	0.017133	0.193174	0.0648872	0.813631	0.0883042	0.310818	0.88447	0.73719	0.552624	0.878894	0.58926	0.120153	0.53089	0.0922471	0.456462	0.230972	0.929753	plectin	5339	ENSG00000178209	PLEC	NM_000445,NM_201378,NM_201379,NM_201380,NM_201381,NM_201382,NM_201383,NM_201384,NP_000436,NP_958780,NP_958781,NP_958782,NP_958783,NP_958784,NP_958785,NP_958786,XM_005250976,XM_005250978,XM_005250979,XM_005250980,XM_005250981,XM_005250982,XM_005250983,XM_005250984,XM_006716588,XM_006716589,XM_006716590,XM_011517130,XM_011517131,XM_011517132,XP_005251033,XP_005251035,XP_005251036,XP_005251037,XP_00…	Q15149	8	-144989314,-144989314,-144989314,-144989314,-144989314,-144989314,-144989314,-144989314	-145028088,-145025044,-145018905,-145018126,-145016692,-145013758,-145047697,-145050913
11715927_x_at	7.66977	0.366419	0.115314	-0.0922193	0.0875179	-0.12868	-0.18459	-0.251105	-0.458638	-0.278901	-0.495098	-0.551009	-0.243993	-0.0923712	0.000652715	0.156136	0.32296	0.463185	0.391956	0.466341	0.0346231	0.000482964	0.0594321	0.00517805	0.0418097	0.129927	0.725515	0.00813139	0.401914	0.606865	0.728269	0.670837	0.730768	0.15142	0.00642338	0.218034	0.0386769	0.17244	0.359521	0.889474	SH3-domain GRB2-like 1	6455	ENSG00000141985	SH3GL1	NM_001199943,NM_001199944,NM_003025,NP_001186872,NP_001186873,NP_003016,XM_011528183,XP_011526485	Q99961,Q6FGM0	19	-4360363,-4360363	-4400415,-4400565
11715929_x_at	3.6502	-0.268614	0.0349708	-0.111777	-0.210687	-0.205219	-0.0956903	0.303585	0.156837	0.0579275	0.0633958	0.172924	-0.24019	0.0160869	0.00603776	0.639374	0.195802	0.0586268	0.141472	0.682316	0.0062399	0.179705	0.667942	0.69034	0.483538	0.106964	0.947204	0.0433122	0.844175	0.459975	0.216165	0.378728	0.867491	0.044384	0.43733	0.859943	0.871617	0.743434	0.318545	0.981685	SH3-domain GRB2-like 1	6455	ENSG00000141985	SH3GL1	NM_001199943,NM_001199944,NM_003025,NP_001186872,NP_001186873,NP_003016,XM_011528183,XP_011526485	Q99961,Q6FGM0	19	-4360363,-4360363	-4400415,-4400565
11715930_at	7.43219	-0.282563	-0.0993889	0.0520628	0.176939	-0.247428	0.134881	0.183174	0.334626	0.459502	0.0351347	0.417445	-0.14804	0.0828186	0.0051514	0.198953	0.557226	0.122031	0.0865356	0.576109	0.103496	0.00653385	0.00146078	0.830425	0.103704	0.332522	0.7411	0.0385327	0.464358	0.794519	0.345655	0.278409	0.806813	0.312069	0.0458737	0.0150144	0.936821	0.312459	0.616227	0.896599	succinate dehydrogenase complex assembly factor 2	54949	ENSG00000167985	SDHAF2	NM_017841,NP_060311	Q9NX18	11	61197596	61214239
11715931_s_at	10.6931	-1.36576	-0.681277	-0.528146	-0.431311	-0.167073	0.359937	0.684488	0.837618	0.934454	1.19869	1.7257	0.514203	0.888083	1.73443e-05	0.00446916	0.0519281	0.2115	0.699244	0.621878	0.0453994	0.0233038	0.0291748	0.0179417	0.0274287	0.266473	0.243748	0.000453433	0.0347117	0.199512	0.48064	0.876064	0.834098	0.182367	0.114621	0.134496	0.095373	0.128773	0.547328	0.5208	serum/glucocorticoid regulated kinase 1	6446	ENSG00000118515	SGK1	NM_001143676,NM_001143677,NM_001143678,NM_001291995,NM_005627,NP_001137148,NP_001137149,NP_001137150,NP_001278924,NP_005618,XM_011536071,XP_011534373	O00141,B7Z325,E9PR89	6	-134490383,-134490383,-134490383,-134490383	-134639196,-134499010,-134496034,-134497070
11715932_s_at	9.42025	-0.122969	-0.0278476	-0.185911	-0.361928	-0.897896	0.194579	0.0951214	-0.0629417	-0.238959	-0.774927	0.317548	-0.870049	0.38049	0.506477	0.847477	0.266955	0.0933524	0.00129614	0.668129	0.650415	0.780178	0.3631	0.0140478	0.507402	0.00325513	0.420851	0.760192	0.943556	0.547794	0.292327	0.0137224	0.860045	0.850323	0.915109	0.644936	0.0800551	0.760847	0.0274649	0.695214	tubulin, beta 6 class V	84617	ENSG00000176014	TUBB6	NM_001303524,NM_001303525,NM_001303526,NM_001303527,NM_001303528,NM_001303529,NM_001303530,NM_032525,NP_001290453,NP_001290454,NP_001290455,NP_001290456,NP_001290457,NP_001290458,NP_001290459,NP_115914	Q9BUF5,K7EJ64,B3KS31,B4E386	18	12308057,12307667,12308057	12326615,12326615,12329824
11715934_s_at	8.32812	2.72391	0.014017	0.512293	0.283855	0.269771	0.588688	-2.70989	-2.21161	-2.44005	-2.45414	-2.13522	0.255754	0.0763953	9.02384e-11	0.960225	0.116734	0.494242	0.605619	0.504488	4.72935e-09	3.09607e-06	8.18893e-06	0.000106115	0.0239707	0.645986	0.933505	1.62857e-08	0.986313	0.33637	0.751385	0.824585	0.758824	4.74517e-07	0.000110313	0.000245077	0.00194426	0.116973	0.847845	0.976825	transgelin	6876	ENSG00000149591	TAGLN	NM_001001522,NM_003186,NP_001001522,NP_003177	Q01995,Q5U0D2	11	117070039	117075508
11715935_a_at	3.76644	-0.00802286	0.238094	0.309132	-0.0848198	-0.209562	0.52945	0.246117	0.317155	-0.076797	-0.201539	0.537473	-0.447657	0.220318	0.958799	0.0534621	0.0300588	0.636676	0.355087	0.167684	0.165495	0.0974087	0.727304	0.43823	0.183894	0.0662642	0.578659	0.985864	0.203403	0.137384	0.842538	0.637474	0.419731	0.416355	0.300291	0.890224	0.709276	0.443376	0.234083	0.808392	neurobeachin-like 2	23218	ENSG00000160796	NBEAL2	NM_015175,NP_055990,XM_005264992,XM_005264993,XM_006713072,XM_011533532,XM_011533533,XM_011533534,XM_011533535,XM_011533536,XM_011533537,XP_005265049,XP_005265050,XP_006713135,XP_011531834,XP_011531835,XP_011531836,XP_011531837,XP_011531838,XP_011531839,XR_940397,XR_940398	Q6ZNJ1	3	47021172	47051194
11715936_x_at	3.49771	-0.0451146	0.363566	0.193158	-0.204653	-0.198676	0.575093	0.40868	0.238272	-0.159538	-0.153561	0.620208	-0.562242	0.381935	0.781575	0.00552047	0.190832	0.278213	0.402329	0.152716	0.0295327	0.232271	0.489742	0.572443	0.143744	0.0284583	0.358957	0.915727	0.0405588	0.453249	0.560248	0.679703	0.396524	0.135658	0.506918	0.748067	0.804513	0.382384	0.132172	0.641173	neurobeachin-like 2	23218	ENSG00000160796	NBEAL2	NM_015175,NP_055990,XM_005264992,XM_005264993,XM_006713072,XM_011533532,XM_011533533,XM_011533534,XM_011533535,XM_011533536,XM_011533537,XP_005265049,XP_005265050,XP_006713135,XP_011531834,XP_011531835,XP_011531836,XP_011531837,XP_011531838,XP_011531839,XR_940397,XR_940398	Q6ZNJ1	3	47021172	47051194
11715937_a_at	6.20011	0.152176	0.022749	0.0337992	-0.269313	-0.192243	0.135506	-0.129427	-0.118377	-0.421488	-0.344419	-0.0166702	-0.214992	0.101706	0.278309	0.835433	0.788735	0.0986624	0.345975	0.692999	0.415674	0.488315	0.0362612	0.143273	0.963244	0.322912	0.775595	0.560353	0.938701	0.918853	0.302803	0.629033	0.87297	0.691007	0.747037	0.156352	0.381666	0.987369	0.606825	0.913062	KH domain containing, RNA binding, signal transduction associated 1	10657	ENSG00000121774	KHDRBS1	NM_001271878,NM_006559,NP_001258807,NP_006550,NR_073498,NR_073499	Q07666	1	32479294,32479294	32509482,32526460
11715939_a_at	5.71205	-0.224863	-0.0110264	0.145922	0.147477	-0.0175426	-0.222592	0.213837	0.370785	0.37234	0.207321	0.00227134	-0.00651613	-0.368514	0.167444	0.930665	0.319145	0.431132	0.940583	0.575484	0.246431	0.0635205	0.107696	0.443968	0.995672	0.979277	0.373397	0.419391	0.975736	0.603093	0.703551	0.979381	0.806441	0.524113	0.227803	0.319875	0.713831	0.998614	0.992888	0.654234	KH domain containing, RNA binding, signal transduction associated 1	10657	ENSG00000121774	KHDRBS1	NM_001271878,NM_006559,NP_001258807,NP_006550,NR_073498,NR_073499	Q07666	1	32479294,32479294	32509482,32526460
11715941_s_at	3.7769	0.203764	-0.0181012	0.0307499	0.552689	0.207203	0.0130287	-0.221866	-0.173015	0.348924	0.00343882	-0.190736	0.225304	-0.0177212	0.279937	0.902077	0.856003	0.0127456	0.449132	0.977449	0.299764	0.451089	0.192659	0.991255	0.694896	0.440084	0.970503	0.562073	0.96526	0.947234	0.0746481	0.717733	0.992237	0.583159	0.719314	0.455724	0.997052	0.873903	0.710679	0.989727	aquaporin 1 (Colton blood group)	358	ENSG00000240583	AQP1	NM_000385,NM_001185060,NM_001185061,NM_001185062,NM_198098,NP_001171989,NP_001171990,NP_001171991,NP_932766	P29972,A0A024RA31	7	30951414,30960914,30961104,30961118	30965131,30965131,30965131,30965131
11715942_a_at	6.86983	1.60947	-0.608903	-0.0831578	1.57961	1.69134	1.04262	-2.21838	-1.69263	-0.029868	0.0818641	-0.566858	2.30024	1.12577	0.000351361	0.0738385	0.83025	0.00211588	0.00835201	0.324716	2.08464e-05	0.00183356	0.960907	0.909245	0.610715	0.000913197	0.306578	0.00501656	0.251147	0.936742	0.0198754	0.0548976	0.608675	0.000526983	0.0178307	0.986522	0.968079	0.827622	0.0105154	0.590223	aquaporin 1 (Colton blood group)	358	ENSG00000240583	AQP1	NM_000385,NM_001185060,NM_001185061,NM_001185062,NM_198098,NP_001171989,NP_001171990,NP_001171991,NP_932766	P29972,A0A024RA31	7	30951414,30960914,30961104,30961118	30965131,30965131,30965131,30965131
11715944_at	8.60941	0.0667783	-0.0331669	-0.0332572	-0.230449	-0.176685	-0.0834742	-0.0999453	-0.100036	-0.297227	-0.243463	-0.150253	-0.143518	-0.050217	0.466084	0.643602	0.687039	0.031926	0.186874	0.710073	0.337128	0.371261	0.0243532	0.114218	0.526096	0.313225	0.829639	0.730545	0.84658	0.870025	0.143235	0.447611	0.881825	0.620708	0.652281	0.118292	0.331813	0.773706	0.597174	0.936412	tumor susceptibility 101	7251	ENSG00000074319	TSG101	NM_006292,NP_006283,XM_005253108,XP_005253165	Q99816	11	-18501857	-18548503
11715945_a_at	3.60197	0.059647	-0.0546236	-0.0457571	-0.159335	-0.364573	0.2521	-0.114271	-0.105404	-0.218982	-0.42422	0.192453	-0.309949	0.297857	0.60059	0.540629	0.656107	0.228057	0.0303848	0.368174	0.377676	0.448726	0.177499	0.0283172	0.514159	0.0823282	0.30691	0.821621	0.783698	0.853663	0.501664	0.138432	0.649572	0.658216	0.717389	0.434131	0.131716	0.765723	0.269567	0.590524	v-ral simian leukemia viral oncogene homolog B	5899	ENSG00000144118	RALB	NM_002881,NP_002872,XM_005263724,XM_005263727,XM_005263728,XM_005263729,XM_011511573,XM_011511574,XP_005263781,XP_005263784,XP_005263785,XP_005263786,XP_011509875,XP_011509876	A0A024RAG3,P11234	2	121010413	121052286
11715946_a_at	7.60186	0.182863	0.0492576	0.0636548	0.0179946	-0.205523	0.167356	-0.133606	-0.119209	-0.164869	-0.388386	-0.0155075	-0.254781	0.103701	0.080858	0.544427	0.496594	0.880519	0.175535	0.511089	0.258037	0.347157	0.263748	0.0274536	0.953881	0.115973	0.695045	0.266453	0.786317	0.753084	0.957198	0.431341	0.763417	0.537554	0.630049	0.544117	0.128845	0.984143	0.334967	0.873992	v-ral simian leukemia viral oncogene homolog B	5899	ENSG00000144118	RALB	NM_002881,NP_002872,XM_005263724,XM_005263727,XM_005263728,XM_005263729,XM_011511573,XM_011511574,XP_005263781,XP_005263784,XP_005263785,XP_005263786,XP_011509875,XP_011509876	A0A024RAG3,P11234	2	121010413	121052286
11715947_a_at	7.75815	-1.40792	-0.0310673	-0.223606	-0.672343	-0.91062	-0.523344	1.37685	1.18431	0.735573	0.497297	0.884573	-0.879553	-0.299738	1.55972e-07	0.870071	0.308457	0.0186334	0.0116289	0.38043	3.73174e-06	0.000145321	0.035168	0.221983	0.161546	0.0216977	0.628336	9.05944e-06	0.953032	0.592181	0.0979211	0.0698454	0.660838	0.000128823	0.00250119	0.15303	0.494103	0.410314	0.10915	0.837711	potassium channel tetramerization domain containing 12	115207	ENSG00000178695	KCTD12	NM_138444,NP_612453	Q96CX2	13	-77454303	-77460540
11715948_at	9.46494	-1.03538	0.00201157	-0.197681	-0.417854	-0.601119	-0.00593713	1.03739	0.837695	0.617522	0.434258	1.02944	-0.60313	0.191744	1.11278e-08	0.987237	0.175118	0.0268632	0.0118723	0.987977	2.46143e-07	5.55339e-05	0.00814468	0.108624	0.0152727	0.0175831	0.639992	9.74638e-07	0.995685	0.430768	0.126903	0.0709043	0.995943	1.3295e-05	0.00115676	0.0538979	0.321564	0.0850108	0.0939666	0.844522	potassium channel tetramerization domain containing 12	115207	ENSG00000178695	KCTD12	NM_138444,NP_612453	Q96CX2	13	-77454303	-77460540
11715949_s_at	10.8751	-0.762851	-0.00757713	-0.0807893	-0.190022	-0.263156	0.0372622	0.755273	0.682061	0.572828	0.499695	0.800113	-0.255579	0.118051	2.54432e-10	0.925772	0.389667	0.116376	0.0847365	0.883742	1.3128e-08	8.44933e-07	0.00021315	0.00510122	0.00386141	0.115594	0.656123	3.91452e-08	0.974075	0.668839	0.335724	0.274677	0.958441	1.12363e-06	3.74153e-05	0.00338854	0.0382632	0.0311356	0.33434	0.853671	potassium channel tetramerization domain containing 12	115207	ENSG00000178695	KCTD12	NM_138444,NP_612453	Q96CX2	13	-77454303	-77460540
11715950_a_at	9.54979	-1.08931	0.0170329	-0.283388	-0.370014	-0.808101	-0.637288	1.10634	0.805917	0.719291	0.281204	0.452017	-0.825133	-0.3539	4.65015e-09	0.894263	0.0580308	0.0534108	0.00108781	0.115655	8.40998e-08	0.000129084	0.00267912	0.305307	0.287623	0.00169592	0.397774	4.67812e-07	0.962335	0.21465	0.203275	0.0120241	0.334453	5.40316e-06	0.00227462	0.0237491	0.588936	0.570596	0.0168193	0.675873	potassium channel tetramerization domain containing 12	115207	ENSG00000178695	KCTD12	NM_138444,NP_612453	Q96CX2	13	-77454303	-77460540
11715951_s_at	10.3151	-0.905263	-0.0374602	-0.229847	-0.204664	-0.667439	-0.35563	0.867802	0.675415	0.700599	0.237823	0.549632	-0.629979	-0.125783	2.91845e-09	0.720741	0.0599525	0.188001	0.000972516	0.280526	2.23209e-07	9.03301e-05	0.000411867	0.288979	0.115447	0.00323422	0.712541	3.14447e-07	0.887003	0.219321	0.449263	0.0110427	0.56273	1.22636e-05	0.00171093	0.00567974	0.572049	0.334077	0.0273378	0.88312	potassium channel tetramerization domain containing 12	115207	ENSG00000178695	KCTD12	NM_138444,NP_612453	Q96CX2	13	-77454303	-77460540
11715953_a_at	3.47122	-0.186774	-0.25073	-0.229364	0.0679067	-0.224748	-0.159426	-0.0639553	-0.0425894	0.254681	-0.0379735	0.0273487	0.0259818	0.0699381	0.126205	0.00987713	0.0387287	0.627765	0.204705	0.592098	0.641983	0.77323	0.141027	0.851142	0.930472	0.889971	0.821005	0.352938	0.0620845	0.163615	0.837423	0.47193	0.816525	0.845676	0.911974	0.378003	0.945092	0.975696	0.960716	0.932825	membrane-bound transcription factor peptidase, site 1	8720	ENSG00000140943	MBTPS1	NM_003791,NM_201268,NP_003782	Q14703	16	-84087365	-84150548
11715954_a_at	4.05634	-0.838428	-0.433639	-0.0695702	-0.36739	-0.293647	-0.694713	0.404789	0.768857	0.471038	0.54478	0.143715	0.139991	-0.625142	1.06452e-05	0.00252569	0.663901	0.0762398	0.25721	0.113672	0.0473696	0.000656584	0.064187	0.0691861	0.754261	0.611014	0.170025	0.000304089	0.0227419	0.857846	0.256496	0.53653	0.330843	0.187657	0.00816881	0.229356	0.240777	0.902988	0.827795	0.423236	CNDP dipeptidase 2 (metallopeptidase M20 family)	55748	ENSG00000133313	CNDP2	NM_001168499,NM_018235,NP_001161971,NP_060705,XM_005266728,XM_006722503,XM_011526071,XM_011526072,XM_011526073,XP_005266785,XP_006722566,XP_011524373,XP_011524374,XP_011524375	Q96KP4,V9HWE5	18	72166822,72163499	72190689,72190689
11715955_a_at	9.39216	-0.149858	-0.0216266	-0.03614	-0.350881	-0.367762	0.0767874	0.128231	0.113718	-0.201023	-0.217904	0.226645	-0.346136	0.112927	0.222826	0.821397	0.743309	0.0150449	0.0416674	0.798092	0.356929	0.44682	0.248393	0.288032	0.47467	0.0711726	0.71754	0.495144	0.933014	0.89775	0.0841226	0.172046	0.922742	0.639304	0.716055	0.526371	0.571036	0.736935	0.245303	0.885582	ADP-ribosylation factor-like 6 interacting protein 5	10550	ENSG00000144746	ARL6IP5	NM_006407,NP_006398	A0A024R371,O75915	3	69134089	69155239
11715956_s_at	9.27375	-0.303165	-0.226908	0.0329382	-0.269224	-0.257948	0.185999	0.0762568	0.336103	0.0339407	0.0452165	0.489164	-0.0310404	0.153061	0.0122983	0.0165475	0.757876	0.0521721	0.13731	0.522689	0.570788	0.0223895	0.839748	0.819195	0.113597	0.865741	0.612733	0.0727004	0.0899824	0.904859	0.200118	0.371969	0.771471	0.803414	0.111528	0.940419	0.932123	0.330696	0.951312	0.828811	ADP-ribosylation factor-like 6 interacting protein 5	10550	ENSG00000144746	ARL6IP5	NM_006407,NP_006398	A0A024R371,O75915	3	69134089	69155239
11715957_s_at	8.3509	-0.533581	-0.17986	-0.026042	-0.255955	-0.550496	-0.0562984	0.353721	0.507539	0.277626	-0.0169145	0.477283	-0.370635	-0.0302564	2.58965e-08	0.00874476	0.735555	0.0112826	3.2055e-05	0.788354	0.000482285	6.22868e-06	0.0243761	0.905659	0.03367	0.00644966	0.889622	1.98674e-06	0.0567808	0.893963	0.0683279	0.000746172	0.918652	0.00641661	0.000195912	0.118365	0.966596	0.14853	0.0454535	0.9606	peptidase D	5184	ENSG00000124299	PEPD	NM_000285,NM_001166056,NM_001166057,NP_000276,NP_001159528,NP_001159529	P12955	19	-33877854	-34012799
11715958_s_at	9.72596	-0.157992	0.187847	0.0608617	-0.297601	-0.532718	-0.00733224	0.34584	0.218854	-0.139609	-0.374726	0.15066	-0.720565	-0.0681939	0.311397	0.126198	0.66463	0.100897	0.0208837	0.984671	0.0531758	0.250892	0.527085	0.152158	0.708268	0.00374359	0.863564	0.595278	0.352932	0.858199	0.307154	0.106156	0.994792	0.202678	0.529178	0.774386	0.395557	0.880785	0.0304393	0.950283	ribosomal protein L7	6129	ENSG00000147604	RPL7	NM_000971,NP_000962,XM_006716463,XP_006716526	P18124,A8MUD9	8	-74202873	-74205869
11715959_a_at	8.12519	-0.225435	0.157242	0.209265	-0.43941	-0.598703	0.227422	0.382678	0.4347	-0.213974	-0.373267	0.452857	-0.755945	0.0181567	0.20503	0.258544	0.192389	0.0343407	0.0223883	0.600668	0.0597789	0.0469986	0.394596	0.209019	0.324149	0.00723728	0.967909	0.472291	0.538134	0.455353	0.150571	0.111528	0.821678	0.2189	0.186702	0.673209	0.477372	0.608131	0.0494839	0.988927	sterol regulatory element binding transcription factor 1	6720	ENSG00000072310	SREBF1	NM_001005291,NM_004176,NP_001005291,NP_004167,XM_005256772,XM_006721570,XM_011523998,XM_011523999,XP_005256829,XP_006721633,XP_011522300,XP_011522301,XR_429821	P36956,A8MTU8	17	-17714662	-17740325
11715960_x_at	3.62179	-0.130474	-0.174488	0.0344149	0.0759468	-0.0642544	0.0808509	-0.0440144	0.164889	0.206421	0.0662193	0.211325	0.110234	0.046436	0.157601	0.0172708	0.677499	0.474128	0.630202	0.719433	0.672434	0.143429	0.115364	0.665638	0.374392	0.438998	0.842662	0.404179	0.0927765	0.864989	0.736584	0.838829	0.886366	0.862454	0.381904	0.333933	0.858692	0.65515	0.709886	0.941598	nuclear cap binding protein subunit 2, 20kDa	22916	ENSG00000114503	NCBP2	NM_001042540,NM_001308036,NM_007362,NP_001036005,NP_001294965,NP_031388,XM_005269313,XM_011512556,XM_011512557,XM_011512558,XP_005269370,XP_011510858,XP_011510859,XP_011510860	P52298,B3KSB0	3	-196662272,-196662272	-196669464,-196669311
11715962_at	5.26808	-0.303985	0.0849303	0.0646404	-0.290657	-0.178069	0.206999	0.388916	0.368626	0.0133282	0.125917	0.510984	-0.262999	0.142359	0.00956647	0.345258	0.53209	0.0307473	0.287049	0.462255	0.00369828	0.00998821	0.934559	0.511038	0.0879488	0.141623	0.626418	0.0606426	0.628292	0.777883	0.139519	0.569961	0.727592	0.0301563	0.0625686	0.977215	0.763373	0.281361	0.378975	0.836642	actin-related protein 10 homolog (S. cerevisiae)	55860	ENSG00000131966	ACTR10	NM_018477,NP_060947,XM_011536960,XM_011536961,XM_011536962,XM_011536963,XP_011535262,XP_011535263,XP_011535264,XP_011535265	Q9NZ32,Q86SY7	14	58666832	58702353
11715963_a_at	6.62299	0.617216	0.265349	-0.186666	-0.02903	0.0120895	0.0673237	-0.351867	-0.803883	-0.646246	-0.605127	-0.549893	-0.253259	0.25399	0.00070914	0.0558753	0.23903	0.885748	0.962093	0.875348	0.0794913	0.000323863	0.0108646	0.0412689	0.226731	0.351748	0.569641	0.00866446	0.209421	0.51514	0.95911	0.986944	0.955122	0.263536	0.00471133	0.0664764	0.170928	0.500022	0.634306	0.802651	spectrin, alpha, non-erythrocytic 1	6709	ENSG00000197694	SPTAN1	NM_001130438,NM_001195532,NM_003127,NP_001123910,NP_001182461,NP_003118,XM_006717245,XM_006717246,XM_006717247,XM_006717248,XM_006717249,XM_006717250,XM_006717251,XM_006717252,XM_006717253,XM_006717254,XP_006717308,XP_006717309,XP_006717310,XP_006717311,XP_006717312,XP_006717313,XP_006717314,XP_006717315,XP_006717316,XP_006717317	Q13813,A0A0D9SGF6	9	131314836	131395944
11715964_x_at	6.1905	0.501959	0.269374	-0.164438	-0.0675739	0.233661	0.0782395	-0.232584	-0.666397	-0.569532	-0.268297	-0.423719	-0.0357132	0.242677	0.00112139	0.0227985	0.221367	0.693355	0.280605	0.82976	0.169723	0.000427895	0.00822238	0.280649	0.271488	0.876544	0.521804	0.0123083	0.112921	0.493335	0.873152	0.562818	0.936481	0.422801	0.00585399	0.054279	0.562879	0.552916	0.955614	0.770873	spectrin, alpha, non-erythrocytic 1	6709	ENSG00000197694	SPTAN1	NM_001130438,NM_001195532,NM_003127,NP_001123910,NP_001182461,NP_003118,XM_006717245,XM_006717246,XM_006717247,XM_006717248,XM_006717249,XM_006717250,XM_006717251,XM_006717252,XM_006717253,XM_006717254,XP_006717308,XP_006717309,XP_006717310,XP_006717311,XP_006717312,XP_006717313,XP_006717314,XP_006717315,XP_006717316,XP_006717317	Q13813,A0A0D9SGF6	9	131314836	131395944
11715965_at	5.7294	-3.33924	-2.12105	0.447746	-0.15822	-0.552286	1.06817	1.21819	3.78699	3.18102	2.78695	4.40741	1.56877	0.620428	1.33392e-07	1.01626e-05	0.386242	0.810578	0.506978	0.447051	0.0634661	6.95628e-07	0.00018839	0.00455735	0.00382253	0.0798262	0.670581	7.92066e-06	0.000293035	0.665938	0.92843	0.760545	0.71624	0.227672	3.18804e-05	0.00307762	0.0352002	0.0309161	0.264235	0.861438	suppression of tumorigenicity 14 (colon carcinoma)	6768	ENSG00000149418	ST14	NM_021978,NP_068813	Q9Y5Y6	11	130029681	130080257
11715971_a_at	7.10488	1.08684	0.19241	-0.0976852	0.141636	0.728404	-0.35473	-0.894429	-1.18452	-0.945204	-0.358436	-1.44157	0.535994	-0.257045	2.47499e-05	0.310882	0.654138	0.612052	0.0411082	0.550017	0.00164233	0.000137266	0.00714728	0.375639	0.0235556	0.155311	0.676791	0.000605655	0.594711	0.852578	0.828372	0.170472	0.789882	0.0164111	0.00238727	0.0490377	0.656361	0.115513	0.400656	0.864607	phosphofructokinase, platelet	5214	ENSG00000067057	PFKP	NM_001242339,NM_002627,NP_001229268,NP_002618,XM_005252465,XM_005252466,XM_005252467,XM_006717449,XP_005252522,XP_005252523,XP_005252524,XP_006717512	Q01813	10	3109711,3110818	3178997,3178997
11715972_at	7.28145	-1.2284	-0.310436	-0.79029	-0.118188	0.103214	-0.493046	0.917965	0.438111	1.11021	1.33161	0.735355	0.41365	0.297245	0.0022085	0.308818	0.0265434	0.792087	0.854914	0.604934	0.0400311	0.356114	0.046568	0.0429172	0.46479	0.492429	0.764066	0.0205358	0.592585	0.125804	0.920254	0.946826	0.824216	0.16735	0.638496	0.185535	0.175521	0.729536	0.750068	0.907761	SPARC related modular calcium binding 2	64094	ENSG00000112562	SMOC2	NM_001166412,NM_022138,NP_001159884,NP_071421,XM_011536065,XM_011536066,XP_011534367,XP_011534368	Q9H3U7	6	168841830	169068674
11715973_a_at	4.37011	-0.23589	-0.00319971	0.0170709	-0.218712	0.0768991	-0.535065	0.23269	0.252961	0.0171776	0.312789	-0.299175	0.0800988	-0.552136	0.0664237	0.974334	0.881539	0.139059	0.677347	0.0892385	0.10958	0.105699	0.923963	0.143348	0.363974	0.684284	0.0916298	0.23444	0.991048	0.957598	0.374861	0.864903	0.284106	0.323317	0.316169	0.973443	0.381774	0.645743	0.868581	0.288853	mitochondrial fission regulator 1-like	56181	ENSG00000117640	MTFR1L	NM_001099625,NM_001099626,NM_001099627,NM_019557,NP_001093095,NP_001093096,NP_001093097,NP_062457	Q9H019	1	26146396,26147318,26146683	26159433,26159433,26159433
11715974_x_at	5.13811	-0.172767	-0.077534	-0.153731	-0.19551	-0.301846	-0.656555	0.0952333	0.0190359	-0.0227423	-0.129079	-0.483788	-0.224312	-0.502824	0.307048	0.557429	0.313682	0.317019	0.220681	0.115602	0.618817	0.926227	0.92415	0.646815	0.269375	0.391869	0.244551	0.590668	0.794647	0.597667	0.600932	0.492439	0.334354	0.832333	0.97418	0.973506	0.848295	0.550471	0.670766	0.521847	mitochondrial fission regulator 1-like	56181	ENSG00000117640	MTFR1L	NM_001099625,NM_001099626,NM_001099627,NM_019557,NP_001093095,NP_001093096,NP_001093097,NP_062457	Q9H019	1	26146396,26147318,26146683	26159433,26159433,26159433
11715975_a_at	6.98726	0.434552	0.0263107	-0.00380494	0.134256	0.15529	-0.211681	-0.408242	-0.438357	-0.300296	-0.279263	-0.646234	0.128979	-0.207876	1.36049e-05	0.718702	0.96391	0.215035	0.254314	0.356243	0.000238495	0.000241998	0.0255859	0.0761696	0.00895517	0.373521	0.383418	0.000371737	0.886034	0.987608	0.485252	0.533266	0.638637	0.00370234	0.0037475	0.122523	0.256334	0.0577683	0.654325	0.663518	mitochondrial fission regulator 1-like	56181	ENSG00000117640	MTFR1L	NM_001099625,NM_001099626,NM_001099627,NM_019557,NP_001093095,NP_001093096,NP_001093097,NP_062457	Q9H019	1	26146396,26147318,26146683	26159433,26159433,26159433
11715976_a_at	7.95601	0.244564	-0.0244605	-0.0724841	-0.157573	-0.475602	-0.273704	-0.269024	-0.317048	-0.402136	-0.720166	-0.518268	-0.451141	-0.20122	0.0449393	0.795095	0.504599	0.258754	0.00801429	0.355027	0.051746	0.0334274	0.0206225	0.000591006	0.0990087	0.0177049	0.512497	0.181078	0.921464	0.758881	0.538397	0.0532783	0.637402	0.199031	0.147821	0.105216	0.0075223	0.303468	0.0944652	0.764469	vestigial-like family member 4	9686	ENSG00000144560	VGLL4	NM_001128219,NM_001128220,NM_001128221,NM_001284390,NM_001284391,NM_014667,NP_001121691,NP_001121692,NP_001121693,NP_001271319,NP_001271320,NP_055482,XM_011534267,XM_011534268,XM_011534269,XM_011534270,XP_011532569,XP_011532570,XP_011532571,XP_011532572	G5E9M7,Q14135,A0A0A6YYI5,G5E9M9,A0A075B6E4	3	-11597540,-11597540,-11597540,-11597540,-11597540	-11762242,-11623865,-11610398,-11685451,-11646055
11715977_a_at	8.35629	0.431528	0.0355059	-0.0386966	-0.187383	-0.628198	-0.299625	-0.396022	-0.470224	-0.618911	-1.05973	-0.731153	-0.663704	-0.260928	0.00378813	0.754001	0.766818	0.264147	0.00376534	0.399686	0.018025	0.00928718	0.00341741	3.73903e-05	0.0538655	0.0040634	0.480245	0.0307041	0.902868	0.90904	0.544604	0.030568	0.677556	0.0956781	0.0593298	0.0284724	0.000843331	0.204412	0.032313	0.741006	vestigial-like family member 4	9686	ENSG00000144560	VGLL4	NM_001128219,NM_001128220,NM_001128221,NM_001284390,NM_001284391,NM_014667,NP_001121691,NP_001121692,NP_001121693,NP_001271319,NP_001271320,NP_055482,XM_011534267,XM_011534268,XM_011534269,XM_011534270,XP_011532569,XP_011532570,XP_011532571,XP_011532572	G5E9M7,Q14135,A0A0A6YYI5,G5E9M9,A0A075B6E4	3	-11597540,-11597540,-11597540,-11597540,-11597540	-11762242,-11623865,-11610398,-11685451,-11646055
11715979_x_at	8.39084	0.0126827	-0.00947243	-0.0287529	-0.115315	-0.393822	0.0491008	-0.0221551	-0.0414356	-0.127998	-0.406504	0.036418	-0.384349	0.0778536	0.909488	0.913682	0.775181	0.372313	0.0174167	0.857685	0.861099	0.760855	0.419342	0.031915	0.899624	0.0289509	0.784531	0.968167	0.969769	0.912866	0.653195	0.093347	0.94792	0.9493	0.906234	0.693991	0.143196	0.964333	0.13377	0.917038	BRICK1, SCAR/WAVE actin-nucleating complex subunit	55845	ENSG00000254999	BRK1	NM_018462,NP_060932	Q8WUW1	3	10157332	10168874
11715982_a_at	6.33543	0.239361	0.0511929	0.289358	0.0400281	0.24418	0.412481	-0.188168	0.0499973	-0.199332	0.00481914	0.17312	0.192987	0.123123	0.0170949	0.506992	0.00165206	0.724727	0.0911328	0.0907207	0.0950735	0.677057	0.155701	0.976597	0.497063	0.208222	0.623973	0.092095	0.760552	0.0164868	0.889077	0.287865	0.287033	0.295721	0.864738	0.40123	0.9919	0.753438	0.476333	0.835271	dihydrouridine synthase 1-like	64118	ENSG00000169718	DUS1L	NM_022156,NP_071439,XM_005256393,XM_005256394,XM_006722288,XM_006722289,XP_005256450,XP_005256451,XP_006722351,XP_006722352,XR_933938,XR_933939	Q6P1R4	17	-80015747	-80023697
11715983_a_at	9.05218	-0.417317	0.088793	0.149919	-0.154394	-0.326477	-0.383338	0.50611	0.567235	0.262923	0.0908398	0.0339789	-0.41527	-0.533256	3.09503e-05	0.230296	0.0804066	0.158135	0.0192519	0.0998799	1.00259e-05	4.65956e-06	0.0516094	0.563434	0.888933	0.00558943	0.0288844	0.00072545	0.504498	0.265519	0.404983	0.100236	0.305184	0.00028972	0.000154675	0.198698	0.798495	0.960346	0.0409151	0.133556	activity-dependent neuroprotector homeobox	23394	ENSG00000101126	ADNP	NM_001282531,NM_001282532,NM_015339,NM_181442,NP_001269460,NP_001269461,NP_056154,NP_852107,XM_011528747,XM_011528748,XP_011527049,XP_011527050	Q9H2P0	20	-49505454,-49505454	-49547527,-49526328
11715984_s_at	8.29614	-0.57605	0.0934683	0.0258635	-0.177575	-0.506049	-0.354333	0.669519	0.601914	0.398476	0.070001	0.221718	-0.599518	-0.380196	1.32016e-05	0.334958	0.816249	0.215266	0.00605962	0.244088	8.65605e-06	0.000147316	0.0252	0.734169	0.488072	0.00242894	0.229482	0.000362839	0.618562	0.930849	0.485559	0.043436	0.521268	0.000256741	0.00252958	0.121207	0.893302	0.746854	0.022062	0.503463	activity-dependent neuroprotector homeobox	23394	ENSG00000101126	ADNP	NM_001282531,NM_001282532,NM_015339,NM_181442,NP_001269460,NP_001269461,NP_056154,NP_852107,XM_011528747,XM_011528748,XP_011527049,XP_011527050	Q9H2P0	20	-49505454,-49505454	-49547527,-49526328
11715986_s_at	8.83391	-0.307682	-0.113322	-0.0746091	-0.123123	0.275445	0.389904	0.194361	0.233073	0.184559	0.583127	0.697587	0.388767	0.464513	0.0024732	0.144338	0.401593	0.280549	0.0573724	0.109454	0.0849015	0.0552233	0.188264	0.000665766	0.00755913	0.0126691	0.0674191	0.022374	0.383269	0.679102	0.562755	0.213076	0.323092	0.275008	0.207764	0.449646	0.00825445	0.0510946	0.0743199	0.236771	yippee-like 5	51646	ENSG00000119801	YPEL5	NM_001127399,NM_001127400,NM_001127401,NM_016061,NP_001120871,NP_001120872,NP_001120873,NP_057145	P62699	2	30369749	30383399
11715987_a_at	2.32461	1.0601	-0.0172691	-2.67354e-05	0.000706911	-0.0133613	-0.00387867	-1.07737	-1.06012	-1.05939	-1.07346	-1.06398	0.00390775	-0.00385193	0.00083012	0.942295	0.999922	0.998397	0.975941	0.99586	0.00256076	0.00552119	0.0162435	0.0377649	0.179847	0.993398	0.996045	0.00977844	0.979994	0.999981	0.999443	0.991685	0.998673	0.0229719	0.0405621	0.0888025	0.160751	0.437548	0.997789	0.998725	growth hormone 1	2688	ENSG00000259384	GH1	NM_000515,NM_022559,NM_022560,NM_022561,NM_022562,NP_000506,NP_072053,NP_072054,XM_011524612,XP_011522914	B1A4G6,P01241,B1A4G7	17	-61994552	-61996212
11715989_a_at	8.73333	-0.0321148	-0.0292045	0.07976	-0.128246	-0.10295	-0.10105	0.00291035	0.111875	-0.0961314	-0.0708354	-0.0689352	-0.0737457	-0.18081	0.731672	0.690612	0.346522	0.238086	0.450607	0.660292	0.978147	0.328963	0.46964	0.65083	0.776068	0.611759	0.45005	0.892186	0.871729	0.629493	0.513965	0.718892	0.855923	0.992497	0.612807	0.733329	0.850624	0.913259	0.828206	0.71851	jumping translocation breakpoint	10899	ENSG00000143543	JTB	NM_006694,NP_006685	O76095	1	-153946744	-153950451
11715990_s_at	8.64209	0.13945	-0.193955	-0.100011	0.0691981	-0.0347622	0.0715665	-0.333405	-0.23946	-0.0702518	-0.174212	-0.0678834	0.159193	0.171577	0.106993	0.00498982	0.198556	0.485458	0.780464	0.7338	0.000983772	0.0245324	0.563579	0.226155	0.759661	0.233365	0.433775	0.318602	0.037627	0.463786	0.744912	0.915229	0.893117	0.0111377	0.118892	0.798601	0.499259	0.905686	0.508204	0.70573	cytochrome c oxidase subunit VIIa polypeptide 2 like	9167	ENSG00000115944	COX7A2L	NM_004718,NP_004709,XM_011533158,XP_011531460	O14548,Q6FGA0	2	-42577644	-42588356
11715991_a_at	3.46899	-0.269057	0.133644	0.252579	0.0672646	-0.000822284	0.231974	0.402701	0.521636	0.336322	0.268235	0.501031	-0.134466	-0.0206054	0.0239957	0.147924	0.0190156	0.619173	0.996146	0.420379	0.00329617	0.000474179	0.0456703	0.172918	0.101346	0.459578	0.944993	0.117057	0.388969	0.0993543	0.832555	0.998755	0.69484	0.0277234	0.00633421	0.1831	0.42753	0.30799	0.725597	0.980949	minichromosome maintenance complex component 2	4171	ENSG00000073111	MCM2	NM_004526,NP_004517,NR_073375	P49736	3	127317199	127341278
11715992_s_at	4.5413	0.0355941	0.246651	0.2362	0.0257808	0.0556735	0.0770393	0.211057	0.200606	-0.00981329	0.0200794	0.0414452	-0.190978	-0.159161	0.756188	0.00741845	0.024864	0.845638	0.738517	0.784206	0.107881	0.154317	0.951829	0.91647	0.88887	0.284461	0.586654	0.903918	0.0503947	0.12003	0.942814	0.895388	0.916889	0.320236	0.3991	0.983409	0.970778	0.960319	0.567125	0.813249	minichromosome maintenance complex component 2	4171	ENSG00000073111	MCM2	NM_004526,NP_004517,NR_073375	P49736	3	127317199	127341278
11715993_s_at	8.13642	0.252027	0.163041	0.102639	0.238949	0.287058	0.329378	-0.0889862	-0.149388	-0.0130779	0.0350307	0.0773505	0.124017	0.226739	0.0289168	0.0696945	0.317478	0.0714484	0.0851299	0.238943	0.490031	0.282217	0.935158	0.85331	0.792164	0.481398	0.434306	0.133661	0.24199	0.601405	0.245904	0.275453	0.515012	0.748252	0.564652	0.977384	0.946022	0.92028	0.741765	0.706098	NA	NA	NA	NA	NA	NA	NA	NA	NA
11715994_x_at	9.05805	-0.877612	-0.0352859	0.0911118	0.419747	0.373151	0.558521	0.842326	0.968724	1.29736	1.25076	1.43613	0.408437	0.467409	4.24509e-05	0.823268	0.616825	0.0748839	0.205967	0.26125	0.000433729	0.000182575	2.14985e-05	0.000389704	0.00733301	0.194161	0.365112	0.000932801	0.933852	0.831155	0.25346	0.473447	0.541208	0.00591471	0.00300106	0.000540097	0.00543942	0.0499659	0.457826	0.646794	inhibitor of DNA binding 2, dominant negative helix-loop-helix protein	3398	ENSG00000115738	ID2	NM_002166,NP_002157	Q02363,Q53T66	2	8822112	8824583
11715998_s_at	9.07222	-0.317048	-0.12473	0.0911599	0.0078857	-0.261066	-0.014445	0.192318	0.408208	0.324934	0.0559823	0.302603	-0.136336	-0.105605	0.00217341	0.114415	0.31389	0.945568	0.0759032	0.953051	0.0933331	0.00126678	0.0243493	0.737556	0.244432	0.380418	0.679072	0.020289	0.332174	0.597863	0.981155	0.255731	0.983859	0.292279	0.0134837	0.11828	0.894903	0.521701	0.660823	0.865849	calcium binding protein 39	51719	ENSG00000135932	CAB39	NM_001130849,NM_001130850,NM_016289,NP_001124321,NP_001124322,NP_057373,XM_011511350,XP_011509652	A0A024R496,Q9Y376	2	231577556,231578262	231685790,231685790
11715999_a_at	3.08384	-0.341625	-0.0940316	0.0984832	-0.0238998	-0.102172	0.020003	0.247593	0.440108	0.317725	0.239453	0.361628	-0.00814029	-0.0784802	0.0203319	0.406994	0.450641	0.886108	0.627018	0.954993	0.133991	0.0144945	0.123812	0.322621	0.334858	0.971001	0.831381	0.104195	0.6838	0.718925	0.959266	0.836957	0.984548	0.366454	0.0818689	0.348746	0.606534	0.618479	0.989915	0.937196	calcium binding protein 39	51719	ENSG00000135932	CAB39	NM_001130849,NM_001130850,NM_016289,NP_001124321,NP_001124322,NP_057373,XM_011511350,XP_011509652	A0A024R496,Q9Y376	2	231577556,231578262	231685790,231685790
11716000_a_at	4.10475	0.641107	-0.0998449	-0.0405246	-0.241382	-0.141275	0.0368483	-0.740952	-0.681632	-0.88249	-0.782382	-0.604259	-0.0414299	0.0773728	1.47864e-09	0.171037	0.627509	0.0264781	0.295624	0.871057	8.64456e-10	6.01937e-08	3.43415e-09	2.96403e-06	0.01353	0.772738	0.743138	1.765e-07	0.424655	0.837262	0.125589	0.578971	0.953402	1.12093e-07	4.06167e-06	3.62269e-07	0.00010652	0.0779305	0.911744	0.897654	Fas associated factor family member 2	23197	ENSG00000113194	FAF2	NM_014613,NP_055428,XM_011534475,XM_011534476,XP_011532777,XP_011532778	Q96CS3	5	175875355	175937075
11716001_at	3.62627	0.527525	-0.0452633	-0.108311	-0.12615	-0.187668	0.0555605	-0.572788	-0.635835	-0.653675	-0.715192	-0.471964	-0.142404	0.163871	2.73487e-07	0.535267	0.199742	0.243051	0.168619	0.807863	7.27732e-07	3.59487e-07	4.50604e-06	1.71526e-05	0.053207	0.325445	0.490947	1.45397e-05	0.780042	0.465379	0.519977	0.421086	0.927225	3.30876e-05	1.83304e-05	0.000150438	0.000449198	0.202754	0.609391	0.748916	Fas associated factor family member 2	23197	ENSG00000113194	FAF2	NM_014613,NP_055428,XM_011534475,XM_011534476,XP_011532777,XP_011532778	Q96CS3	5	175875355	175937075
11716003_a_at	3.98892	-0.35966	-0.0781427	-0.222205	-0.432309	-0.705255	-0.790352	0.281517	0.137455	-0.0726494	-0.345595	-0.430692	-0.627112	-0.568147	0.0859293	0.630523	0.236982	0.0742545	0.0217084	0.123361	0.233683	0.587048	0.804703	0.319852	0.423001	0.0541309	0.284621	0.277126	0.838982	0.512701	0.252046	0.109186	0.348005	0.508591	0.813491	0.925712	0.603745	0.696988	0.205079	0.567312	Fas associated factor family member 2	23197	ENSG00000113194	FAF2	NM_014613,NP_055428,XM_011534475,XM_011534476,XP_011532777,XP_011532778	Q96CS3	5	175875355	175937075
11716004_at	5.11997	0.429637	-0.129622	-0.101012	-0.11212	-0.139155	-0.283991	-0.55926	-0.530649	-0.541757	-0.568792	-0.713628	-0.00953247	-0.182979	0.00256096	0.232321	0.417728	0.482187	0.488444	0.40237	0.000612647	0.0022804	0.00691948	0.0155787	0.0485283	0.964426	0.603258	0.0229723	0.50697	0.692736	0.742367	0.747101	0.679738	0.00773674	0.0210261	0.0478716	0.0862098	0.190767	0.987744	0.82324	Fas associated factor family member 2	23197	ENSG00000113194	FAF2	NM_014613,NP_055428,XM_011534475,XM_011534476,XP_011532777,XP_011532778	Q96CS3	5	175875355	175937075
11716005_a_at	2.91517	0.454679	-0.228847	-0.151115	0.171053	-0.297471	-0.246736	-0.683526	-0.605795	-0.283626	-0.75215	-0.701415	-0.0686246	-0.0956203	0.000411257	0.0198462	0.176095	0.231109	0.099684	0.41483	5.62374e-06	0.000129532	0.107036	0.000463235	0.0302667	0.719105	0.760707	0.00567445	0.102447	0.432073	0.505536	0.304775	0.690358	0.000180297	0.00228064	0.318664	0.0062219	0.138079	0.88621	0.906147	hypoxia up-regulated 1	10525	ENSG00000149428,ENSG00000280682	HYOU1	NM_001130991,NM_006389,NP_001124463,NP_006380,XM_005271392,XM_005271393,XM_005271394,XM_011542557,XM_011542558,XM_011548778,XM_011548779,XM_011548780,XM_011548781,XM_011548782,XP_005271449,XP_005271450,XP_005271451,XP_011540859,XP_011540860,XP_011547080,XP_011547081,XP_011547082,XP_011547083,XP_011547084,XR_947790,XR_953214	B3KXH0,B7Z602,B7Z766,Q6IN67,Q9Y4L1	11	-118914895	-118927957
11716006_a_at	2.77329	0.439309	-0.0544213	0.045433	0.0984664	-0.00363464	-0.17281	-0.49373	-0.393876	-0.340843	-0.442944	-0.612119	0.0507867	-0.218243	4.62543e-06	0.434937	0.571039	0.338707	0.977551	0.428787	5.55707e-06	0.000501862	0.00827011	0.00376688	0.00933018	0.712341	0.337016	0.000153779	0.706613	0.803565	0.622139	0.992267	0.701519	0.000178513	0.00662037	0.0545061	0.0305772	0.0595383	0.883017	0.620586	hypoxia up-regulated 1	10525	ENSG00000149428,ENSG00000280682	HYOU1	NM_001130991,NM_006389,NP_001124463,NP_006380,XM_005271392,XM_005271393,XM_005271394,XM_011542557,XM_011542558,XM_011548778,XM_011548779,XM_011548780,XM_011548781,XM_011548782,XP_005271449,XP_005271450,XP_005271451,XP_011540859,XP_011540860,XP_011547080,XP_011547081,XP_011547082,XP_011547083,XP_011547084,XR_947790,XR_953214	B3KXH0,B7Z602,B7Z766,Q6IN67,Q9Y4L1	11	-118914895	-118927957
11716007_a_at	9.27564	0.0133131	0.22261	0.0986644	-0.115552	-0.228644	-0.208574	0.209297	0.0853513	-0.128865	-0.241957	-0.221887	-0.451255	-0.307239	0.908682	0.0164703	0.347586	0.390098	0.178486	0.464877	0.115287	0.547171	0.434464	0.214585	0.460951	0.0141424	0.301407	0.967877	0.0896975	0.630408	0.669192	0.435615	0.729614	0.333788	0.788078	0.706204	0.484691	0.726633	0.0804404	0.584946	RNA binding motif protein 5	10181	ENSG00000003756	RBM5	NM_005778,NP_005769,NR_036627,XM_006712917,XM_006712919,XM_011533261,XM_011533262,XP_006712980,XP_006712982,XP_011531563,XP_011531564,XR_427245	A0A024R2U6,P52756	3	50126340	50156397
11716008_x_at	8.90718	0.0159535	0.229618	0.0560317	-0.0804507	-0.190378	-0.124088	0.213664	0.0400782	-0.0964042	-0.206332	-0.140041	-0.419996	-0.180119	0.888338	0.0116842	0.585031	0.540503	0.251618	0.656536	0.100778	0.772537	0.54995	0.279008	0.634154	0.01941	0.534987	0.960122	0.0700812	0.812332	0.783634	0.53005	0.853847	0.30694	0.911666	0.789832	0.561084	0.841142	0.10081	0.779867	RNA binding motif protein 5	10181	ENSG00000003756	RBM5	NM_005778,NP_005769,NR_036627,XM_006712917,XM_006712919,XM_011533261,XM_011533262,XP_006712980,XP_006712982,XP_011531563,XP_011531564,XR_427245	A0A024R2U6,P52756	3	50126340	50156397
11716009_a_at	9.02343	-0.000796485	0.220121	-0.0555894	0.118246	0.0332744	-0.463923	0.220917	-0.0547929	0.119042	0.0340709	-0.463127	-0.186846	-0.408334	0.99542	0.0458931	0.657226	0.461636	0.86908	0.175929	0.163579	0.746271	0.545545	0.883152	0.199804	0.386431	0.251049	0.998494	0.183671	0.8542	0.727154	0.95265	0.43183	0.413465	0.899205	0.787043	0.958258	0.465458	0.666114	0.529354	dynein, cytoplasmic 1, light intermediate chain 2	1783	ENSG00000135720	DYNC1LI2	NM_001286157,NM_006141,NP_001273086,NP_006132,XR_933225	O43237,A0A024R6Z0,Q63HJ8	16	-66754798	-66785525
11716010_s_at	11.169	0.359592	0.251498	0.0632069	0.146685	0.203396	-0.179332	-0.108093	-0.296385	-0.212906	-0.156195	-0.538923	-0.048102	-0.242539	0.00503677	0.011798	0.574419	0.310091	0.264017	0.558121	0.445644	0.0543914	0.230501	0.453986	0.0979908	0.803453	0.446585	0.0378792	0.0705742	0.805746	0.593886	0.544444	0.795068	0.715098	0.205723	0.504746	0.721515	0.301475	0.92517	0.715858	dynein, cytoplasmic 1, light intermediate chain 2	1783	ENSG00000135720	DYNC1LI2	NM_001286157,NM_006141,NP_001273086,NP_006132,XR_933225	O43237,A0A024R6Z0,Q63HJ8	16	-66754798	-66785525
11716011_a_at	3.36047	0.30564	0.041985	-0.0233716	-0.0488376	-0.182567	-0.184696	-0.263655	-0.329012	-0.354477	-0.488207	-0.490336	-0.224552	-0.161324	0.00631426	0.62302	0.812078	0.698163	0.251559	0.49043	0.0358219	0.0153655	0.0242037	0.00886768	0.0852927	0.186488	0.562171	0.0447572	0.834755	0.929078	0.875563	0.529966	0.748499	0.155012	0.0853799	0.117791	0.057358	0.275795	0.447045	0.797686	tumor necrosis factor, alpha-induced protein 1 (endothelial)	7126	ENSG00000109079	TNFAIP1	NM_021137,NP_066960	Q13829	17	26662547	26674035
11716013_s_at	10.5496	0.0102973	0.188292	0.0723608	-0.228882	-0.550195	-0.245538	0.177995	0.0620634	-0.23918	-0.560493	-0.255835	-0.738487	-0.317898	0.921038	0.0231217	0.441019	0.059711	0.000494201	0.337084	0.134209	0.624621	0.107548	0.00181985	0.342833	1.81293e-05	0.232801	0.97244	0.114036	0.711431	0.218733	0.00654102	0.620659	0.366794	0.835667	0.319624	0.017727	0.626045	0.000470082	0.507524	transmembrane protein 258	746	ENSG00000134825	TMEM258	NM_014206,NP_055021	P61165	11	-61556601	-61560085
11716014_a_at	7.28126	0.653683	-0.160545	-0.041044	-0.493758	-1.02158	0.833308	-0.814228	-0.694727	-1.14744	-1.67526	0.179625	-0.861034	0.874352	0.0911092	0.592887	0.905439	0.266546	0.0699445	0.376603	0.0642329	0.140088	0.0374205	0.0105384	0.856191	0.150056	0.372281	0.287817	0.817008	0.966515	0.547393	0.242522	0.657307	0.229471	0.376529	0.159775	0.0650658	0.947341	0.392336	0.653186	serpin peptidase inhibitor, clade F (alpha-2 antiplasmin, pigment epithelium derived factor), member 1	5176	ENSG00000132386,ENSG00000282307	SERPINF1	NM_002615,NP_002606	P36955	17	1665258	1680859
11716015_a_at	9.61549	-1.49863	0.00454396	-0.101161	-0.150781	-0.997347	-0.0541815	1.50317	1.39747	1.34785	0.501284	1.44445	-1.00189	0.0469793	9.14374e-18	0.964698	0.3935	0.321091	1.54762e-06	0.866249	2.13655e-15	6.77428e-13	3.76917e-10	0.0245628	5.93937e-05	4.95252e-06	0.888298	1.47771e-14	0.987824	0.672275	0.605052	6.21616e-05	0.951519	1.68588e-12	2.4767e-10	5.47765e-08	0.11899	0.00122178	0.000162564	0.960102	CKLF-like MARVEL transmembrane domain containing 3	123920	ENSG00000140931	CMTM3	NM_001048251,NM_144601,NM_181553,NM_181554,NM_181555,NP_653202,NP_853531,NR_037613,NR_037619,XM_006721131,XM_011522861,XP_006721194,XP_011521163	A0A024R6Y8,Q96MX0,H3BUD5	16	66637934,66638633,66638566,66638227	66647795,66647795,66647795,66647795
11716016_at	2.50547	-0.0586647	-0.0564926	-0.170047	0.269504	0.527821	-0.13026	0.00217207	-0.111382	0.328168	0.586486	-0.0715955	0.584314	0.0397865	0.693951	0.628664	0.208465	0.12066	0.0170511	0.721806	0.989752	0.540601	0.123422	0.0208184	0.852725	0.0133664	0.916665	0.873394	0.837903	0.476624	0.343243	0.0919183	0.887575	0.996565	0.783689	0.34809	0.105942	0.945806	0.0772834	0.970838	mal, T-cell differentiation protein 2 (gene/pseudogene)	114569	ENSG00000147676	MAL2	NM_052886,NP_443118,XM_011516807,XP_011515109	A0A024R9E4,Q969L2	8	120220609	120257914
11716017_at	3.23032	-0.369267	0.254505	-0.763916	0.728596	2.06822	-0.798418	0.623772	-0.394649	1.09786	2.43749	-0.429151	1.81371	-0.0345029	0.395293	0.454238	0.0538201	0.148573	0.0015542	0.453658	0.2072	0.456202	0.0771295	0.00118817	0.702076	0.00846522	0.975105	0.673776	0.72169	0.204312	0.390022	0.015736	0.721296	0.475028	0.723162	0.258418	0.0128593	0.877521	0.0554433	0.991388	mal, T-cell differentiation protein 2 (gene/pseudogene)	114569	ENSG00000147676	MAL2	NM_052886,NP_443118,XM_011516807,XP_011515109	A0A024R9E4,Q969L2	8	120220609	120257914
11716018_s_at	10.0333	-2.88039	-0.174152	-0.459293	-0.167648	-0.474624	-0.171029	2.70624	2.4211	2.71275	2.40577	2.70936	-0.300472	0.288264	1.40225e-25	0.21233	0.00523751	0.41416	0.0689537	0.694393	3.40105e-21	2.40938e-17	1.22977e-16	9.34068e-12	1.04484e-07	0.27637	0.524561	1.44595e-21	0.481767	0.038999	0.689794	0.240307	0.873627	1.40282e-17	3.48143e-14	1.41975e-13	2.35968e-09	6.47443e-06	0.558274	0.772725	RAB31, member RAS oncogene family	11031	ENSG00000168461	RAB31	NM_006868,NP_006859	Q13636	18	9708227	9862553
11716019_at	11.153	-2.74438	-0.107728	-0.363843	-0.2078	-0.500806	-0.390435	2.63665	2.38054	2.53658	2.24357	2.35395	-0.393078	-0.0265924	1.32815e-26	0.397035	0.014802	0.268901	0.0364147	0.327652	1.21743e-22	7.87117e-19	4.37419e-17	4.56156e-12	3.37048e-07	0.120735	0.948699	1.58579e-22	0.675269	0.0831141	0.549952	0.156793	0.61151	7.17356e-19	1.84085e-15	5.90662e-14	1.28062e-09	1.73579e-05	0.343375	0.982254	RAB31, member RAS oncogene family	11031	ENSG00000168461	RAB31	NM_006868,NP_006859	Q13636	18	9708227	9862553
11716020_s_at	8.081	0.564442	0.0749218	-0.0617729	0.0500127	0.126809	0.0628854	-0.48952	-0.626215	-0.51443	-0.437634	-0.501557	0.0518868	0.124658	1.87469e-08	0.285858	0.443959	0.627974	0.330389	0.774114	7.17068e-06	1.95662e-07	0.000117113	0.00436932	0.0326806	0.707862	0.584554	1.51159e-06	0.568622	0.713828	0.837526	0.614241	0.912387	0.000219841	1.09828e-05	0.00210389	0.0341431	0.145537	0.880554	0.812065	RAD23 homolog A, nucleotide excision repair protein	5886	ENSG00000179262	RAD23A	NM_001270362,NM_001270363,NM_005053,NP_001257291,NP_001257292,NP_005044,NR_072976	A8K1J3,P54725,A0A024R7G8	19	13056627	13064457
11716021_x_at	8.36264	0.537238	0.0472941	-0.010884	0.0235186	0.0896782	0.181976	-0.489944	-0.548122	-0.513719	-0.447559	-0.355261	0.0423842	0.19286	1.88183e-10	0.405597	0.867706	0.7787	0.395848	0.307685	8.32853e-08	3.07656e-08	3.72187e-06	0.000407251	0.0612252	0.705975	0.298515	3.04498e-08	0.682556	0.952125	0.91442	0.674308	0.591342	5.3572e-06	2.30342e-06	0.000128533	0.00562909	0.222406	0.879602	0.581878	RAD23 homolog A, nucleotide excision repair protein	5886	ENSG00000179262	RAD23A	NM_001270362,NM_001270363,NM_005053,NP_001257291,NP_001257292,NP_005044,NR_072976	A8K1J3,P54725,A0A024R7G8	19	13056627	13064457
11716022_at	3.79201	-0.198834	0.0782249	0.219744	0.149879	0.210368	0.850829	0.277059	0.418578	0.348713	0.409202	1.04966	0.132143	0.631085	0.226272	0.541791	0.139302	0.428467	0.377673	0.0368133	0.138411	0.038741	0.135444	0.1371	0.0151398	0.602474	0.133416	0.499415	0.784516	0.375266	0.701292	0.658216	0.15803	0.373788	0.163639	0.368885	0.371609	0.0845058	0.822709	0.365438	adrenergic, beta, receptor kinase 1	156	ENSG00000173020	ADRBK1	NM_001619,NP_001610,XM_011544773,XP_011543075,XR_949796	P25098	11	67033904	67054029
11716023_s_at	3.87046	-0.117709	0.0343657	0.183845	0.407904	-0.0672097	0.30939	0.152074	0.301554	0.525613	0.0504991	0.427099	-0.101575	0.125545	0.394916	0.750644	0.142847	0.0123772	0.737893	0.362412	0.333183	0.0765554	0.00876428	0.826642	0.234125	0.635282	0.721582	0.673466	0.901245	0.38096	0.0730602	0.89504	0.644355	0.616879	0.257176	0.056871	0.935303	0.509166	0.841793	0.887453	adrenergic, beta, receptor kinase 1	156	ENSG00000173020	ADRBK1	NM_001619,NP_001610,XM_011544773,XP_011543075,XR_949796	P25098	11	67033904	67054029
11716024_a_at	8.49393	-0.226185	-0.187875	-0.188825	0.24875	-0.204317	-0.328709	0.0383093	0.0373595	0.474934	0.0218674	-0.102525	-0.0164418	-0.139884	0.0104005	0.00674255	0.0173727	0.0145195	0.106533	0.123459	0.695551	0.722551	0.000217463	0.879324	0.646106	0.902114	0.525462	0.0644252	0.046956	0.093167	0.0819761	0.317734	0.34815	0.87423	0.888017	0.00344166	0.956766	0.847913	0.965276	0.773314	golgin A7	51125	ENSG00000147533	GOLGA7	NM_001002296,NM_001174124,NM_016099,NP_001002296,NP_001167595,NP_057183	Q7Z5G4	8	41348080,41348172	41368499,41368499
11716025_a_at	7.52207	-0.544772	-0.202142	-0.213796	0.0491055	-0.383752	-0.58636	0.34263	0.330976	0.593877	0.16102	-0.0415878	-0.18161	-0.372564	3.69832e-05	0.0405157	0.0593682	0.732073	0.036384	0.0573627	0.0171427	0.0315386	0.00115605	0.438282	0.896967	0.346763	0.241672	0.000835835	0.168763	0.21791	0.892377	0.1567	0.213052	0.0922823	0.142041	0.012587	0.709309	0.963364	0.629675	0.518367	golgin A7	51125	ENSG00000147533	GOLGA7	NM_001002296,NM_001174124,NM_016099,NP_001002296,NP_001167595,NP_057183	Q7Z5G4	8	41348080,41348172	41368499,41368499
11716026_s_at	9.12945	-0.202355	-0.162982	-0.0120808	-0.27604	-0.306419	0.107238	0.0393731	0.190274	-0.0736848	-0.104064	0.309594	-0.143437	0.119319	0.0532375	0.0470291	0.896855	0.0231728	0.0444445	0.672461	0.73706	0.134164	0.61509	0.546958	0.249039	0.371828	0.650999	0.202832	0.186792	0.963314	0.114228	0.179761	0.862463	0.894704	0.366721	0.830053	0.787963	0.527149	0.652766	0.850728	selenoprotein T	51714	ENSG00000198843	SELT	NM_016275,NP_057359	P62341,Q6IAK0	3	150321065	150348234
11716027_at	8.09359	0.121032	-0.162317	-0.292842	-0.246513	-0.128672	-0.279057	-0.283348	-0.413873	-0.367545	-0.249704	-0.400089	0.0336447	0.0137849	0.255577	0.0536684	0.00300581	0.0471248	0.405048	0.285226	0.020821	0.00198475	0.0165389	0.1613	0.147621	0.837778	0.959342	0.534667	0.203899	0.0258977	0.187022	0.682077	0.567953	0.105949	0.0189413	0.0899522	0.409943	0.388511	0.93962	0.986037	selenoprotein T	51714	ENSG00000198843	SELT	NM_016275,NP_057359	P62341,Q6IAK0	3	150321065	150348234
11716028_x_at	8.26963	0.0963037	-0.18955	-0.239382	-0.300889	-0.151199	-0.323819	-0.285854	-0.335686	-0.397192	-0.247502	-0.420123	0.0383518	-0.0844368	0.374612	0.027903	0.0162776	0.0182784	0.338174	0.224954	0.0222948	0.0128537	0.0113591	0.173602	0.136492	0.819153	0.759738	0.655361	0.130361	0.088941	0.0966273	0.621674	0.497769	0.1112	0.0751075	0.0686615	0.428499	0.370637	0.932108	0.905723	selenoprotein T	51714	ENSG00000198843	SELT	NM_016275,NP_057359	P62341,Q6IAK0	3	150321065	150348234
11716031_s_at	7.95673	0.139899	-0.145729	0.0433194	0.284341	0.315642	0.425686	-0.285629	-0.0965799	0.144441	0.175742	0.285787	0.461371	0.382366	0.179949	0.075979	0.643475	0.0199012	0.0392686	0.0975537	0.017366	0.445998	0.327269	0.311945	0.288691	0.00525859	0.151324	0.437681	0.255888	0.846523	0.102644	0.165183	0.300567	0.0931428	0.715372	0.611101	0.595813	0.571754	0.0391181	0.394265	ADP-ribosylation factor 3	377	ENSG00000134287	ARF3	NM_001659,NP_001650,XM_005268856,XM_006719391,XM_011538322,XM_011538323,XP_005268913,XP_006719454,XP_011536624,XP_011536625	A0A024R0Y6,P61204	12	-49329991	-49351252
[truncated: 34,222 more rows]
