# Supplementary material for: Contribution of mTOR and PTEN to Radioresistance in Sporadic and NF2-Associated Vestibular Schwannomas: A Microarray and Pathway Analysis
Source: Cancers (Basel). 2020 Jan 10;12(1):177. doi: 10.3390/cancers12010177 (PMC7016954; doi:10.3390/cancers12010177)
Supplement: Supplementary file 1 [file cancers-12-00177-s001.zip › Supplementary table S3_Canonical Pathways.xlsx]

## Sheet: CPall NF2rad_NF2
Ingenuity Canonical Pathways	-log(p-value)	Ratio	z-score	Downregulated	No change	Upregulated	No overlap with dataset	Molecules	Number of molecules invoved in the pathway
Axonal Guidance Signaling	1,06E01	1,82E-01	NaN	43/440 (10%)	0/440 (0%)	37/440 (8%)	360/440 (82%)	PIK3R1,SOS2,GNB5,ADAM11,PLCH2,FGFR3,SEMA6D,EPHB1,ECE2,UNC5D,ADAM23,PLXNB2,PLXNB3,FZD2,GNG12,PRKD1,ITGA4,PAPPA,RRAS,SEMA5A,BMP8A,GNG2,BMP8B,FGFR2,L1CAM,GNG3,DPYSL5,PLCL2,ADAMTS9,PIK3R3,MET,SRGAP3,GAB1,CDC42,IRS1,GNAO1,RTN4,PAK7,PDGFD,ERAP2,UNC5A,ARPC1B,PDGFA,ARHGEF7,EPHA4,PLXNA2,NFATC1,PRKCZ,TUBA8,GLI3,RHOD,NGFR,EFNA5,ADAM19,PRKCE,TUBB4A,SEMA3B,ERBB2,PLCD4,ITGB1,GNG4,NRP2,PAK6,ITGA2,TUBA4A,SLIT2,E…	440
Signaling by Rho Family GTPases	9,43E00	2,11E-01	0,149	24/246 (10%)	0/246 (0%)	28/246 (11%)	194/246 (79%)	PIK3R1,GNB5,PIP5K1B,FGFR3,GFAP,CDH13,GNG12,ITGA4,RND2,MAP3K9,SEPT8,GNG2,RDX,FGFR2,RHOJ,GNG3,KIAA1804,PIK3R3,CDH2,CDH1,CDH12,GAB1,CDC42,CYFIP1,IRS1,GNAO1,SEPT10,PAK7,ARHGEF10,ARPC1B,CDH18,PTK2B,SEPT3,CDC42EP5,ARHGEF7,IQGAP1,PRKCZ,CDH11,CDH3,RHOD,ITGB1,GNG4,NEDD4,PAK6,RHOC,SEPT4,ITGA2,CDH6,CDH19,PAK3,CDH10,SEPT6	246
CREB Signaling in Neurons	6,45E00	2,03E-01	1,826	13/182 (7%)	0/182 (0%)	24/182 (13%)	145/182 (80%)	PIK3R1,GRIA1,SOS2,GNB5,PLCH2,GRIA4,PRKCZ,FGFR3,PRKCE,ADCY8,PLCD4,PRKD1,GNG12,CAMK2B,GRIK1,GNG4,GRIN1,ADCY2,RRAS,GRM1,GNG2,GRIK3,GRIA2,FGFR2,GRM4,PLCL2,ITPR1,GNG3,CREB5,PIK3R3,PLCB4,RRAS2,GAB1,IRS1,GNAO1,ITPR3,PRKCB	182
Rac Signaling	6,07E00	2,33E-01	-0,200	13/116 (11%)	0/116 (0%)	14/116 (12%)	89/116 (77%)	ITGB1,PAK6,ARPC1B,PTK2B,RRAS,PIK3R1,ITGA2,FGFR2,PIP5K1B,IQGAP1,PRKCZ,CDK5R1,ANK1,PIK3R3,FGFR3,MCF2L,IQGAP2,RRAS2,CYFIP2,GAB1,PAK3,CDC42,CYFIP1,IRS1,CD44,PAK7,ITGA4	116
Actin Cytoskeleton Signaling	5,91E00	1,85E-01	-0,365	24/222 (11%)	0/222 (0%)	17/222 (8%)	181/222 (82%)	FN1,ARPC1B,PDGFA,FGF2,PIK3R1,ARHGEF7,SOS2,TLN1,PIP5K1B,IQGAP1,FGFR3,IQGAP2,CYFIP2,FGF18,FLNA,FGF12,FGF7,ARHGAP24,GNG12,ITGA4,VAV2,ITGB1,PAK6,RRAS,ACTN2,FGF9,ITGA2,FGF14,RDX,FGFR2,PIK3R3,TIAM2,RRAS2,GAB1,PAK3,CDC42,CYFIP1,VAV3,IRS1,PAK7,PDGFD	222
Neuropathic Pain Signaling In Dorsal Horn Neurons	5,77E00	2,3E-01	2,353	7/113 (6%)	0/113 (0%)	19/113 (17%)	87/113 (77%)	PIK3R1,GRIA1,PLCH2,GRIA4,PRKCZ,FGFR3,GPR37,PRKCE,PLCD4,PRKD1,CAMK2B,GRIN1,GRM1,GRIA2,FGFR2,GRM4,PLCL2,ITPR1,PIK3R3,PLCB4,NTRK2,KCNQ2,GAB1,IRS1,ITPR3,PRKCB	113
HER-2 Signaling in Breast Cancer	5,7E00	2,53E-01	NaN	15/87 (17%)	0/87 (0%)	7/87 (8%)	65/87 (75%)	ITGB1,RRAS,PIK3R1,SOS2,CDK6,FGFR2,ERBB3,ITGB8,CCND1,PRKCZ,PIK3R3,FGFR3,RRAS2,FOXO1,GAB1,CDC42,IRS1,PRKCE,ITGB4,ERBB2,PRKD1,PRKCB	87
RhoGDI Signaling	5,69E00	1,98E-01	0,756	18/172 (10%)	0/172 (0%)	16/172 (9%)	138/172 (80%)	ARPC1B,CDH18,ARHGEF7,GNB5,PIP5K1B,CDH11,CDH3,RHOD,DLC1,CDH13,GNG12,ITGA4,GNG4,ITGB1,RND2,PAK6,RHOC,GNG2,ITGA2,CDH6,RDX,RHOJ,GNG3,CDH19,CDH1,CDH2,CDH12,PAK3,CDC42,GNAO1,CDH10,CD44,PAK7,ARHGEF10	172
Hepatic Fibrosis / Hepatic Stellate Cell Activation	5,61E00	1,93E-01	NaN	33/181 (18%)	0/181 (0%)	2/181 (1%)	146/181 (81%)	IGFBP4,FN1,PDGFA,FGF2,KLF6,COL9A3,COL4A2,FAS,COL28A1,COL15A1,BCL2,TGFBR2,COL1A2,COL16A1,COL5A1,COL6A1,NGFR,LAMA1,ECE1,AGT,COL5A2,COL4A1,COL9A1,COL6A2,COL12A1,IFNGR2,FGFR2,IFNAR2,MET,COL1A1,COL6A3,COL24A1,PDGFD,IFNAR1,COL3A1	181
Virus Entry via Endocytic Pathways	5,55E00	2,35E-01	NaN	14/102 (14%)	0/102 (0%)	10/102 (10%)	78/102 (76%)	ITGB1,RRAS,PIK3R1,ITGA2,ITGA6,FGFR2,ITGB8,PRKCZ,DNM1,PIK3R3,FGFR3,RRAS2,AP1G2,GAB1,HLA-C,FLNA,CDC42,IRS1,CLTA,PRKCE,ITGB4,PRKD1,ITGA4,PRKCB	102
Germ Cell-Sertoli Cell Junction Signaling	5,42E00	1,95E-01	NaN	18/169 (11%)	0/169 (0%)	15/169 (9%)	136/169 (80%)	PIK3R1,CTNNA1,MLLT4,IQGAP1,FGFR3,TGFBR2,TUBA8,RHOD,TUBB4A,RND2,ITGB1,MAP3K9,PAK6,RHOC,RRAS,ACTN2,ITGA2,TUBA4A,ITGA6,FGFR2,RHOJ,PIK3R3,CDH2,CDH1,RRAS2,TUBB6,GAB1,PAK3,CDC42,IRS1,FER,PAK7,CTNND1	169
Macropinocytosis Signaling	5,07E00	2,47E-01	0,000	13/81 (16%)	0/81 (0%)	7/81 (9%)	61/81 (75%)	ITGB1,RRAS,PDGFA,PIK3R1,USP6NL,FGFR2,ITGB8,PRKCZ,PIK3R3,FGFR3,MET,RRAS2,GAB1,CDC42,IRS1,PRKCE,ITGB4,PDGFD,PRKD1,PRKCB	81
Paxillin Signaling	4,95E00	2,18E-01	0,218	14/110 (13%)	0/110 (0%)	10/110 (9%)	86/110 (78%)	ITGB1,PTK2B,PAK6,RRAS,PIK3R1,ARHGEF7,ACTN2,SOS2,ITGA2,ITGA6,FGFR2,TLN1,ITGB8,PTPN12,FGFR3,PIK3R3,RRAS2,GAB1,PAK3,CDC42,IRS1,PAK7,ITGB4,ITGA4	110
Tec Kinase Signaling	4,89E00	1,9E-01	0,200	14/163 (9%)	0/163 (0%)	17/163 (10%)	132/163 (81%)	PTK2B,PIK3R1,GNB5,FAS,PRKCZ,FGFR3,RHOD,PRKCE,GNG12,PRKD1,ITGA4,VAV2,ITGB1,RND2,GNG4,STAT6,PAK6,RHOC,ITGA2,GNG2,FGFR2,RHOJ,GNG3,PIK3R3,GAB1,PAK3,VAV3,IRS1,GNAO1,PAK7,PRKCB	163
GABA Receptor Signaling	4,66E00	2,58E-01	1,941	1/66 (2%)	0/66 (0%)	16/66 (24%)	49/66 (74%)	ADCY2,GABRE,GABRB2,DNM1,GABBR2,GAD2,GABRG2,KCNQ2,AP1G2,GPR37,GABRG1,GAD1,GABRA6,GABRB1,GABRD,ADCY8,GABRA1	66
Agrin Interactions at Neuromuscular Junction	4,56E00	2,54E-01	2,236	11/67 (16%)	0/67 (0%)	6/67 (9%)	50/67 (75%)	ITGB1,PAK6,RRAS,ARHGEF7,LAMA2,ITGA2,ITGA6,NRG4,ERBB3,LAMC1,RRAS2,PAK3,CDC42,LAMB1,PAK7,ERBB2,ITGA4	67
Breast Cancer Regulation by Stathmin1	4,53E00	1,73E-01	NaN	15/202 (7%)	0/202 (0%)	20/202 (10%)	167/202 (83%)	PIK3R1,ARHGEF7,SOS2,GNB5,PPP2R3B,PRKCZ,FGFR3,TUBA8,PRKCE,TUBB4A,PPP2R2C,ADCY8,PRKD1,GNG12,CAMK2B,GNG4,PPP1R14C,ADCY2,RRAS,GNG2,TUBA4A,FGFR2,GNG3,ITPR1,CDK1,PIK3R3,PLCB4,RRAS2,TUBB6,GAB1,CDC42,IRS1,ITPR3,ARHGEF10,PRKCB	202
Synaptic Long Term Potentiation	4,48E00	2,05E-01	2,041	6/117 (5%)	0/117 (0%)	18/117 (15%)	93/117 (79%)	GRIN1,PPP1R14C,PPP1R1A,GRM1,RRAS,GRIA1,GRIA2,RAPGEF3,ITPR1,PLCL2,GRM4,PLCH2,CREB5,GRIA4,PRKCZ,PLCB4,RRAS2,ITPR3,PRKCE,ADCY8,PLCD4,PRKD1,CAMK2B,PRKCB	117
Molecular Mechanisms of Cancer	4,46E00	1,47E-01	NaN	33/367 (9%)	0/367 (0%)	21/367 (6%)	313/367 (85%)	CDKN2A,PIK3R1,SOS2,CDKN2C,CCND1,TGFBR2,FGFR3,BIRC3,FZD2,PRKD1,ITGA4,RND2,RRAS,BMP8A,BMP8B,CDK6,FGFR2,RHOJ,RAPGEF3,TCF3,PIK3R3,CDH1,CCND2,GAB1,CDC42,IRS1,GNAO1,PAK7,NOTCH1,ARHGEF10,TCF4,ARHGEF7,CTNNA1,CDKN2B,PRKCZ,FAS,BCL2,RHOD,PRKCE,ADCY8,CAMK2B,ITGB1,ADCY2,PAK6,RHOC,ITGA2,FZD8,PLCB4,RRAS2,PAK3,FOXO1,BMP6,PRKCB,CTNND1	367
CXCR4 Signaling	4,42E00	1,83E-01	-0,200	12/164 (7%)	0/164 (0%)	18/164 (11%)	134/164 (82%)	PIK3R1,GNB5,PRKCZ,FGFR3,RHOD,PRKCE,ADCY8,GNG12,PRKD1,GNG4,RND2,ADCY2,PAK6,RHOC,RRAS,GNG2,FGFR2,RHOJ,GNG3,ITPR1,PIK3R3,PLCB4,RRAS2,GAB1,PAK3,IRS1,GNAO1,ITPR3,PAK7,PRKCB	164
ErbB Signaling	4,36E00	2,16E-01	NaN	10/97 (10%)	0/97 (0%)	11/97 (11%)	76/97 (78%)	PAK6,RRAS,PIK3R1,SOS2,FGFR2,NRG4,ERBB3,PRKCZ,PIK3R3,FGFR3,RRAS2,FOXO1,GAB1,PAK3,CDC42,IRS1,PRKCE,PAK7,ERBB2,PRKD1,PRKCB	97
Glioblastoma Multiforme Signaling	4,32E00	1,84E-01	-0,378	19/158 (12%)	0/158 (0%)	10/158 (6%)	129/158 (82%)	CDKN2A,PDGFA,PIK3R1,SOS2,PLCH2,CCND1,FGFR3,RHOD,FZD2,PLCD4,RND2,RHOC,RRAS,CDK6,FGFR2,RHOJ,PLCL2,ITPR1,TCF3,PIK3R3,FZD8,PLCB4,RRAS2,FOXO1,GAB1,CDC42,IRS1,ITPR3,PDGFD	158
CDK5 Signaling	4,29E00	2,14E-01	-0,471	12/98 (12%)	0/98 (0%)	9/98 (9%)	77/98 (79%)	ITGB1,PPP1R14C,ADCY2,MAPK4,PPP1R1B,RRAS,CABLES1,ITGA2,ITGA6,PPP2R3B,CACNA1A,CDK5R1,LAMC1,NTRK2,RRAS2,NGFR,LAMA1,LAMB1,PPP2R2C,MAPK7,ADCY8	98
Non-Small Cell Lung Cancer Signaling	4,28E00	2,34E-01	-2,324	14/77 (18%)	0/77 (0%)	4/77 (5%)	59/77 (77%)	CDKN2A,FHIT,RRAS,PIK3R1,SOS2,CDK6,FGFR2,ITPR1,CCND1,PIK3R3,FGFR3,RRAS2,GAB1,IRS1,RARB,ITPR3,ERBB2,RASSF1	77
PAK Signaling	4,15E00	2,1E-01	-0,655	12/100 (12%)	0/100 (0%)	9/100 (9%)	79/100 (79%)	ITGB1,PTK2B,PAK6,RRAS,PDGFA,PIK3R1,ARHGEF7,SOS2,ITGA2,FGFR2,EPHA3,FGFR3,PIK3R3,RRAS2,GAB1,PAK3,CDC42,IRS1,PAK7,PDGFD,ITGA4	100
P2Y Purigenic Receptor Signaling Pathway	4,09E00	1,91E-01	1,091	10/131 (8%)	0/131 (0%)	15/131 (11%)	106/131 (81%)	GNG4,ADCY2,RRAS,PIK3R1,GNG2,GNB5,FGFR2,GNG3,PLCL2,CREB5,PLCH2,PRKCZ,FGFR3,PIK3R3,PLCB4,RRAS2,GAB1,IRS1,PRKCE,P2RY12,ADCY8,PLCD4,GNG12,PRKD1,PRKCB	131
Leukocyte Extravasation Signaling	4,07E00	1,67E-01	-0,354	20/204 (10%)	0/204 (0%)	14/204 (7%)	170/204 (83%)	PTK2B,PIK3R1,MMP14,CTNNA1,MLLT4,RAPGEF4,PRKCZ,MMP24,FGFR3,PRKCE,DLC1,PRKD1,ITGA4,VAV2,ITGB1,TIMP3,MMP28,ACTN2,ITGA2,ITGA6,RDX,FGFR2,RAPGEF3,PIK3R3,EDIL3,GAB1,CLDN1,CDC42,VAV3,IRS1,FER,CD44,CTNND1,PRKCB	204
Ephrin A Signaling	4,02E00	2,5E-01	NaN	8/60 (13%)	0/60 (0%)	7/60 (12%)	45/60 (75%)	VAV2,PIK3R1,FGFR2,EPHA4,EPHA3,PIK3R3,FGFR3,GAB1,CDC42,VAV3,NGFR,EFNA5,IRS1,ADAM10,EPHA5	60
CCR3 Signaling in Eosinophils	4E00	1,92E-01	NaN	11/125 (9%)	0/125 (0%)	13/125 (10%)	101/125 (81%)	GNG4,PAK6,RRAS,PIK3R1,GNG2,GNB5,FGFR2,GNG3,ITPR1,PRKCZ,PIK3R3,FGFR3,PLA2G4A,PLCB4,RRAS2,GAB1,PAK3,IRS1,ITPR3,PRKCE,PAK7,GNG12,PRKD1,PRKCB	125
Gαq Signaling	3,92E00	1,77E-01	0,000	12/158 (8%)	0/158 (0%)	16/158 (10%)	130/158 (82%)	PTK2B,PIK3R1,GNB5,CHRM3,NFATC1,PRKCZ,FGFR3,RHOD,GPLD1,PRKCE,PRKD1,GNG12,RND2,GNG4,RHOC,GRM1,RGS7,GNG2,FGFR2,RHOJ,ITPR1,GNG3,PIK3R3,PLCB4,GAB1,IRS1,ITPR3,PRKCB	158
G-Protein Coupled Receptor Signaling	3,9E00	1,53E-01	NaN	15/268 (6%)	0/268 (0%)	26/268 (10%)	227/268 (85%)	ENPP6,HTR5A,PTK2B,PIK3R1,DUSP6,TBXA2R,SOS2,RAPGEF4,PDE1A,CHRM3,FGFR3,PDE3B,PRKCE,ADCY8,ADORA1,CAMK2B,ADCY2,APLNR,RRAS,GRM1,RGS7,FGFR2,RAPGEF3,GRM4,CREB5,PIK3R3,S1PR3,GABBR2,PLCB4,P2RY14,GPER1,RRAS2,VIPR1,GAB1,IRS1,GNAO1,OPRK1,S1PR1,P2RY12,PDE5A,PRKCB	268
Thrombin Signaling	3,88E00	1,65E-01	-0,192	14/200 (7%)	0/200 (0%)	19/200 (10%)	167/200 (84%)	PIK3R1,GNB5,PLCH2,GATA2,PRKCZ,FGFR3,RHOD,PRKCE,ADCY8,PLCD4,GNG12,PRKD1,CAMK2B,RND2,GNG4,ADCY2,RHOC,RRAS,GNG2,FGFR2,RHOJ,GNG3,ITPR1,PLCL2,PIK3R3,PLCB4,RRAS2,GAB1,IRS1,GNAO1,ITPR3,ARHGEF10,PRKCB	200
fMLP Signaling in Neutrophils	3,84E00	1,92E-01	-0,688	12/120 (10%)	0/120 (0%)	11/120 (9%)	97/120 (81%)	GNG4,ARPC1B,RRAS,PIK3R1,GNG2,GNB5,FGFR2,GNG3,ITPR1,NFATC1,PRKCZ,FGFR3,PIK3R3,PLCB4,RRAS2,GAB1,CDC42,IRS1,ITPR3,PRKCE,GNG12,PRKD1,PRKCB	120
Gα12/13 Signaling	3,78E00	1,86E-01	0,000	14/129 (11%)	0/129 (0%)	10/129 (8%)	105/129 (81%)	VAV2,PTK2B,CDH18,RRAS,PIK3R1,TBXA2R,CDH6,FGFR2,CDH11,CDH19,PIK3R3,FGFR3,CDH1,CDH2,CDH12,RRAS2,GAB1,CDH3,CDC42,VAV3,IRS1,CDH10,MAPK7,CDH13	129
phagosome formation	3,75E00	1,93E-01	NaN	10/114 (9%)	0/114 (0%)	12/114 (11%)	92/114 (81%)	RND2,ITGB1,FN1,RHOC,PIK3R1,ITGA2,FGFR2,RHOJ,PLCL2,PLCH2,PRKCZ,FGFR3,PIK3R3,PLCB4,GAB1,RHOD,IRS1,PRKCE,PLCD4,PRKD1,ITGA4,PRKCB	114
Clathrin-mediated Endocytosis Signaling	3,74E00	1,64E-01	NaN	15/195 (8%)	0/195 (0%)	17/195 (9%)	163/195 (84%)	APOE,ARPC1B,FGF2,PDGFA,PIK3R1,SH3GL2,ITGB8,FGFR3,AP1G2,FGF18,FGF12,AAK1,LDLRAP1,ITGB4,FGF7,SNAP91,ITGB1,FGF9,FGF14,FGFR2,DNM1,MET,PIK3R3,APOA1,LDLR,GAB1,CDC42,CLTA,IRS1,PDGFD,MYO1E,HIP1R	195
α-Adrenergic Signaling	3,69E00	2,12E-01	0,832	7/85 (8%)	0/85 (0%)	11/85 (13%)	67/85 (79%)	GNG4,ADCY2,RRAS,GNG2,SLC8A3,GNB5,SLC8A2,GNG3,ITPR1,PRKCZ,PYGM,RRAS2,ITPR3,PRKCE,ADCY8,GNG12,PRKD1,PRKCB	85
Synaptic Long Term Depression	3,67E00	1,8E-01	2,200	7/139 (5%)	0/139 (0%)	18/139 (13%)	114/139 (82%)	NOS1,GUCY1A3,GRM1,RRAS,GRIA1,RYR2,GRIA2,PPP2R3B,ITPR1,GRM4,PLCL2,PLCH2,GRIA4,PRKCZ,PLA2G4A,PLCB4,RRAS2,GNAO1,RYR3,ITPR3,PRKCE,PPP2R2C,PLCD4,PRKD1,PRKCB	139
Gap Junction Signaling	3,64E00	1,71E-01	NaN	12/164 (7%)	0/164 (0%)	16/164 (10%)	136/164 (83%)	ADCY2,GUCY1A3,RRAS,PIK3R1,SOS2,TUBA4A,FGFR2,ITPR1,PLCL2,PLCH2,PRKCZ,PIK3R3,FGFR3,PLCB4,NOV,RRAS2,TUBB6,GAB1,TUBA8,IRS1,ITPR3,PRKCE,TUBB4A,MAPK7,ADCY8,PLCD4,PRKD1,PRKCB	164
Bladder Cancer Signaling	3,63E00	2,09E-01	NaN	12/86 (14%)	0/86 (0%)	6/86 (7%)	68/86 (79%)	CDKN2A,MMP28,RRAS,FGF2,FGF9,MMP14,FGF14,CCND1,MMP24,FGFR3,CDH1,RRAS2,FGF18,THBS1,FGF12,ERBB2,FGF7,RASSF1	86
Glioma Signaling	3,6E00	1,93E-01	-0,688	14/109 (13%)	0/109 (0%)	7/109 (6%)	88/109 (81%)	CDKN2A,RRAS,PDGFA,PIK3R1,SOS2,CDK6,FGFR2,CDKN2C,CCND1,CDKN2B,PRKCZ,FGFR3,PIK3R3,RRAS2,GAB1,IRS1,PRKCE,PDGFD,PRKD1,CAMK2B,PRKCB	109
Endothelin-1 Signaling	3,57E00	1,65E-01	0,000	12/182 (7%)	0/182 (0%)	18/182 (10%)	152/182 (84%)	NOS1,PIK3R1,CASP4,PLCH2,PRKCZ,FGFR3,ECE2,GPLD1,PRKCE,ECE1,ADCY8,PLCD4,PRKD1,ADCY2,GUCY1A3,RRAS,MAPK4,FGFR2,ITPR1,PLCL2,PIK3R3,PLA2G4A,PLCB4,RRAS2,GAB1,IRS1,GNAO1,ITPR3,MAPK7,PRKCB	182
Semaphorin Signaling in Neurons	3,56E00	2,5E-01	NaN	4/52 (8%)	0/52 (0%)	9/52 (17%)	39/52 (75%)	RND2,ITGB1,PAK6,RHOC,DPYSL4,RHOJ,DPYSL5,MET,CRMP1,SEMA4D,PAK3,RHOD,PAK7	52
Regulation of the Epithelial-Mesenchymal Transition Pathway	3,53E00	1,64E-01	NaN	20/183 (11%)	0/183 (0%)	10/183 (5%)	153/183 (84%)	LOX,TCF4,FGF2,PIK3R1,SOS2,FGFR3,TGFBR2,FGF18,FGF12,FGF7,FZD2,HMGA2,RRAS,FGF9,FGF14,FGFR2,ZEB1,TCF3,MET,PIK3R3,FZD8,CDH2,CDH1,RRAS2,CDH12,GAB1,IRS1,ZEB2,PDGFD,NOTCH1	183
Renin-Angiotensin Signaling	3,47E00	1,85E-01	NaN	9/119 (8%)	0/119 (0%)	13/119 (11%)	97/119 (82%)	ADCY2,PTK2B,PAK6,RRAS,PIK3R1,SOS2,FGFR2,ITPR1,PRKCZ,PIK3R3,FGFR3,RRAS2,GAB1,PAK3,IRS1,ITPR3,PRKCE,PAK7,ADCY8,PRKD1,AGT,PRKCB	119
Sphingosine-1-phosphate Signaling	3,37E00	1,82E-01	0,426	9/121 (7%)	0/121 (0%)	13/121 (11%)	99/121 (82%)	RND2,ADCY2,PTK2B,RHOC,PDGFA,PIK3R1,FGFR2,RHOJ,CASP4,PLCL2,PLCH2,FGFR3,PIK3R3,S1PR3,PLCB4,GAB1,RHOD,IRS1,S1PR1,PDGFD,ADCY8,PLCD4	121
Role of NFAT in Cardiac Hypertrophy	3,33E00	1,6E-01	1,000	12/188 (6%)	0/188 (0%)	18/188 (10%)	158/188 (84%)	PIK3R1,SOS2,GNB5,PLCH2,PRKCZ,FGFR3,TGFBR2,PRKCE,ADCY8,PLCD4,GNG12,PRKD1,CAMK2B,GNG4,ADCY2,RRAS,GNG2,SLC8A3,FGFR2,SLC8A2,GNG3,PLCL2,ITPR1,PIK3R3,PLCB4,RRAS2,GAB1,IRS1,ITPR3,PRKCB	188
HGF Signaling	3,32E00	1,84E-01	-0,655	13/114 (11%)	0/114 (0%)	8/114 (7%)	93/114 (82%)	ITGB1,CDKN2A,MAP3K9,RRAS,PIK3R1,SOS2,ITGA2,FGFR2,CCND1,PRKCZ,MET,PIK3R3,FGFR3,RRAS2,GAB1,CDC42,IRS1,PRKCE,PRKD1,ITGA4,PRKCB	114
Ephrin Receptor Signaling	3,29E00	1,63E-01	-0,535	15/172 (9%)	0/172 (0%)	13/172 (8%)	144/172 (84%)	ITGB1,GNG4,GRIN1,PAK6,ANGPT1,ARPC1B,RRAS,PDGFA,GNG2,ITGA2,SOS2,GNB5,EPHA4,GNG3,EPHA3,CREB5,EPHB1,RRAS2,PAK3,CDC42,EFNA5,GNAO1,ADAM10,EPHA5,PAK7,PDGFD,GNG12,ITGA4	172
GPCR-Mediated Nutrient Sensing in Enteroendocrine Cells	3,28E00	2,02E-01	NaN	5/84 (6%)	0/84 (0%)	12/84 (14%)	67/84 (80%)	GNG4,ADCY2,GNG2,GNG3,RAPGEF4,PLCL2,ITPR1,PLCH2,PRKCZ,PLCB4,ITPR3,PRKCE,ADCY8,PLCD4,GNG12,PRKD1,PRKCB	84
Glioma Invasiveness Signaling	3,23E00	2,14E-01	-0,775	10/70 (14%)	0/70 (0%)	5/70 (7%)	55/70 (79%)	RND2,TIMP3,RHOC,RRAS,PIK3R1,FGFR2,RHOJ,PIK3R3,FGFR3,RRAS2,GAB1,RHOD,IRS1,CD44,PLAU	70
Glutamate Receptor Signaling	3,22E00	2,32E-01	1,890	2/56 (4%)	0/56 (0%)	11/56 (20%)	43/56 (77%)	GRIN1,SLC1A6,SLC17A7,GRM1,GRIA1,GRIK3,GNG2,GRIA2,DLG4,HOMER1,GRM4,GRIA4,GRIK1	56
PTEN Signaling	3,22E00	1,81E-01	2,524	14/116 (12%)	0/116 (0%)	7/116 (6%)	95/116 (82%)	ITGB1,RRAS,PIK3R1,ITGA2,SOS2,FGFR2,CNKSR3,CCND1,PRKCZ,BCL2,FGFR3,SYNJ2,TGFBR2,PIK3R3,NTRK2,RRAS2,INPP5J,FOXO1,CDC42,NGFR,ITGA4	116
Protein Kinase A Signaling	3,22E00	1,34E-01	0,926	20/372 (5%)	0/372 (0%)	30/372 (8%)	322/372 (87%)	ENPP6,TCF4,PTK2B,DUSP6,GNB5,UBASH3B,PDE1A,PLCH2,PTPN12,NFATC1,PTPRF,PRKCZ,TGFBR2,PTPN4,PTPRJ,GLI3,FLNA,DUSP26,PDE3B,NGFR,RYR3,PRKCE,ADCY8,PLCD4,PRKD1,GNG12,CAMK2B,GNG4,PPP1R14C,ADCY2,PTPRE,PTPRD,ADD2,PPP1R1B,RYR2,GNG2,PLCL2,ITPR1,GNG3,TCF3,CREB5,PLCB4,PYGM,ITPR3,KDELR3,PDE5A,PTPRR,KDELR2,SIRPA,PRKCB	372
Neuregulin Signaling	3,22E00	2E-01	0,000	10/85 (12%)	0/85 (0%)	7/85 (8%)	68/85 (80%)	ITGB1,RRAS,PIK3R1,SOS2,ITGA2,NRG4,ERBB3,CDK5R1,PRKCZ,PIK3R3,RRAS2,DLG4,PRKCE,ERBB2,PRKD1,ITGA4,PRKCB	85
Natural Killer Cell Signaling	3,17E00	1,79E-01	NaN	9/117 (8%)	0/117 (0%)	12/117 (10%)	96/117 (82%)	VAV2,PAK6,RRAS,PIK3R1,SOS2,SH3BP2,FGFR2,PRKCZ,PIK3R3,SYNJ2,FGFR3,RRAS2,INPP5J,GAB1,PAK3,VAV3,IRS1,PRKCE,PAK7,PRKD1,PRKCB	117
Antiproliferative Role of Somatostatin Receptor 2	3,1E00	2,08E-01	-1,265	7/72 (10%)	0/72 (0%)	8/72 (11%)	57/72 (79%)	NOS1,GNG4,GUCY1A3,RRAS,PIK3R1,GNG2,GNB5,FGFR2,GNG3,FGFR3,PIK3R3,RRAS2,GAB1,IRS1,GNG12	72
GNRH Signaling	3,07E00	1,73E-01	0,853	9/127 (7%)	0/127 (0%)	13/127 (10%)	105/127 (83%)	MAP3K9,ADCY2,PAK6,RRAS,SOS2,ITPR1,CREB5,PRKCZ,DNM1,PLCB4,RRAS2,PAK3,CDC42,ITPR3,GNRH1,PRKCE,PAK7,MAPK7,ADCY8,PRKD1,CAMK2B,PRKCB	127
14-3-3-mediated Signaling	3,03E00	1,72E-01	NaN	8/128 (6%)	0/128 (0%)	14/128 (11%)	106/128 (83%)	RRAS,PIK3R1,TUBA4A,FGFR2,PLCL2,PLCH2,PRKCZ,PIK3R3,FGFR3,PLCB4,RRAS2,FOXO1,TUBA8,TUBB6,GAB1,IRS1,PRKCE,TUBB4A,GFAP,PLCD4,PRKD1,PRKCB	128
Gαi Signaling	3,02E00	1,75E-01	-0,277	9/120 (8%)	0/120 (0%)	12/120 (10%)	99/120 (83%)	GNG4,ADCY2,APLNR,RRAS,GNG2,RGS7,SOS2,TBXA2R,GNB5,GNG3,GRM4,S1PR3,GABBR2,P2RY14,RRAS2,OPRK1,S1PR1,P2RY12,ADORA1,ADCY8,GNG12	120
Phospholipase C Signaling	3,01E00	1,48E-01	-1,706	19/223 (9%)	0/223 (0%)	14/223 (6%)	190/223 (85%)	BLNK,ARHGEF7,SOS2,GNB5,NFATC1,PRKCZ,AHNAK,RHOD,GPLD1,PRKCE,ADCY8,PRKD1,GNG12,ITGA4,ITGB1,RND2,GNG4,ADCY2,RHOC,RRAS,ITGA2,GNG2,RAPGEF3,RHOJ,ITPR1,GNG3,CREB5,PLA2G4A,PLCB4,RRAS2,ITPR3,ARHGEF10,PRKCB	223
Human Embryonic Stem Cell Pluripotency	2,95E00	1,67E-01	NaN	16/138 (12%)	0/138 (0%)	7/138 (5%)	115/138 (83%)	TCF4,PDGFA,FGF2,BMP8A,PIK3R1,BMP8B,FGFR2,TCF3,FOXD3,FGFR3,TGFBR2,S1PR3,PIK3R3,FZD8,NTRK2,FOXO1,GAB1,ZIC3,IRS1,S1PR1,PDGFD,BMP6,FZD2	138
ErbB2-ErbB3 Signaling	2,94E00	2,09E-01	NaN	10/67 (15%)	0/67 (0%)	4/67 (6%)	53/67 (79%)	RRAS,PIK3R1,SOS2,NRG4,FGFR2,ERBB3,CCND1,FGFR3,PIK3R3,RRAS2,GAB1,FOXO1,IRS1,ERBB2	67
FAK Signaling	2,91E00	1,84E-01	NaN	11/98 (11%)	0/98 (0%)	7/98 (7%)	80/98 (82%)	ITGB1,PAK6,RRAS,PIK3R1,ARHGEF7,SOS2,ITGA2,FGFR2,TLN1,PIK3R3,FGFR3,RRAS2,GAB1,PAK3,IRS1,PAK7,TNS1,ITGA4	98
Aldosterone Signaling in Epithelial Cells	2,88E00	1,58E-01	1,706	10/165 (6%)	0/165 (0%)	16/165 (10%)	139/165 (84%)	NEDD4,ASIC2,PIK3R1,DNAJC12,ASIC3,SOS2,HSPB8,FGFR2,ITPR1,PIP5K1B,PLCL2,PLCH2,HSPA5,PRKCZ,FGFR3,PIK3R3,PLCB4,SCNN1G,GAB1,IRS1,ITPR3,PRKCE,DNAJB6,PLCD4,PRKD1,PRKCB	165
Prolactin Signaling	2,88E00	1,93E-01	-0,535	10/83 (12%)	0/83 (0%)	6/83 (7%)	67/83 (81%)	RRAS,PIK3R1,SOS2,FGFR2,NR3C1,PRKCZ,PIK3R3,FGFR3,RRAS2,GAB1,IRS1,PRKCE,NMI,TCF7,PRKD1,PRKCB	83
IL-4 Signaling	2,88E00	1,93E-01	NaN	11/83 (13%)	0/83 (0%)	5/83 (6%)	67/83 (81%)	STAT6,RRAS,PIK3R1,SOS2,HLA-DQA1,FGFR2,NR3C1,NFATC1,SYNJ2,FGFR3,PIK3R3,RRAS2,INPP5J,GAB1,IRS1,HLA-DMB	83
Dopamine-DARPP32 Feedback in cAMP Signaling	2,82E00	1,58E-01	1,528	5/158 (3%)	0/158 (0%)	20/158 (13%)	133/158 (84%)	NOS1,PPP2R3B,PLCH2,PRKCZ,PRKCE,PPP2R2C,ADCY8,PLCD4,PRKD1,CALY,GRIN1,PPP1R14C,ADCY2,GUCY1A3,PPP1R1B,PLCL2,ITPR1,CREB5,CACNA1A,PLCB4,CAMKK1,ITPR3,KCNJ6,CAMKK2,PRKCB	158
Nitric Oxide Signaling in the Cardiovascular System	2,81E00	1,76E-01	1,414	7/108 (6%)	0/108 (0%)	12/108 (11%)	89/108 (82%)	GUCY1A3,PIK3R1,RYR2,FGFR2,ITPR1,PDE1A,CACNA1A,PRKCZ,FGFR3,BDKRB2,PIK3R3,GAB1,PDE3B,IRS1,ITPR3,PRKCE,PDE5A,PRKD1,PRKCB	108
ErbB4 Signaling	2,75E00	2E-01	0,000	7/70 (10%)	0/70 (0%)	7/70 (10%)	56/70 (80%)	RRAS,PIK3R1,SOS2,NRG4,FGFR2,PRKCZ,FGFR3,PIK3R3,RRAS2,GAB1,IRS1,PRKCE,PRKD1,PRKCB	70
Epithelial Adherens Junction Signaling	2,74E00	1,61E-01	NaN	15/143 (10%)	0/143 (0%)	8/143 (6%)	120/143 (84%)	VAV2,TCF4,ARPC1B,RRAS,ACTN2,CTNNA1,TUBA4A,MLLT4,IQGAP1,TCF3,TGFBR2,MET,CDH1,CDH2,RRAS2,TUBA8,TUBB6,CDC42,FER,SSX2IP,TUBB4A,NOTCH1,CTNND1	143
NF-κB Activation by Viruses	2,71E00	1,86E-01	-1,000	10/86 (12%)	0/86 (0%)	6/86 (7%)	70/86 (81%)	ITGB1,RRAS,PIK3R1,ITGA2,ITGA6,FGFR2,PRKCZ,PIK3R3,FGFR3,RRAS2,GAB1,IRS1,PRKCE,PRKD1,ITGA4,PRKCB	86
IL-8 Signaling	2,71E00	1,48E-01	-0,408	15/196 (8%)	0/196 (0%)	14/196 (7%)	167/196 (85%)	PTK2B,PIK3R1,GNB5,IQGAP1,CCND1,PRKCZ,BCL2,FGFR3,RHOD,GPLD1,PRKCE,GNG12,PRKD1,RND2,GNG4,ANGPT1,RHOC,RRAS,GNG2,FGFR2,RHOJ,GNG3,PIK3R3,CDH1,RRAS2,CCND2,GAB1,IRS1,PRKCB	196
Actin Nucleation by ARP-WASP Complex	2,69E00	2,14E-01	-1,732	9/56 (16%)	0/56 (0%)	3/56 (5%)	44/56 (79%)	RND2,ITGB1,RRAS2,ARPC1B,RHOD,RRAS,CDC42,RHOC,SOS2,ITGA2,RHOJ,ITGA4	56
Endometrial Cancer Signaling	2,65E00	2,03E-01	NaN	10/64 (16%)	0/64 (0%)	3/64 (5%)	51/64 (80%)	FGFR3,PIK3R3,CDH1,RRAS2,GAB1,RRAS,IRS1,PIK3R1,SOS2,CTNNA1,FGFR2,ERBB2,CCND1	64
G Beta Gamma Signaling	2,61E00	1,82E-01	0,775	6/88 (7%)	0/88 (0%)	10/88 (11%)	72/88 (82%)	GNG4,ADCY2,RRAS,SOS2,GNG2,GNB5,GNG3,PRKCZ,RRAS2,CDC42,GNAO1,PRKCE,KCNJ6,GNG12,PRKD1,PRKCB	88
Wnt/β-catenin Signaling	2,56E00	1,52E-01	0,500	18/165 (11%)	0/165 (0%)	7/165 (4%)	140/165 (85%)	CDKN2A,TCF4,SFRP2,SOX10,PPP2R3B,TLE1,CCND1,SOX17,TGFBR2,CDH3,RARB,SFRP5,PPP2R2C,FZD2,SOX4,SFRP4,TCF3,FZD8,CDH2,CDH1,CDH12,SOX6,GNAO1,TLE3,CD44	165
FGF Signaling	2,5E00	1,78E-01	-0,500	9/90 (10%)	0/90 (0%)	7/90 (8%)	74/90 (82%)	FGF2,FGF9,PIK3R1,FGF14,SOS2,FGFR2,ITPR1,CREB5,FGFR3,MET,PIK3R3,FGF18,GAB1,IRS1,FGF12,FGF7	90
Gαs Signaling	2,43E00	1,67E-01	1,069	5/108 (5%)	0/108 (0%)	13/108 (12%)	90/108 (83%)	GNG4,ADCY2,ADD2,HTR5A,RYR2,GNG2,GNB5,RAPGEF3,GNG3,RAPGEF4,CREB5,CHRM3,GPER1,VIPR1,OPRK1,RYR3,ADCY8,GNG12	108
ERK/MAPK Signaling	2,42E00	1,43E-01	0,000	15/196 (8%)	0/196 (0%)	13/196 (7%)	168/196 (86%)	PTK2B,PIK3R1,DUSP6,SOS2,PPP2R3B,TLN1,RAPGEF4,NFATC1,FGFR3,PRKCE,PPP2R2C,ITGA4,ITGB1,PPP1R14C,PAK6,RRAS,ITGA2,FGFR2,RAPGEF3,CREB5,PIK3R3,PLA2G4A,RRAS2,GAB1,PAK3,IRS1,PAK7,PRKCB	196
Cholecystokinin/Gastrin-mediated Signaling	2,42E00	1,7E-01	NaN	9/100 (9%)	0/100 (0%)	8/100 (8%)	83/100 (83%)	RND2,PTK2B,RHOC,RRAS,SOS2,EPHA4,RHOJ,ITPR1,PRKCZ,PLCB4,RRAS2,RHOD,ITPR3,PRKCE,MAPK7,PRKD1,PRKCB	100
Reelin Signaling in Neurons	2,41E00	1,74E-01	NaN	9/92 (10%)	0/92 (0%)	7/92 (8%)	76/92 (83%)	ITGB1,MAP3K9,APOE,PIK3R1,MAPK8IP2,ITGA2,ITGA6,FGFR2,DAB1,CDK5R1,PIK3R3,FGFR3,GAB1,IRS1,ARHGEF10,ITGA4	92
Angiopoietin Signaling	2,4E00	1,84E-01	0,378	7/76 (9%)	0/76 (0%)	7/76 (9%)	62/76 (82%)	GRB14,ANGPT1,PAK6,RRAS,PIK3R1,FGFR2,FGFR3,PIK3R3,RRAS2,PAK3,GAB1,FOXO1,IRS1,PAK7	76
GDNF Family Ligand-Receptor Interactions	2,4E00	1,84E-01	-1,155	10/76 (13%)	0/76 (0%)	4/76 (5%)	62/76 (82%)	RRAS,GFRA3,PIK3R1,SOS2,FGFR2,ITPR1,FGFR3,PIK3R3,RRAS2,GAB1,CDC42,IRS1,GFRA1,ITPR3	76
Neurotrophin/TRK Signaling	2,4E00	1,84E-01	-1,155	10/76 (13%)	0/76 (0%)	4/76 (5%)	62/76 (82%)	RRAS,PIK3R1,SOS2,FGFR2,CREB5,FGFR3,PIK3R3,NTRK2,RRAS2,GAB1,CDC42,NGFR,IRS1,SORCS1	76
PEDF Signaling	2,4E00	1,79E-01	-0,258	9/84 (11%)	0/84 (0%)	6/84 (7%)	69/84 (82%)	FGFR3,PIK3R3,TCF4,RRAS2,GAB1,RRAS,IRS1,PIK3R1,SERPINF1,FGFR2,DOCK3,ZEB1,TCF7,FAS,BCL2	84
nNOS Signaling in Skeletal Muscle Cells	2,36E00	3,57E-01	NaN	2/14 (14%)	0/14 (0%)	3/14 (21%)	9/14 (64%)	SNTB2,NOS1,RYR3,RYR2,DMD	14
Amyotrophic Lateral Sclerosis Signaling	2,34E00	1,64E-01	NaN	7/110 (6%)	0/110 (0%)	11/110 (10%)	92/110 (84%)	NOS1,GRIN1,GRIA1,PIK3R1,GRIK3,GRIA2,FGFR2,ALS2,GRIA4,CACNA1A,BCL2,FGFR3,PIK3R3,GAB1,IRS1,CAT,BIRC3,GRIK1	110
Myc Mediated Apoptosis Signaling	2,3E00	1,86E-01	NaN	9/70 (13%)	0/70 (0%)	4/70 (6%)	57/70 (81%)	CDKN2A,FGFR3,PIK3R3,RRAS2,GAB1,RRAS,IRS1,PIK3R1,SOS2,FGFR2,PRKCZ,FAS,BCL2	70
Melanoma Signaling	2,27E00	2E-01	NaN	8/55 (15%)	0/55 (0%)	3/55 (5%)	44/55 (80%)	CDKN2A,FGFR3,PIK3R3,CDH1,RRAS2,GAB1,RRAS,IRS1,PIK3R1,FGFR2,CCND1	55
Huntington's Disease Signaling	2,27E00	1,34E-01	NaN	11/238 (5%)	0/238 (0%)	21/238 (9%)	206/238 (87%)	PIK3R1,SOS2,GNB5,CASP4,HSPA5,PRKCZ,CDK5R1,FGFR3,CPLX2,DLG4,PRKCE,PRKD1,GNG12,NAPB,NEUROD1,GNG4,GRM1,GNG2,FGFR2,GNG3,ITPR1,CREB5,SNAP25,RPH3A,PIK3R3,DNM1,PLCB4,GAB1,CACNA1B,CLTA,IRS1,PRKCB	238
VEGF Family Ligand-Receptor Interactions	2,25E00	1,72E-01	-0,535	9/87 (10%)	0/87 (0%)	6/87 (7%)	72/87 (83%)	NRP2,RRAS,PIK3R1,SOS2,FGFR2,PRKCZ,FGFR3,PIK3R3,PLA2G4A,RRAS2,GAB1,IRS1,PRKCE,PRKD1,PRKCB	87
Renal Cell Carcinoma Signaling	2,25E00	1,77E-01	0,000	7/79 (9%)	0/79 (0%)	7/79 (9%)	65/79 (82%)	PAK6,RRAS,PIK3R1,SOS2,FGFR2,FGFR3,MET,PIK3R3,RRAS2,PAK3,GAB1,CDC42,IRS1,PAK7	79
p70S6K Signaling	2,23E00	1,54E-01	0,894	8/130 (6%)	0/130 (0%)	12/130 (9%)	110/130 (85%)	RRAS,PIK3R1,SOS2,PPP2R3B,FGFR2,PLCL2,PLCH2,PRKCZ,PIK3R3,FGFR3,PLCB4,RRAS2,GAB1,IRS1,PRKCE,PPP2R2C,PLCD4,PRKD1,AGT,PRKCB	130
Integrin Signaling	2,21E00	1,37E-01	-1,134	17/212 (8%)	0/212 (0%)	12/212 (6%)	183/212 (86%)	TSPAN7,ARPC1B,PIK3R1,ARHGEF7,SOS2,TLN1,ITGB8,FGFR3,RHOD,ITGB4,ITGA4,ITGB1,RND2,PAK6,RHOC,RRAS,ACTN2,ITGA2,ITGA6,FGFR2,RHOJ,BCAR3,PIK3R3,RRAS2,GAB1,PAK3,CDC42,IRS1,PAK7	212
Calcium Transport I	2,16E00	4E-01	NaN	1/10 (10%)	0/10 (0%)	3/10 (30%)	6/10 (60%)	ATP2B3,ATP2B1,ANXA5,ATP2B2	10
Glutamate Dependent Acid Resistance	2,15E00	1E00	NaN	0/2 (0%)	0/2 (0%)	2/2 (100%)	0/2 (0%)	GAD2,GAD1	2
Thrombopoietin Signaling	2,14E00	1,85E-01	0,000	6/65 (9%)	0/65 (0%)	6/65 (9%)	53/65 (82%)	FGFR3,PIK3R3,RRAS2,GAB1,RRAS,IRS1,PIK3R1,PRKCE,FGFR2,PRKCZ,PRKD1,PRKCB	65
PI3K Signaling in B Lymphocytes	2,13E00	1,53E-01	-0,243	11/124 (9%)	0/124 (0%)	8/124 (6%)	105/124 (85%)	VAV2,BLNK,RRAS,PIK3R1,ITPR1,PLCL2,PLEKHA4,PLCH2,NFATC1,PRKCZ,PLCB4,RRAS2,CARD10,VAV3,IRS1,ITPR3,PLCD4,CAMK2B,PRKCB	124
Remodeling of Epithelial Adherens Junctions	2,09E00	1,82E-01	-1,633	7/66 (11%)	0/66 (0%)	5/66 (8%)	54/66 (82%)	MET,DNM1,CDH1,TUBB6,TUBA8,ARPC1B,ACTN2,TUBA4A,CTNNA1,TUBB4A,IQGAP1,CTNND1	66
Cardiac β-adrenergic Signaling	2,09E00	1,49E-01	1,155	4/134 (3%)	0/134 (0%)	16/134 (12%)	114/134 (85%)	GNG4,ENPP6,PPP1R14C,ADCY2,PPP1R1A,GNG2,RYR2,SLC8A3,GNB5,PPP2R3B,SLC8A2,GNG3,PDE1A,CACNA1A,PDE3B,PKIB,PDE5A,PPP2R2C,ADCY8,GNG12	134
IL-3 Signaling	2,05E00	1,69E-01	0,000	8/83 (10%)	0/83 (0%)	6/83 (7%)	69/83 (83%)	STAT6,RRAS,PIK3R1,FGFR2,PRKCZ,FGFR3,PIK3R3,RRAS2,GAB1,FOXO1,IRS1,PRKCE,PRKD1,PRKCB	83
Insulin Receptor Signaling	2,05E00	1,48E-01	0,688	9/135 (7%)	0/135 (0%)	11/135 (8%)	115/135 (85%)	PPP1R14C,ASIC2,RRAS,TRIP10,PIK3R1,ASIC3,SOS2,FGFR2,PRKCZ,PTPRF,SYNJ2,PIK3R3,FGFR3,SCNN1G,RRAS2,INPP5J,FOXO1,GAB1,PDE3B,IRS1	135
Ceramide Signaling	2,03E00	1,63E-01	-0,258	9/92 (10%)	0/92 (0%)	6/92 (7%)	77/92 (84%)	RRAS,PIK3R1,PPP2R3B,FGFR2,PRKCZ,BCL2,S1PR3,FGFR3,PIK3R3,RRAS2,GAB1,NGFR,IRS1,S1PR1,PPP2R2C	92
Fc Epsilon RI Signaling	2,02E00	1,53E-01	-0,943	9/118 (8%)	0/118 (0%)	9/118 (8%)	100/118 (85%)	VAV2,RRAS,PIK3R1,SOS2,FGFR2,PRKCZ,PIK3R3,SYNJ2,FGFR3,PLA2G4A,RRAS2,INPP5J,GAB1,VAV3,IRS1,PRKCE,PRKD1,PRKCB	118
Leptin Signaling in Obesity	2,01E00	1,67E-01	0,707	4/84 (5%)	0/84 (0%)	10/84 (12%)	70/84 (83%)	ADCY2,PIK3R1,FGFR2,PLCL2,PLCH2,FGFR3,PIK3R3,PLCB4,GAB1,FOXO1,PDE3B,IRS1,ADCY8,PLCD4	84
Role of Macrophages, Fibroblasts and Endothelial Cells in Rheumatoid Arthritis	1,98E00	1,24E-01	NaN	20/298 (7%)	0/298 (0%)	17/298 (6%)	261/298 (88%)	TCF4,SFRP2,FN1,PDGFA,FGF2,PIK3R1,PLCH2,CCND1,PRKCZ,NFATC1,FGFR3,TRAF3IP2,NGFR,PRKCE,SFRP5,LTBR,PLCD4,FZD2,PRSS3,PRKD1,CAMK2B,SFRP4,RRAS,FGFR2,PLCL2,TCF3,CREB5,PIK3R3,IL16,FZD8,PLCB4,RRAS2,GAB1,IRS1,GNAO1,PDGFD,PRKCB	298
Melatonin Signaling	1,93E00	1,74E-01	1,732	2/69 (3%)	0/69 (0%)	10/69 (14%)	57/69 (83%)	PLCB4,RORA,GNAO1,GNRH1,PRKCE,PLCL2,PLCH2,PLCD4,PRKCZ,PRKD1,CAMK2B,PRKCB	69
CCR5 Signaling in Macrophages	1,93E00	1,8E-01	NaN	4/61 (7%)	0/61 (0%)	7/61 (11%)	50/61 (82%)	GNG4,PTK2B,GNG2,GNB5,PRKCE,GNG3,PRKCZ,GNG12,FAS,PRKD1,PRKCB	61
eNOS Signaling	1,92E00	1,42E-01	2,000	7/148 (5%)	0/148 (0%)	14/148 (9%)	127/148 (86%)	ADCY2,GUCY1A3,PIK3R1,AQP1,FGFR2,ITPR1,AQP4,HSPA5,PRKCZ,NOSTRIN,PIK3R3,FGFR3,BDKRB2,GAB1,IRS1,ITPR3,PRKCE,ADCY8,CHRNA3,PRKD1,PRKCB	148
Inhibition of Matrix Metalloproteases	1,92E00	2,11E-01	NaN	7/38 (18%)	0/38 (0%)	1/38 (3%)	30/38 (79%)	HSPG2,TIMP3,MMP28,MMP14,THBS2,ADAM10,TFPI2,MMP24	38
Superpathway of Inositol Phosphate Compounds	1,88E00	1,3E-01	NaN	9/215 (4%)	0/215 (0%)	19/215 (9%)	187/215 (87%)	PPP1R1B,PPP1R1A,PIK3R1,PPFIA3,FGFR2,ERBB3,PIP5K1B,PPFIA2,PLCH2,PTPN12,PTPRF,PIK3R3,SYNJ2,FGFR3,TNS3,PLCB4,ATP1A1,INPP5J,GAB1,PTPRJ,PPP1R16B,IRS1,PPM1H,MTMR7,ERBB2,PLCD4,SIRPA,PPFIA4	215
Dermatan Sulfate Biosynthesis	1,88E00	1,85E-01	NaN	5/54 (9%)	0/54 (0%)	5/54 (9%)	44/54 (81%)	NDST3,CSGALNACT2,SULT4A1,GXYLT1,CHST3,HS6ST2,HS6ST3,DSEL,CHST14,B3GAT2	54
Erythropoietin Signaling	1,86E00	1,65E-01	NaN	7/79 (9%)	0/79 (0%)	6/79 (8%)	66/79 (84%)	FGFR3,PIK3R3,RRAS2,GAB1,RRAS,IRS1,PIK3R1,SOS2,PRKCE,FGFR2,PRKCZ,PRKD1,PRKCB	79
IGF-1 Signaling	1,85E00	1,52E-01	0,000	12/105 (11%)	0/105 (0%)	4/105 (4%)	89/105 (85%)	IGFBP6,IGFBP4,NEDD4,RRAS,PIK3R1,SOS2,FGFR2,PRKCZ,FGFR3,PIK3R3,RRAS2,NOV,FOXO1,GAB1,IRS1,CYR61	105
Calcium Signaling	1,84E00	1,36E-01	2,357	4/169 (2%)	0/169 (0%)	19/169 (11%)	146/169 (86%)	GRIN1,ATP2B1,GRIA1,TNNC1,RYR2,GRIA2,SLC8A3,TPM3,SLC8A2,ITPR1,CREB5,GRIA4,NFATC1,ATP2B2,ATP2B3,CAMKK1,RYR3,ITPR3,ASPH,CHRNA3,CAMKK2,CAMK2B,GRIK1	169
B Cell Receptor Signaling	1,83E00	1,34E-01	-0,626	13/179 (7%)	0/179 (0%)	11/179 (6%)	155/179 (87%)	VAV2,BLNK,MAP3K9,PTK2B,RRAS,PIK3R1,SOS2,FGFR2,CREB5,TCF3,NFATC1,FGFR3,SYNJ2,PIK3R3,RRAS2,FOXO1,INPP5J,GAB1,CARD10,CDC42,VAV3,IRS1,CAMK2B,PRKCB	179
Regulation of Cellular Mechanics by Calpain Protease	1,82E00	1,82E-01	-1,134	9/55 (16%)	0/55 (0%)	1/55 (2%)	45/55 (82%)	ITGB1,RRAS2,RRAS,ACTN2,ITGA2,CDK6,TLN1,CCND1,CDK1,ITGA4	55
cAMP-mediated signaling	1,8E00	1,28E-01	1,512	9/218 (4%)	0/218 (0%)	19/218 (9%)	190/218 (87%)	ENPP6,HTR5A,DUSP6,TBXA2R,RAPGEF4,PDE1A,CHRM3,PDE3B,ADORA1,ADCY8,CAMK2B,ADCY2,APLNR,RGS7,RAPGEF3,GRM4,CREB5,S1PR3,GABBR2,GPER1,P2RY14,VIPR1,PKIB,GNAO1,OPRK1,S1PR1,P2RY12,PDE5A	218
GM-CSF Signaling	1,79E00	1,67E-01	-0,577	7/72 (10%)	0/72 (0%)	5/72 (7%)	60/72 (83%)	FGFR3,PIK3R3,RRAS2,GAB1,RRAS,IRS1,PIK3R1,SOS2,FGFR2,CCND1,CAMK2B,PRKCB	72
TR/RXR Activation	1,79E00	1,53E-01	NaN	7/98 (7%)	0/98 (0%)	8/98 (8%)	83/98 (85%)	PIK3R1,FGFR2,PIK3R3,FGFR3,F10,LDLR,GAB1,COL6A3,SREBF2,PDE3B,IRS1,SYT2,STRBP,SYT12,PPARGC1A	98
ILK Signaling	1,76E00	1,31E-01	-0,816	17/191 (9%)	0/191 (0%)	8/191 (4%)	166/191 (87%)	RND2,ITGB1,FN1,LIMS2,RHOC,PIK3R1,ACTN2,PPP2R3B,FGFR2,RHOJ,ITGB8,CREB5,CCND1,FGFR3,PIK3R3,CDH1,TGFB1I1,GAB1,RHOD,FLNA,CDC42,IRS1,PPP2R2C,RSU1,ITGB4	191
PDGF Signaling	1,76E00	1,56E-01	-0,535	8/90 (9%)	0/90 (0%)	6/90 (7%)	76/90 (84%)	PIK3R3,FGFR3,SYNJ2,RRAS2,INPP5J,GAB1,PDGFA,RRAS,IRS1,PIK3R1,SOS2,FGFR2,PDGFD,PRKCB	90
Colorectal Cancer Metastasis Signaling	1,7E00	1,24E-01	-0,784	18/242 (7%)	0/242 (0%)	12/242 (5%)	212/242 (88%)	TCF4,PIK3R1,MMP14,SOS2,GNB5,CCND1,MMP24,FGFR3,TGFBR2,RHOD,ADCY8,FZD2,GNG12,RND2,GNG4,ADCY2,MMP28,RHOC,RRAS,GNG2,FGFR2,RHOJ,GNG3,TCF3,PIK3R3,FZD8,CDH1,RRAS2,GAB1,IRS1	242
Relaxin Signaling	1,67E00	1,36E-01	NaN	6/147 (4%)	0/147 (0%)	14/147 (10%)	127/147 (86%)	GNG4,ENPP6,ADCY2,GUCY1A3,PIK3R1,GNG2,GNB5,FGFR2,GNG3,PDE1A,PRKCZ,FGFR3,PIK3R3,GAB1,PDE3B,IRS1,GNAO1,PDE5A,ADCY8,GNG12	147
Role of p14/p19ARF in Tumor Suppression	1,66E00	1,9E-01	-0,378	4/42 (10%)	0/42 (0%)	4/42 (10%)	34/42 (81%)	CDKN2A,FGFR3,PIK3R3,GAB1,IRS1,PIK3R1,FGFR2,NPM2	42
3-phosphoinositide Biosynthesis	1,65E00	1,31E-01	NaN	9/176 (5%)	0/176 (0%)	14/176 (8%)	153/176 (87%)	PPP1R1B,PPP1R1A,PIK3R1,PPFIA3,FGFR2,ERBB3,PIP5K1B,PPFIA2,PTPN12,PTPRF,PIK3R3,FGFR3,ATP1A1,TNS3,PTPRJ,GAB1,PPP1R16B,IRS1,PPM1H,MTMR7,ERBB2,SIRPA,PPFIA4	176
Small Cell Lung Cancer Signaling	1,65E00	1,55E-01	NaN	8/84 (10%)	0/84 (0%)	5/84 (6%)	71/84 (85%)	FGFR3,NOS1,PIK3R3,FHIT,GAB1,IRS1,PIK3R1,RARB,CDK6,FGFR2,CCND1,CDKN2B,BCL2	84
PI3K/AKT Signaling	1,65E00	1,42E-01	-2,324	12/120 (10%)	0/120 (0%)	5/120 (4%)	103/120 (86%)	ITGB1,RRAS,PIK3R1,SOS2,ITGA2,PPP2R3B,CCND1,PRKCZ,BCL2,PIK3R3,SYNJ2,RRAS2,FOXO1,INPP5J,GAB1,PPP2R2C,ITGA4	120
p53 Signaling	1,64E00	1,44E-01	-0,832	11/111 (10%)	0/111 (0%)	5/111 (5%)	95/111 (86%)	CDKN2A,TP53INP1,GADD45G,PIK3R1,FGFR2,CCND1,FAS,BCL2,SERPINE2,PIK3R3,FGFR3,CCND2,GAB1,THBS1,IRS1,DRAM1	111
Coagulation System	1,62E00	2E-01	-0,378	5/35 (14%)	0/35 (0%)	2/35 (6%)	28/35 (80%)	BDKRB2,F10,PROS1,SERPINA5,F5,PLAU,PLAT	35
HIPPO signaling	1,61E00	1,53E-01	-1,265	6/85 (7%)	0/85 (0%)	7/85 (8%)	72/85 (85%)	PPP1R14C,TEAD1,TJP2,WWC1,CD44,DLG4,PPP2R3B,PPP2R2C,FRMD6,PATJ,LATS2,PRKCZ,RASSF1	85
Docosahexaenoic Acid (DHA) Signaling	1,61E00	1,76E-01	NaN	6/51 (12%)	0/51 (0%)	3/51 (6%)	42/51 (82%)	FGFR3,PIK3R3,FOXO1,GAB1,IRS1,PIK3R1,SERPINF1,FGFR2,BCL2	51
Intrinsic Prothrombin Activation Pathway	1,58E00	2,14E-01	-0,816	5/28 (18%)	0/28 (0%)	1/28 (4%)	22/28 (79%)	COL1A2,COL1A1,F10,PROS1,F5,COL3A1	28
LPS-stimulated MAPK Signaling	1,57E00	1,51E-01	0,277	6/86 (7%)	0/86 (0%)	7/86 (8%)	73/86 (85%)	PIK3R3,FGFR3,RRAS2,GAB1,CDC42,RRAS,IRS1,PIK3R1,PRKCE,FGFR2,PRKD1,PRKCZ,PRKCB	86
Melanocyte Development and Pigmentation Signaling	1,57E00	1,47E-01	-0,832	9/95 (9%)	0/95 (0%)	5/95 (5%)	81/95 (85%)	ADCY2,RRAS,PIK3R1,SOX10,SOS2,FGFR2,CREB5,BCL2,FGFR3,PIK3R3,RRAS2,GAB1,IRS1,ADCY8	95
Role of JAK1 and JAK3 in γc Cytokine Signaling	1,55E00	1,59E-01	NaN	7/69 (10%)	0/69 (0%)	4/69 (6%)	58/69 (84%)	BLNK,FGFR3,PIK3R3,STAT6,RRAS2,PTK2B,GAB1,RRAS,IRS1,PIK3R1,FGFR2	69
Mouse Embryonic Stem Cell Pluripotency	1,54E00	1,43E-01	-1,807	11/105 (10%)	0/105 (0%)	4/105 (4%)	90/105 (86%)	TCF4,RRAS,PIK3R1,SOS2,FGFR2,TCF3,FOXD3,ID3,FGFR3,PIK3R3,FZD8,RRAS2,GAB1,IRS1,FZD2	105
Regulation of Actin-based Motility by Rho	1,54E00	1,49E-01	0,277	6/87 (7%)	0/87 (0%)	7/87 (8%)	74/87 (85%)	RND2,ITGB1,PAK3,ARPC1B,PAK6,CDC42,RHOD,RHOC,ITGA2,PAK7,RHOJ,PIP5K1B,ITGA4	87
Role of NFAT in Regulation of the Immune Response	1,53E00	1,29E-01	-0,832	14/171 (8%)	0/171 (0%)	8/171 (5%)	149/171 (87%)	GNG4,BLNK,RRAS,PIK3R1,GNG2,SOS2,HLA-DQA1,GNB5,FGFR2,GNG3,ITPR1,NFATC1,FGFR3,PIK3R3,PLCB4,RRAS2,GAB1,IRS1,GNAO1,ITPR3,HLA-DMB,GNG12	171
Sertoli Cell-Sertoli Cell Junction Signaling	1,53E00	1,29E-01	NaN	10/171 (6%)	0/171 (0%)	12/171 (7%)	149/171 (87%)	NOS1,ITGB1,SPTBN1,MAP3K9,TJP2,GUCY1A3,RRAS,ACTN2,ITGA2,CTNNA1,TUBA4A,MLLT4,EPB41,CDH1,RRAS2,TUBA8,TUBB6,CLDN1,CDC42,SPTB,TUBB4A,ITGA4	171
FcγRIIB Signaling in B Lymphocytes	1,51E00	1,7E-01	-1,000	6/53 (11%)	0/53 (0%)	3/53 (6%)	44/53 (83%)	BLNK,FGFR3,PIK3R3,RRAS2,GAB1,RRAS,IRS1,PIK3R1,FGFR2	53
Acute Myeloid Leukemia Signaling	1,5E00	1,48E-01	-0,832	8/88 (9%)	0/88 (0%)	5/88 (6%)	75/88 (85%)	FGFR3,PIK3R3,TCF4,RRAS2,GAB1,RRAS,IRS1,PIK3R1,SOS2,FLT3,FGFR2,TCF3,CCND1	88
Production of Nitric Oxide and Reactive Oxygen Species in Macrophages	1,5E00	1,25E-01	0,408	11/192 (6%)	0/192 (0%)	13/192 (7%)	168/192 (88%)	RND2,APOE,PPP1R14C,MAP3K9,RHOC,PIK3R1,IFNGR2,PPP2R3B,FGFR2,RHOJ,PRKCZ,FGFR3,PIK3R3,APOA1,GAB1,RHOD,NGFR,IRS1,CAT,PRKCE,PPP2R2C,PRKD1,SIRPA,PRKCB	192
Cellular Effects of Sildenafil (Viagra)	1,49E00	1,36E-01	NaN	3/125 (2%)	0/125 (0%)	14/125 (11%)	108/125 (86%)	ADCY2,GUCY1A3,PLCL2,ITPR1,PLCH2,PDE1A,CACNA1A,CACNG2,PLCB4,KCNQ2,GPR37,PDE3B,ITPR3,PDE5A,ADCY8,PLCD4,SLC4A10	125
SAPK/JNK Signaling	1,47E00	1,43E-01	-0,577	8/98 (8%)	0/98 (0%)	6/98 (6%)	84/98 (86%)	MAP3K9,RRAS,PIK3R1,MAPK8IP2,SOS2,GNG2,FGFR2,NFATC1,FGFR3,PIK3R3,RRAS2,GAB1,CDC42,IRS1	98
L-cysteine Degradation I	1,42E00	5E-01	NaN	0/4 (0%)	0/4 (0%)	2/4 (50%)	2/4 (50%)	GOT1,CDO1	4
VEGF Signaling	1,4E00	1,4E-01	-0,832	8/100 (8%)	0/100 (0%)	6/100 (6%)	86/100 (86%)	PTK2B,RRAS,ACTN2,PIK3R1,SOS2,FGFR2,BCL2,FGFR3,PIK3R3,RRAS2,GAB1,FOXO1,IRS1,PRKCB	100
IL-2 Signaling	1,4E00	1,56E-01	-0,632	6/64 (9%)	0/64 (0%)	4/64 (6%)	54/64 (84%)	FGFR3,PIK3R3,RRAS2,PTK2B,GAB1,RRAS,IRS1,PIK3R1,SOS2,FGFR2	64
FLT3 Signaling in Hematopoietic Progenitor Cells	1,39E00	1,46E-01	-1,155	8/82 (10%)	0/82 (0%)	4/82 (5%)	70/82 (85%)	FGFR3,PIK3R3,STAT6,RRAS2,GAB1,RRAS,IRS1,PIK3R1,SOS2,FLT3,FGFR2,CREB5	82
G Protein Signaling Mediated by Tubby	1,38E00	1,94E-01	NaN	2/31 (6%)	0/31 (0%)	4/31 (13%)	25/31 (81%)	GNG4,PLCB4,GNG2,GNB5,GNG3,GNG12	31
Thyroid Cancer Signaling	1,38E00	1,79E-01	NaN	6/39 (15%)	0/39 (0%)	1/39 (3%)	32/39 (82%)	CDH1,TCF4,NTRK2,RRAS2,RRAS,TCF3,CCND1	39
Heparan Sulfate Biosynthesis	1,37E00	1,61E-01	NaN	3/56 (5%)	0/56 (0%)	6/56 (11%)	47/56 (84%)	NDST3,EXT2,SULT4A1,GXYLT1,CHST3,HS6ST2,HS6ST3,GLCE,B3GAT2	56
PKCθ Signaling in T Lymphocytes	1,37E00	1,33E-01	-1,000	10/120 (8%)	0/120 (0%)	6/120 (5%)	104/120 (87%)	VAV2,MAP3K9,RRAS,PIK3R1,SOS2,HLA-DQA1,FGFR2,NFATC1,FGFR3,PIK3R3,RRAS2,GAB1,VAV3,IRS1,HLA-DMB,CAMK2B	120
Fcγ Receptor-mediated Phagocytosis in Macrophages and Monocytes	1,36E00	1,41E-01	0,832	5/92 (5%)	0/92 (0%)	8/92 (9%)	79/92 (86%)	PIK3R3,VAV2,ARPC1B,PTK2B,CDC42,VAV3,PIK3R1,GPLD1,PRKCE,TLN1,PRKCZ,PRKD1,PRKCB	92
Prostate Cancer Signaling	1,36E00	1,41E-01	NaN	10/92 (11%)	0/92 (0%)	3/92 (3%)	79/92 (86%)	RRAS,PIK3R1,SOS2,FGFR2,CREB5,CCND1,BCL2,FGFR3,PIK3R3,RRAS2,GAB1,FOXO1,IRS1	92
UVB-Induced MAPK Signaling	1,36E00	1,54E-01	0,632	4/65 (6%)	0/65 (0%)	6/65 (9%)	55/65 (85%)	FGFR3,PIK3R3,GAB1,IRS1,PIK3R1,PRKCE,FGFR2,PRKCZ,PRKD1,PRKCB	65
Dermatan Sulfate Biosynthesis (Late Stages)	1,33E00	1,75E-01	NaN	3/40 (8%)	0/40 (0%)	4/40 (10%)	33/40 (83%)	NDST3,SULT4A1,CHST3,HS6ST2,HS6ST3,DSEL,CHST14	40
HMGB1 Signaling	1,33E00	1,3E-01	-0,728	10/131 (8%)	0/131 (0%)	7/131 (5%)	114/131 (87%)	RND2,RHOC,RRAS,PIK3R1,IFNGR2,FGFR2,RHOJ,FGFR3,PIK3R3,RRAS2,GAB1,RHOD,CDC42,NGFR,IRS1,IL17D,PLAT	131
γ-linolenate Biosynthesis II (Animals)	1,31E00	2,35E-01	NaN	2/17 (12%)	0/17 (0%)	2/17 (12%)	13/17 (76%)	ACSBG1,ACSL6,FADS2,FADS1	17
Cardiac Hypertrophy Signaling	1,3E00	1,17E-01	0,853	10/231 (4%)	0/231 (0%)	17/231 (7%)	204/231 (88%)	RND2,GNG4,MAP3K9,ADCY2,RRAS,RHOC,PIK3R1,GNG2,GNB5,FGFR2,RHOJ,GNG3,PLCL2,PLCH2,CACNA1A,PIK3R3,TGFBR2,FGFR3,PLCB4,RRAS2,GAB1,RHOD,IRS1,GNAO1,ADCY8,PLCD4,GNG12	231
Estrogen-Dependent Breast Cancer Signaling	1,25E00	1,43E-01	-1,265	8/77 (10%)	0/77 (0%)	3/77 (4%)	66/77 (86%)	FGFR3,PIK3R3,HSD17B3,RRAS2,GAB1,RRAS,IRS1,PIK3R1,FGFR2,CREB5,CCND1	77
Serine Biosynthesis	1,23E00	4E-01	NaN	1/5 (20%)	0/5 (0%)	1/5 (20%)	3/5 (60%)	PSPH,DUSP26	5
Citrulline-Nitric Oxide Cycle	1,23E00	4E-01	NaN	0/5 (0%)	0/5 (0%)	2/5 (40%)	3/5 (60%)	NOS1,ASS1	5
Glutamate Degradation III (via 4-aminobutyrate)	1,23E00	4E-01	NaN	0/5 (0%)	0/5 (0%)	2/5 (40%)	3/5 (60%)	GAD2,GAD1	5
Dendritic Cell Maturation	1,21E00	1,2E-01	-1,528	14/175 (8%)	0/175 (0%)	7/175 (4%)	154/175 (88%)	PIK3R1,HLA-DQA1,CD58,FGFR2,PLCL2,CREB5,PLCH2,COL1A2,PIK3R3,FGFR3,COL1A1,PLCB4,GAB1,HLA-C,NGFR,IRS1,HLA-DMB,LTBR,PLCD4,IFNAR1,COL3A1	175
NGF Signaling	1,21E00	1,29E-01	-0,775	9/116 (8%)	0/116 (0%)	6/116 (5%)	101/116 (87%)	MAP3K9,RRAS,PIK3R1,SOS2,FGFR2,CREB5,PRKCZ,FGFR3,PIK3R3,RRAS2,GAB1,CDC42,NGFR,IRS1,MAPK7	116
Factors Promoting Cardiogenesis in Vertebrates	1,2E00	1,36E-01	NaN	7/88 (8%)	0/88 (0%)	5/88 (6%)	76/88 (86%)	TGFBR2,FZD8,TCF4,BMP8A,BMP8B,PRKCE,TCF3,BMP6,FZD2,PRKCZ,PRKD1,PRKCB	88
Role of Osteoblasts, Osteoclasts and Chondrocytes in Rheumatoid Arthritis	1,19E00	1,15E-01	NaN	19/227 (8%)	0/227 (0%)	7/227 (3%)	201/227 (89%)	TCF4,SFRP2,PTK2B,PIK3R1,MMP14,NFATC1,BCL2,FGFR3,NGFR,SFRP5,FZD2,BIRC3,ITGB1,SFRP4,BMP8A,BMP8B,ITGA2,FGFR2,TCF3,PIK3R3,FZD8,COL1A1,FOXO1,GAB1,IRS1,BMP6	227
Chondroitin Sulfate Biosynthesis	1,18E00	1,54E-01	NaN	3/52 (6%)	0/52 (0%)	5/52 (10%)	44/52 (85%)	NDST3,CSGALNACT2,SULT4A1,GXYLT1,CHST3,HS6ST2,HS6ST3,B3GAT2	52
Pancreatic Adenocarcinoma Signaling	1,16E00	1,27E-01	-1,387	10/118 (8%)	0/118 (0%)	5/118 (4%)	103/118 (87%)	CDKN2A,PIK3R1,FGFR2,CCND1,CDKN2B,BCL2,TGFBR2,FGFR3,PIK3R3,GAB1,CDC42,IRS1,GPLD1,ERBB2,NOTCH1	118
GADD45 Signaling	1,16E00	2,11E-01	NaN	3/19 (16%)	0/19 (0%)	1/19 (5%)	15/19 (79%)	CCND2,GADD45G,CCND1,CDK1	19
GPCR-Mediated Integration of Enteroendocrine Signaling Exemplified by an L Cell	1,14E00	1,41E-01	NaN	2/71 (3%)	0/71 (0%)	8/71 (11%)	61/71 (86%)	PLCB4,ADCY2,VIPR1,ITPR3,PLCL2,ITPR1,PLCH2,ADCY8,ADCYAP1,PLCD4	71
Role of Tissue Factor in Cancer	1,14E00	1,26E-01	NaN	10/119 (8%)	0/119 (0%)	5/119 (4%)	104/119 (87%)	ITGB1,P4HB,PTK2B,RRAS,PIK3R1,ITGA6,FGFR2,FGFR3,PIK3R3,F10,RRAS2,GAB1,CDC42,IRS1,CYR61	119
Calcium-induced T Lymphocyte Apoptosis	1,14E00	1,51E-01	0,000	5/53 (9%)	0/53 (0%)	3/53 (6%)	45/53 (85%)	ITPR3,HLA-DMB,HLA-DQA1,PRKCE,ITPR1,PRKCZ,PRKD1,PRKCB	53
D-myo-inositol-5-phosphate Metabolism	1,13E00	1,22E-01	NaN	4/139 (3%)	0/139 (0%)	13/139 (9%)	122/139 (88%)	PPP1R1B,PPP1R1A,PPFIA3,PLCH2,PPFIA2,PTPN12,PTPRF,TNS3,ATP1A1,PLCB4,PTPRJ,PPP1R16B,PPM1H,MTMR7,PLCD4,SIRPA,PPFIA4	139
Role of NANOG in Mammalian Embryonic Stem Cell Pluripotency	1,11E00	1,25E-01	0,378	11/120 (9%)	0/120 (0%)	4/120 (3%)	105/120 (88%)	RRAS,BMP8A,PIK3R1,BMP8B,SOS2,FGFR2,FOXD3,FGFR3,PIK3R3,FZD8,RRAS2,GAB1,IRS1,BMP6,FZD2	120
Cdc42 Signaling	1,09E00	1,24E-01	-1,508	11/121 (9%)	0/121 (0%)	4/121 (3%)	106/121 (88%)	ITGB1,VAV2,ARPC1B,CDC42EP5,ITGA2,HLA-DQA1,IQGAP1,PRKCZ,IQGAP2,PAK3,CDC42,HLA-C,HLA-DMB,FNBP1L,ITGA4	121
Ephrin B Signaling	1,08E00	1,37E-01	1,000	3/73 (4%)	0/73 (0%)	7/73 (10%)	63/73 (86%)	GNG4,VAV2,EPHB1,CDC42,VAV3,GNAO1,GNG2,GNB5,GNG3,GNG12	73
STAT3 Pathway	1,08E00	1,37E-01	-0,632	6/73 (8%)	0/73 (0%)	4/73 (5%)	63/73 (86%)	FGFR3,TGFBR2,MAP3K9,NTRK2,RRAS2,RRAS,NGFR,FGFR2,KIAA1804,BCL2	73
Thio-molybdenum Cofactor Biosynthesis	1,08E00	1E00	NaN	0/1 (0%)	0/1 (0%)	1/1 (100%)	0/1 (0%)	MOCOS	1
HIF1α Signaling	1,07E00	1,25E-01	NaN	8/112 (7%)	0/112 (0%)	6/112 (5%)	98/112 (88%)	NOS1,MMP28,MAPK4,RRAS,MMP14,PIK3R1,FGFR2,MMP24,FGFR3,PIK3R3,RRAS2,GAB1,IRS1,MAPK7	112
Ovarian Cancer Signaling	1,06E00	1,2E-01	NaN	12/142 (8%)	0/142 (0%)	5/142 (4%)	125/142 (88%)	CDKN2A,TCF4,RRAS,FGF9,PIK3R1,FGFR2,TCF3,CCND1,BCL2,PIK3R3,FGFR3,FZD8,RRAS2,GAB1,IRS1,CD44,FZD2	142
nNOS Signaling in Neurons	1,06E00	1,52E-01	NaN	1/46 (2%)	0/46 (0%)	6/46 (13%)	39/46 (85%)	NOS1,GRIN1,PRKCE,DLG4,PRKCZ,PRKD1,PRKCB	46
CTLA4 Signaling in Cytotoxic T Lymphocytes	1,05E00	1,29E-01	NaN	6/93 (6%)	0/93 (0%)	6/93 (6%)	81/93 (87%)	FGFR3,PIK3R3,AP1G2,GAB1,HLA-C,CLTA,IRS1,PIK3R1,AP1S2,FGFR2,PPP2R3B,PPP2R2C	93
Chronic Myeloid Leukemia Signaling	1,05E00	1,26E-01	NaN	10/103 (10%)	0/103 (0%)	3/103 (3%)	90/103 (87%)	CDKN2A,RRAS,PIK3R1,SOS2,CDK6,FGFR2,CCND1,TGFBR2,FGFR3,PIK3R3,RRAS2,GAB1,IRS1	103
Wnt/Ca+ pathway	1,03E00	1,43E-01	0,000	4/56 (7%)	0/56 (0%)	4/56 (7%)	48/56 (86%)	FZD8,PLCB4,PLCL2,PLCH2,CREB5,FZD2,PLCD4,NFATC1	56
Heparan Sulfate Biosynthesis (Late Stages)	9,83E-01	1,46E-01	NaN	2/48 (4%)	0/48 (0%)	5/48 (10%)	41/48 (85%)	NDST3,EXT2,SULT4A1,CHST3,HS6ST2,HS6ST3,GLCE	48
Netrin Signaling	9,81E-01	1,54E-01	NaN	1/39 (3%)	0/39 (0%)	5/39 (13%)	33/39 (85%)	UNC5A,RYR3,RYR2,UNC5D,NFATC1,ENAH	39
Corticotropin Releasing Hormone Signaling	9,73E-01	1,23E-01	1,897	5/106 (5%)	0/106 (0%)	8/106 (8%)	93/106 (88%)	NOS1,ADCY2,GLI3,GUCY1A3,GNAO1,ITPR3,PRKCE,ITPR1,ADCY8,CREB5,PRKD1,PRKCZ,PRKCB	106
Superpathway of Citrulline Metabolism	9,71E-01	2,14E-01	NaN	0/14 (0%)	0/14 (0%)	3/14 (21%)	11/14 (79%)	NOS1,ASS1,GLS2	14
VDR/RXR Activation	9,61E-01	1,3E-01	NaN	5/77 (6%)	0/77 (0%)	5/77 (6%)	67/77 (87%)	IGFBP6,FOXO1,PDGFA,PRKCE,KLK6,SEMA3B,CALB1,PRKCZ,PRKD1,PRKCB	77
Cyclins and Cell Cycle Regulation	9,61E-01	1,3E-01	-0,632	8/77 (10%)	0/77 (0%)	2/77 (3%)	67/77 (87%)	CDKN2A,MYT1,CCND2,CDK6,CDKN2C,PPP2R3B,PPP2R2C,CCND1,CDKN2B,CDK1	77
Superpathway of Serine and Glycine Biosynthesis I	9,53E-01	2,86E-01	NaN	1/7 (14%)	0/7 (0%)	1/7 (14%)	5/7 (71%)	PSPH,DUSP26	7
Sperm Motility	9,5E-01	1,2E-01	1,604	4/117 (3%)	0/117 (0%)	10/117 (9%)	103/117 (88%)	PTK2B,GUCY1A3,ITPR1,PLCL2,PDE1A,PLCH2,PRKCZ,PLA2G4A,PLCB4,ITPR3,PRKCE,PLCD4,PRKD1,PRKCB	117
EGF Signaling	9,42E-01	1,32E-01	-1,000	6/68 (9%)	0/68 (0%)	3/68 (4%)	59/68 (87%)	FGFR3,PIK3R3,GAB1,IRS1,PIK3R1,SOS2,ITPR3,FGFR2,ITPR1	68
3-phosphoinositide Degradation	9,34E-01	1,16E-01	NaN	4/138 (3%)	0/138 (0%)	12/138 (9%)	122/138 (88%)	PPP1R1B,PPP1R1A,PPFIA3,PPFIA2,PTPN12,PTPRF,SYNJ2,TNS3,ATP1A1,INPP5J,PTPRJ,PPP1R16B,PPM1H,MTMR7,SIRPA,PPFIA4	138
Gustation Pathway	9,28E-01	1,19E-01	NaN	6/118 (5%)	0/118 (0%)	8/118 (7%)	104/118 (88%)	ENPP6,ADCY2,ASIC2,ASIC3,GNG2,ITPR1,PDE1A,P2RY14,SCNN1G,PDE3B,ITPR3,P2RY12,PDE5A,ADCY8	118
CNTF Signaling	9,26E-01	1,36E-01	-0,707	5/59 (8%)	0/59 (0%)	3/59 (5%)	51/59 (86%)	FGFR3,PIK3R3,RRAS2,GAB1,RRAS,IRS1,PIK3R1,FGFR2	59
Pyrimidine Deoxyribonucleotides De Novo Biosynthesis I	9,14E-01	1,74E-01	NaN	2/23 (9%)	0/23 (0%)	2/23 (9%)	19/23 (83%)	AK5,NME5,RRM2,AK4	23
Mechanisms of Viral Exit from Host Cells	9,02E-01	1,46E-01	NaN	2/41 (5%)	0/41 (0%)	4/41 (10%)	35/41 (85%)	NEDD4,PRKCE,SH3GL2,PRKCZ,PRKD1,PRKCB	41
RhoA Signaling	8,85E-01	1,17E-01	0,832	7/120 (6%)	0/120 (0%)	7/120 (6%)	106/120 (88%)	SEPT8,NEDD4,NRP2,ARPC1B,PTK2B,SEPT4,SEPT3,CDC42EP5,RDX,PIP5K1B,PLEKHG5,SEPT10,SEPT6,DLC1	120
iCOS-iCOSL Signaling in T Helper Cells	8,81E-01	1,18E-01	0,000	9/110 (8%)	0/110 (0%)	4/110 (4%)	97/110 (88%)	PIK3R3,FGFR3,GAB1,IRS1,PIK3R1,ITPR3,HLA-DMB,HLA-DQA1,FGFR2,ITPR1,PLEKHA4,NFATC1,CAMK2B	110
UVC-Induced MAPK Signaling	8,65E-01	1,43E-01	0,000	3/42 (7%)	0/42 (0%)	3/42 (7%)	36/42 (86%)	RRAS2,RRAS,PRKCE,PRKCZ,PRKD1,PRKCB	42
D-myo-inositol (1,4,5,6)-Tetrakisphosphate Biosynthesis	8,64E-01	1,16E-01	NaN	4/121 (3%)	0/121 (0%)	10/121 (8%)	107/121 (88%)	PPP1R1B,PPP1R1A,PPFIA3,PPFIA2,PTPN12,PTPRF,TNS3,ATP1A1,PTPRJ,PPP1R16B,PPM1H,MTMR7,SIRPA,PPFIA4	121
D-myo-inositol (3,4,5,6)-tetrakisphosphate Biosynthesis	8,64E-01	1,16E-01	NaN	4/121 (3%)	0/121 (0%)	10/121 (8%)	107/121 (88%)	PPP1R1B,PPP1R1A,PPFIA3,PPFIA2,PTPN12,PTPRF,TNS3,ATP1A1,PTPRJ,PPP1R16B,PPM1H,MTMR7,SIRPA,PPFIA4	121
Caveolar-mediated Endocytosis Signaling	8,58E-01	1,27E-01	NaN	9/71 (13%)	0/71 (0%)	0/71 (0%)	62/71 (87%)	ITGB1,FLNA,HLA-C,ITGA2,ITGA6,ITGB4,ITGB8,PTRF,ITGA4	71
UVA-Induced MAPK Signaling	8,56E-01	1,19E-01	0,577	5/101 (5%)	0/101 (0%)	7/101 (7%)	89/101 (88%)	FGFR3,PIK3R3,PLCB4,RRAS2,GAB1,RRAS,IRS1,PIK3R1,FGFR2,PLCL2,PLCH2,PLCD4	101
Growth Hormone Signaling	8,55E-01	1,23E-01	0,632	4/81 (5%)	0/81 (0%)	6/81 (7%)	71/81 (88%)	FGFR3,PIK3R3,GAB1,IRS1,PIK3R1,PRKCE,FGFR2,PRKCZ,PRKD1,PRKCB	81
Glycoaminoglycan-protein Linkage Region Biosynthesis	8,52E-01	2,5E-01	NaN	1/8 (13%)	0/8 (0%)	1/8 (13%)	6/8 (75%)	GXYLT1,B3GAT2	8
Extrinsic Prothrombin Activation Pathway	8,37E-01	1,88E-01	NaN	2/16 (13%)	0/16 (0%)	1/16 (6%)	13/16 (81%)	F10,PROS1,F5	16
Chondroitin Sulfate Biosynthesis (Late Stages)	8,29E-01	1,4E-01	NaN	2/43 (5%)	0/43 (0%)	4/43 (9%)	37/43 (86%)	NDST3,CSGALNACT2,SULT4A1,CHST3,HS6ST2,HS6ST3	43
JAK/Stat Signaling	8,06E-01	1,2E-01	-1,265	7/83 (8%)	0/83 (0%)	3/83 (4%)	73/83 (88%)	FGFR3,PIK3R3,STAT6,RRAS2,GAB1,RRAS,IRS1,PIK3R1,SOS2,FGFR2	83
Type II Diabetes Mellitus Signaling	8,05E-01	1,13E-01	0,302	5/124 (4%)	0/124 (0%)	9/124 (7%)	110/124 (89%)	PIK3R1,ACSL6,FGFR2,PRKCZ,FGFR3,PIK3R3,ACSBG1,GAB1,IRS1,NGFR,ABCC8,PRKCE,PRKD1,PRKCB	124
Asparagine Degradation I	7,94E-01	5E-01	NaN	0/2 (0%)	0/2 (0%)	1/2 (50%)	1/2 (50%)	ASRGL1	2
Epoxysqualene Biosynthesis	7,94E-01	5E-01	NaN	1/2 (50%)	0/2 (0%)	0/2 (0%)	1/2 (50%)	SQLE	2
L-DOPA Degradation	7,94E-01	5E-01	NaN	1/2 (50%)	0/2 (0%)	0/2 (0%)	1/2 (50%)	COMT	2
Taurine Biosynthesis	7,94E-01	5E-01	NaN	0/2 (0%)	0/2 (0%)	1/2 (50%)	1/2 (50%)	CDO1	2
L-cysteine Degradation III	7,94E-01	5E-01	NaN	0/2 (0%)	0/2 (0%)	1/2 (50%)	1/2 (50%)	GOT1	2
4-hydroxyproline Degradation I	7,94E-01	5E-01	NaN	0/2 (0%)	0/2 (0%)	1/2 (50%)	1/2 (50%)	HOGA1	2
Sulfate Activation for Sulfonation	7,94E-01	5E-01	NaN	1/2 (50%)	0/2 (0%)	0/2 (0%)	1/2 (50%)	PAPSS2	2
Glutamine Degradation I	7,94E-01	5E-01	NaN	0/2 (0%)	0/2 (0%)	1/2 (50%)	1/2 (50%)	GLS2	2
Xenobiotic Metabolism Signaling	7,83E-01	1,02E-01	NaN	11/264 (4%)	0/264 (0%)	16/264 (6%)	237/264 (90%)	NDST3,GSTM5,PIK3R1,PPP2R3B,PRKCZ,FGFR3,ALDH1L1,CHST3,PRKCE,HS6ST2,PPP2R2C,HS6ST3,AHR,PRKD1,CAMK2B,MAP3K9,RRAS,FGFR2,PIK3R3,RRAS2,SULT4A1,GAB1,IRS1,CAT,MAPK7,PRKCB,PPARGC1A	264
Mitochondrial L-carnitine Shuttle Pathway	7,79E-01	1,76E-01	NaN	0/17 (0%)	0/17 (0%)	3/17 (18%)	14/17 (82%)	ACSBG1,ACSL6,CPT1C	17
IL-9 Signaling	7,63E-01	1,33E-01	0,000	3/45 (7%)	0/45 (0%)	3/45 (7%)	39/45 (87%)	FGFR3,PIK3R3,GAB1,IRS1,PIK3R1,FGFR2	45
T Cell Receptor Signaling	7,51E-01	1,13E-01	NaN	8/106 (8%)	0/106 (0%)	4/106 (4%)	94/106 (89%)	FGFR3,PIK3R3,VAV2,RRAS2,GAB1,RRAS,IRS1,VAV3,PIK3R1,SOS2,FGFR2,NFATC1	106
IL-15 Signaling	7,32E-01	1,18E-01	NaN	6/76 (8%)	0/76 (0%)	3/76 (4%)	67/76 (88%)	FGFR3,PIK3R3,STAT6,RRAS2,GAB1,RRAS,IRS1,PIK3R1,FGFR2	76
Dopamine Receptor Signaling	7,32E-01	1,18E-01	0,447	2/76 (3%)	0/76 (0%)	7/76 (9%)	67/76 (88%)	PPP1R14C,ADCY2,PPP1R1B,COMT,NCS1,PPP2R3B,PPP2R2C,ADCY8,CALY	76
D-myo-inositol (1,4,5)-Trisphosphate Biosynthesis	7,28E-01	1,48E-01	NaN	0/27 (0%)	0/27 (0%)	4/27 (15%)	23/27 (85%)	PLCB4,PIP5K1B,PLCH2,PLCD4	27
Hereditary Breast Cancer Signaling	7,24E-01	1,08E-01	NaN	10/139 (7%)	0/139 (0%)	5/139 (4%)	124/139 (89%)	FGFR3,PIK3R3,RRAS2,GAB1,GADD45G,RRAS,IRS1,PIK3R1,BARD1,CDK6,FGFR2,ACTL6B,CCND1,CDK1,PHF10	139
CD28 Signaling in T Helper Cells	7,03E-01	1,09E-01	-0,905	9/119 (8%)	0/119 (0%)	4/119 (3%)	106/119 (89%)	ARPC1B,PIK3R1,HLA-DQA1,FGFR2,ITPR1,NFATC1,FGFR3,PIK3R3,GAB1,CDC42,IRS1,ITPR3,HLA-DMB	119
Regulation of eIF4 and p70S6K Signaling	7,02E-01	1,06E-01	-1,291	10/151 (7%)	0/151 (0%)	6/151 (4%)	135/151 (89%)	ITGB1,RRAS,PIK3R1,SOS2,ITGA2,PPP2R3B,FGFR2,PRKCZ,PIK3R3,FGFR3,RRAS2,GAB1,IRS1,PAIP1,PPP2R2C,ITGA4	151
Ketogenesis	6,94E-01	2E-01	NaN	0/10 (0%)	0/10 (0%)	2/10 (20%)	8/10 (80%)	BDH1,HMGCLL1	10
Oleate Biosynthesis II (Animals)	6,94E-01	2E-01	NaN	2/10 (20%)	0/10 (0%)	0/10 (0%)	8/10 (80%)	FADS2,FADS1	10
The Visual Cycle	6,77E-01	1,58E-01	NaN	3/19 (16%)	0/19 (0%)	0/19 (0%)	16/19 (84%)	DHRS3,LRAT,RDH10	19
Androgen Signaling	6,75E-01	1,09E-01	1,342	5/110 (5%)	0/110 (0%)	7/110 (6%)	98/110 (89%)	GNG4,TGFB1I1,GNAO1,GNG2,GNB5,PRKCE,GNG3,CCND1,PRKCZ,GNG12,PRKD1,PRKCB	110
Basal Cell Carcinoma Signaling	6,57E-01	1,16E-01	-1,414	6/69 (9%)	0/69 (0%)	2/69 (3%)	61/69 (88%)	FZD8,TCF4,GLI3,BMP8A,BMP8B,TCF3,BMP6,FZD2	69
AMPK Signaling	6,51E-01	1,02E-01	0,277	9/187 (5%)	0/187 (0%)	10/187 (5%)	168/187 (90%)	PIK3R1,PPP2R3B,FGFR2,CREB5,CCND1,FGFR3,PIK3R3,AK5,GAB1,FOXO1,IRS1,AK4,PPP2R2C,CPT1C,ACTL6B,CHRNA3,CAMKK2,PPARGC1A,PHF10	187
MSP-RON Signaling Pathway	6,51E-01	1,19E-01	NaN	3/59 (5%)	0/59 (0%)	4/59 (7%)	52/59 (88%)	FGFR3,PIK3R3,GAB1,IRS1,PIK3R1,FGFR2,PRKCZ	59
Type I Diabetes Mellitus Signaling	6,46E-01	1,09E-01	-1,000	7/101 (7%)	0/101 (0%)	4/101 (4%)	90/101 (89%)	GAD2,ICA1,HLA-C,NGFR,GAD1,HLA-DMB,HLA-DQA1,IFNGR2,FAS,CPE,BCL2	101
Cancer Drug Resistance By Drug Efflux	6,45E-01	1,28E-01	NaN	4/39 (10%)	0/39 (0%)	1/39 (3%)	34/39 (87%)	PIK3R3,RRAS2,FOXO1,RRAS,PIK3R1	39
L-carnitine Biosynthesis	6,36E-01	3,33E-01	NaN	0/3 (0%)	0/3 (0%)	1/3 (33%)	2/3 (67%)	BBOX1	3
Ascorbate Recycling (Cytosolic)	6,36E-01	3,33E-01	NaN	0/3 (0%)	0/3 (0%)	1/3 (33%)	2/3 (67%)	GLRX	3
Glycerol-3-phosphate Shuttle	6,36E-01	3,33E-01	NaN	0/3 (0%)	0/3 (0%)	1/3 (33%)	2/3 (67%)	GPD1	3
Glutamate Degradation II	6,36E-01	3,33E-01	NaN	0/3 (0%)	0/3 (0%)	1/3 (33%)	2/3 (67%)	GOT1	3
Aspartate Biosynthesis	6,36E-01	3,33E-01	NaN	0/3 (0%)	0/3 (0%)	1/3 (33%)	2/3 (67%)	GOT1	3
NRF2-mediated Oxidative Stress Response	6,24E-01	1,01E-01	-1,000	10/189 (5%)	0/189 (0%)	9/189 (5%)	170/189 (90%)	GSTM5,RRAS,PIK3R1,HSPB8,FGFR2,MAFK,PRKCZ,PIK3R3,FGFR3,RRAS2,GAB1,IRS1,CAT,PRKCE,DNAJB6,MAPK7,ENC1,PRKD1,PRKCB	189
Pyrimidine Ribonucleotides Interconversion	6,17E-01	1,33E-01	NaN	1/30 (3%)	0/30 (0%)	3/30 (10%)	26/30 (87%)	AK5,NME5,ENTPD3,AK4	30
Salvage Pathways of Pyrimidine Ribonucleotides	6,16E-01	1,09E-01	NaN	4/92 (4%)	0/92 (0%)	6/92 (7%)	82/92 (89%)	MAP3K9,AK5,NME5,PAK3,CDK6,PRKCE,AK4,PAK7,MAPK7,CDK1	92
Neuroprotective Role of THOP1 in Alzheimer's Disease	6,16E-01	1,25E-01	NaN	3/40 (8%)	0/40 (0%)	2/40 (5%)	35/40 (88%)	ECE2,HLA-C,GNRH1,ECE1,AGT	40
Transcriptional Regulatory Network in Embryonic Stem Cells	6,16E-01	1,25E-01	NaN	2/40 (5%)	0/40 (0%)	3/40 (8%)	35/40 (88%)	ZIC3,PAX6,L1CAM,EOMES,FOXD3	40
T Helper Cell Differentiation	5,81E-01	1,13E-01	NaN	7/62 (11%)	0/62 (0%)	0/62 (0%)	55/62 (89%)	TGFBR2,STAT6,NGFR,HLA-DMB,HLA-DQA1,IL10RB,IFNGR2	62
mTOR Signaling	5,74E-01	9,84E-02	0,229	9/193 (5%)	0/193 (0%)	10/193 (5%)	174/193 (90%)	RND2,RHOC,RRAS,PIK3R1,PPP2R3B,FGFR2,RHOJ,PRKCZ,PIK3R3,FGFR3,RRAS2,GAB1,RHOD,IRS1,GPLD1,PRKCE,PPP2R2C,PRKD1,PRKCB	193
Pyridoxal 5'-phosphate Salvage Pathway	5,6E-01	1,11E-01	NaN	3/63 (5%)	0/63 (0%)	4/63 (6%)	56/63 (89%)	MAP3K9,PAK3,CDK6,PRKCE,PAK7,MAPK7,CDK1	63
Cell Cycle: G1/S Checkpoint Regulation	5,6E-01	1,11E-01	-0,378	7/63 (11%)	0/63 (0%)	0/63 (0%)	56/63 (89%)	CDKN2A,CCND2,FOXO1,CDK6,CDKN2C,CCND1,CDKN2B	63
Inhibition of Angiogenesis by TSP1	5,54E-01	1,25E-01	NaN	3/32 (9%)	0/32 (0%)	1/32 (3%)	28/32 (88%)	HSPG2,TGFBR2,GUCY1A3,THBS1	32
Pyrimidine Ribonucleotides De Novo Biosynthesis	5,54E-01	1,25E-01	NaN	1/32 (3%)	0/32 (0%)	3/32 (9%)	28/32 (88%)	AK5,NME5,ENTPD3,AK4	32
IL-17 Signaling	5,48E-01	1,06E-01	NaN	5/85 (6%)	0/85 (0%)	4/85 (5%)	76/85 (89%)	FGFR3,PIK3R3,TRAF3IP2,RRAS2,GAB1,RRAS,IRS1,PIK3R1,FGFR2	85
Uracil Degradation II (Reductive)	5,29E-01	2,5E-01	NaN	1/4 (25%)	0/4 (0%)	0/4 (0%)	3/4 (75%)	DPYD	4
Pentose Phosphate Pathway (Oxidative Branch)	5,29E-01	2,5E-01	NaN	1/4 (25%)	0/4 (0%)	0/4 (0%)	3/4 (75%)	H6PD	4
Glutathione Redox Reactions II	5,29E-01	2,5E-01	NaN	0/4 (0%)	0/4 (0%)	1/4 (25%)	3/4 (75%)	GLRX	4
Thymine Degradation	5,29E-01	2,5E-01	NaN	1/4 (25%)	0/4 (0%)	0/4 (0%)	3/4 (75%)	DPYD	4
NAD Biosynthesis III	5,29E-01	2,5E-01	NaN	0/4 (0%)	0/4 (0%)	1/4 (25%)	3/4 (75%)	NMNAT2	4
Telomerase Signaling	5,28E-01	1,02E-01	-0,905	7/108 (6%)	0/108 (0%)	4/108 (4%)	97/108 (90%)	FGFR3,PIK3R3,RRAS2,GAB1,RRAS,IRS1,PIK3R1,SOS2,FGFR2,PPP2R3B,PPP2R2C	108
Circadian Rhythm Signaling	5,25E-01	1,21E-01	NaN	1/33 (3%)	0/33 (0%)	3/33 (9%)	29/33 (88%)	GRIN1,ADCYAP1R1,ADCYAP1,CREB5	33
Fatty Acid Activation	5,24E-01	1,54E-01	NaN	0/13 (0%)	0/13 (0%)	2/13 (15%)	11/13 (85%)	ACSBG1,ACSL6	13
Choline Biosynthesis III	5,24E-01	1,54E-01	NaN	0/13 (0%)	0/13 (0%)	2/13 (15%)	11/13 (85%)	GPLD1,PHKA1	13
Role of Pattern Recognition Receptors in Recognition of Bacteria and Viruses	5,15E-01	9,92E-02	0,000	6/131 (5%)	0/131 (0%)	7/131 (5%)	118/131 (90%)	PIK3R3,FGFR3,GAB1,IRS1,IL17D,PIK3R1,DDX58,NOD1,PRKCE,FGFR2,PRKD1,PRKCZ,PRKCB	131
RAR Activation	5,14E-01	9,63E-02	NaN	9/187 (5%)	0/187 (0%)	9/187 (5%)	169/187 (90%)	DHRS3,ADCY2,PRMT2,RDH10,PIK3R1,NR2F2,CRABP1,PRKCZ,PIK3R3,LRAT,RARB,PRKCE,ADCY8,ACTL6B,PRKD1,PPARGC1A,PHF10,PRKCB	187
RANK Signaling in Osteoclasts	4,98E-01	1,01E-01	0,000	5/99 (5%)	0/99 (0%)	5/99 (5%)	89/99 (90%)	FGFR3,PIK3R3,MAP3K9,PTK2B,GAB1,IRS1,PIK3R1,FGFR2,BIRC3,NFATC1	99
Oncostatin M Signaling	4,97E-01	1,18E-01	-2,000	4/34 (12%)	0/34 (0%)	0/34 (0%)	30/34 (88%)	TIMP3,RRAS2,RRAS,PLAU	34
PPARα/RXRα Activation	4,97E-01	9,64E-02	1,000	6/166 (4%)	0/166 (0%)	10/166 (6%)	150/166 (90%)	ADCY2,GPD1,RRAS,SOS2,PLCL2,PLCH2,TGFBR2,PLCB4,APOA1,CHD5,RRAS2,IRS1,ADCY8,PLCD4,PPARGC1A,PRKCB	166
Role of JAK1, JAK2 and TYK2 in Interferon Signaling	4,85E-01	1,25E-01	NaN	3/24 (13%)	0/24 (0%)	0/24 (0%)	21/24 (88%)	IFNGR2,IFNAR2,IFNAR1	24
Lymphotoxin β Receptor Signaling	4,81E-01	1,04E-01	-0,378	4/67 (6%)	0/67 (0%)	3/67 (4%)	60/67 (90%)	FGFR3,PIK3R3,GAB1,IRS1,PIK3R1,FGFR2,LTBR	67
Vitamin-C Transport	4,8E-01	1,43E-01	NaN	1/14 (7%)	0/14 (0%)	1/14 (7%)	12/14 (86%)	GLRX,TXNRD2	14
Cell Cycle Regulation by BTG Family Proteins	4,71E-01	1,14E-01	NaN	2/35 (6%)	0/35 (0%)	2/35 (6%)	31/35 (89%)	BTG1,PPP2R3B,PPP2R2C,CCND1	35
Nur77 Signaling in T Lymphocytes	4,65E-01	1,09E-01	NaN	5/46 (11%)	0/46 (0%)	0/46 (0%)	41/46 (89%)	HLA-DMB,HLA-DQA1,MAPK7,NFATC1,BCL2	46
Creatine-phosphate Biosynthesis	4,5E-01	2E-01	NaN	0/5 (0%)	0/5 (0%)	1/5 (20%)	4/5 (80%)	CKMT1A/CKMT1B	5
Glycerol Degradation I	4,5E-01	2E-01	NaN	0/5 (0%)	0/5 (0%)	1/5 (20%)	4/5 (80%)	GPD1	5
NAD Salvage Pathway III	4,5E-01	2E-01	NaN	0/5 (0%)	0/5 (0%)	1/5 (20%)	4/5 (80%)	NMNAT2	5
Lysine Degradation II	4,5E-01	2E-01	NaN	1/5 (20%)	0/5 (0%)	0/5 (0%)	4/5 (80%)	AASS	5
Lysine Degradation V	4,5E-01	2E-01	NaN	0/5 (0%)	0/5 (0%)	1/5 (20%)	4/5 (80%)	PIPOX	5
Rapoport-Luebering Glycolytic Shunt	4,5E-01	2E-01	NaN	0/5 (0%)	0/5 (0%)	1/5 (20%)	4/5 (80%)	PGAM2	5
Galactose Degradation I (Leloir Pathway)	4,5E-01	2E-01	NaN	1/5 (20%)	0/5 (0%)	0/5 (0%)	4/5 (80%)	GALK2	5
Autoimmune Thyroid Disease Signaling	4,47E-01	1,11E-01	NaN	4/36 (11%)	0/36 (0%)	0/36 (0%)	32/36 (89%)	HLA-C,HLA-DMB,HLA-DQA1,FAS	36
Interferon Signaling	4,47E-01	1,11E-01	-1,000	4/36 (11%)	0/36 (0%)	0/36 (0%)	32/36 (89%)	IFNGR2,IFNAR2,IFNAR1,BCL2	36
Phospholipases	4,44E-01	1,03E-01	NaN	1/58 (2%)	0/58 (0%)	5/58 (9%)	52/58 (90%)	PLA2G4A,PLCB4,GPLD1,PLCL2,PLCH2,PLCD4	58
TNFR1 Signaling	4,44E-01	1,06E-01	2,236	1/47 (2%)	0/47 (0%)	4/47 (9%)	42/47 (89%)	PAK6,PAK3,CDC42,PAK7,BIRC3	47
NF-κB Signaling	4,3E-01	9,3E-02	-1,500	11/172 (6%)	0/172 (0%)	5/172 (3%)	156/172 (91%)	SIGIRR,RRAS,PIK3R1,FGFR2,PRKCZ,TGFBR2,PIK3R3,FGFR3,NTRK2,RRAS2,GAB1,CARD10,NGFR,IRS1,LTBR,PRKCB	172
Cytotoxic T Lymphocyte-mediated Apoptosis of Target Cells	4,27E-01	1,15E-01	NaN	3/26 (12%)	0/26 (0%)	0/26 (0%)	23/26 (88%)	HLA-C,FAS,BCL2	26
tRNA Splicing	4,23E-01	1,08E-01	NaN	1/37 (3%)	0/37 (0%)	3/37 (8%)	33/37 (89%)	ENPP6,PDE3B,PDE5A,PDE1A	37
IL-6 Signaling	4,23E-01	9,45E-02	-1,732	9/127 (7%)	0/127 (0%)	3/127 (2%)	115/127 (91%)	FGFR3,PIK3R3,COL1A1,RRAS2,TNFAIP6,GAB1,RRAS,IRS1,NGFR,PIK3R1,SOS2,FGFR2	127
Parkinson's Signaling	4,05E-01	1,25E-01	NaN	0/16 (0%)	0/16 (0%)	2/16 (13%)	14/16 (88%)	GPR37,SNCAIP	16
NAD Biosynthesis from 2-amino-3-carboxymuconate Semialdehyde	3,88E-01	1,67E-01	NaN	0/6 (0%)	0/6 (0%)	1/6 (17%)	5/6 (83%)	NMNAT2	6
Arginine Biosynthesis IV	3,88E-01	1,67E-01	NaN	0/6 (0%)	0/6 (0%)	1/6 (17%)	5/6 (83%)	ASS1	6
Urea Cycle	3,88E-01	1,67E-01	NaN	0/6 (0%)	0/6 (0%)	1/6 (17%)	5/6 (83%)	ASS1	6
Chondroitin and Dermatan Biosynthesis	3,88E-01	1,67E-01	NaN	1/6 (17%)	0/6 (0%)	0/6 (0%)	5/6 (83%)	CSGALNACT2	6
Ceramide Biosynthesis	3,88E-01	1,67E-01	NaN	0/6 (0%)	0/6 (0%)	1/6 (17%)	5/6 (83%)	DEGS2	6
Thioredoxin Pathway	3,88E-01	1,67E-01	NaN	1/6 (17%)	0/6 (0%)	0/6 (0%)	5/6 (83%)	TXNRD2	6
Tight Junction Signaling	3,85E-01	9,09E-02	NaN	6/165 (4%)	0/165 (0%)	9/165 (5%)	150/165 (91%)	TJP2,CTNNA1,PPP2R3B,MLLT4,CNKSR3,SNAP25,PRKCZ,TGFBR2,EPB41,CDC42,CLDN1,NGFR,PPP2R2C,PATJ,NAPB	165
Role of PI3K/AKT Signaling in the Pathogenesis of Influenza	3,82E-01	9,59E-02	-0,378	4/73 (5%)	0/73 (0%)	3/73 (4%)	66/73 (90%)	FGFR3,PIK3R3,GAB1,IRS1,PIK3R1,FGFR2,IFNAR1	73
Allograft Rejection Signaling	3,81E-01	1,03E-01	NaN	4/39 (10%)	0/39 (0%)	0/39 (0%)	35/39 (90%)	HLA-C,HLA-DMB,HLA-DQA1,FAS	39
Graft-versus-Host Disease Signaling	3,81E-01	1,03E-01	NaN	4/39 (10%)	0/39 (0%)	0/39 (0%)	35/39 (90%)	HLA-C,HLA-DMB,HLA-DQA1,FAS	39
Dopamine Degradation	3,76E-01	1,07E-01	NaN	1/28 (4%)	0/28 (0%)	2/28 (7%)	25/28 (89%)	ALDH1L1,SULT4A1,COMT	28
ERK5 Signaling	3,76E-01	9,68E-02	-2,236	5/62 (8%)	0/62 (0%)	1/62 (2%)	56/62 (90%)	RRAS2,GAB1,RRAS,MAPK7,CREB5,PRKCZ	62
Acute Phase Response Signaling	3,65E-01	8,98E-02	-1,265	10/167 (6%)	0/167 (0%)	5/167 (3%)	152/167 (91%)	PIK3R3,C4A/C4B,TCF4,FN1,RRAS2,APOA1,RRAS,NGFR,PIK3R1,SOS2,SERPINF1,TCF3,NR3C1,CRABP1,AGT	167
IL-12 Signaling and Production in Macrophages	3,62E-01	9,03E-02	NaN	6/144 (4%)	0/144 (0%)	7/144 (5%)	131/144 (91%)	FGFR3,PIK3R3,STAT6,APOE,APOA1,GAB1,IRS1,PIK3R1,PRKCE,FGFR2,PRKCZ,PRKD1,PRKCB	144
Melatonin Degradation I	3,52E-01	9,62E-02	NaN	2/52 (4%)	0/52 (0%)	3/52 (6%)	47/52 (90%)	LARGE,EXT2,SULT4A1,CYP4B1,CYP4X1	52
D-myo-inositol (1,4,5)-trisphosphate Degradation	3,44E-01	1,11E-01	NaN	0/18 (0%)	0/18 (0%)	2/18 (11%)	16/18 (89%)	SYNJ2,INPP5J	18
Regulation of IL-2 Expression in Activated and Anergic T Lymphocytes	3,4E-01	9,21E-02	NaN	6/76 (8%)	0/76 (0%)	1/76 (1%)	69/76 (91%)	VAV2,TGFBR2,RRAS2,RRAS,VAV3,SOS2,NFATC1	76
Phosphatidylcholine Biosynthesis I	3,39E-01	1,43E-01	NaN	0/7 (0%)	0/7 (0%)	1/7 (14%)	6/7 (86%)	PHKA1	7
Ketolysis	3,39E-01	1,43E-01	NaN	0/7 (0%)	0/7 (0%)	1/7 (14%)	6/7 (86%)	BDH1	7
Pregnenolone Biosynthesis	3,39E-01	1,43E-01	NaN	0/7 (0%)	0/7 (0%)	1/7 (14%)	6/7 (86%)	MICAL2	7
Aspartate Degradation II	3,39E-01	1,43E-01	NaN	0/7 (0%)	0/7 (0%)	1/7 (14%)	6/7 (86%)	GOT1	7
Apoptosis Signaling	3,36E-01	9,09E-02	0,000	7/88 (8%)	0/88 (0%)	1/88 (1%)	80/88 (91%)	RRAS2,RRAS,PRKCE,LMNA,BIRC3,CDK1,FAS,BCL2	88
Unfolded protein response	3,36E-01	9,43E-02	NaN	5/53 (9%)	0/53 (0%)	0/53 (0%)	48/53 (91%)	SEL1L,P4HB,SREBF2,HSPA5,BCL2	53
Fatty Acid β-oxidation I	3,31E-01	1E-01	NaN	0/30 (0%)	0/30 (0%)	3/30 (10%)	27/30 (90%)	ACSBG1,SCP2,ACSL6	30
IL-17A Signaling in Airway Cells	3,27E-01	9,09E-02	0,378	3/77 (4%)	0/77 (0%)	4/77 (5%)	70/77 (91%)	FGFR3,PIK3R3,TRAF3IP2,GAB1,IRS1,PIK3R1,FGFR2	77
Thyroid Hormone Metabolism II (via Conjugation and/or Degradation)	3,11E-01	9,68E-02	NaN	2/31 (6%)	0/31 (0%)	1/31 (3%)	28/31 (90%)	LARGE,EXT2,SULT4A1	31
Role of IL-17A in Arthritis	3,04E-01	8,96E-02	NaN	3/67 (4%)	0/67 (0%)	3/67 (4%)	61/67 (91%)	FGFR3,PIK3R3,GAB1,IRS1,PIK3R1,FGFR2	67
Chemokine Signaling	3,04E-01	8,96E-02	0,816	2/67 (3%)	0/67 (0%)	4/67 (6%)	61/67 (91%)	PLCB4,RRAS2,PTK2B,RRAS,CAMK2B,PRKCB	67
IL-1 Signaling	3,01E-01	8,79E-02	NaN	2/91 (2%)	0/91 (0%)	6/91 (7%)	83/91 (91%)	GNG4,ADCY2,GNAO1,GNG2,GNB5,GNG3,ADCY8,GNG12	91
Citrulline Biosynthesis	2,97E-01	1,25E-01	NaN	0/8 (0%)	0/8 (0%)	1/8 (13%)	7/8 (88%)	GLS2	8
Superoxide Radicals Degradation	2,97E-01	1,25E-01	NaN	1/8 (13%)	0/8 (0%)	0/8 (0%)	7/8 (88%)	CAT	8
Maturity Onset Diabetes of Young (MODY) Signaling	2,93E-01	1E-01	NaN	0/20 (0%)	0/20 (0%)	2/20 (10%)	18/20 (90%)	NEUROD1,CACNA1A	20
1D-myo-inositol Hexakisphosphate Biosynthesis II (Mammalian)	2,93E-01	1E-01	NaN	0/20 (0%)	0/20 (0%)	2/20 (10%)	18/20 (90%)	SYNJ2,INPP5J	20
D-myo-inositol (1,3,4)-trisphosphate Biosynthesis	2,93E-01	1E-01	NaN	0/20 (0%)	0/20 (0%)	2/20 (10%)	18/20 (90%)	SYNJ2,INPP5J	20
Adipogenesis pathway	2,9E-01	8,59E-02	NaN	8/128 (6%)	0/128 (0%)	3/128 (2%)	117/128 (91%)	CDKN2A,FGFR3,FZD8,NR1D2,DGKD,FOXO1,FGF2,NR2F2,FGFR2,TCF7,FZD2	128
phagosome maturation	2,81E-01	8,55E-02	NaN	3/117 (3%)	0/117 (0%)	7/117 (6%)	107/117 (91%)	NOS1,TUBB6,TUBA8,HLA-C,TUBA4A,LAMP1,TUBB4A,ATP6V1G2,SNAP25,NAPB	117
Superpathway of Melatonin Degradation	2,78E-01	8,77E-02	NaN	2/57 (4%)	0/57 (0%)	3/57 (5%)	52/57 (91%)	LARGE,EXT2,SULT4A1,CYP4B1,CYP4X1	57
Nicotine Degradation III	2,77E-01	8,89E-02	NaN	2/45 (4%)	0/45 (0%)	2/45 (4%)	41/45 (91%)	LARGE,EXT2,CYP4B1,CYP4X1	45
Ethanol Degradation IV	2,71E-01	9,52E-02	NaN	1/21 (5%)	0/21 (0%)	1/21 (5%)	19/21 (90%)	ALDH1L1,CAT	21
Glucose and Glucose-1-phosphate Degradation	2,63E-01	1,11E-01	NaN	0/9 (0%)	0/9 (0%)	1/9 (11%)	8/9 (89%)	RGN	9
Leucine Degradation I	2,63E-01	1,11E-01	NaN	0/9 (0%)	0/9 (0%)	1/9 (11%)	8/9 (89%)	HMGCLL1	9
OX40 Signaling Pathway	2,62E-01	8,7E-02	NaN	4/46 (9%)	0/46 (0%)	0/46 (0%)	42/46 (91%)	HLA-C,HLA-DMB,HLA-DQA1,BCL2	46
Antigen Presentation Pathway	2,58E-01	8,82E-02	NaN	3/34 (9%)	0/34 (0%)	0/34 (0%)	31/34 (91%)	HLA-C,HLA-DMB,HLA-DQA1	34
Pentose Phosphate Pathway	2,34E-01	1E-01	NaN	1/10 (10%)	0/10 (0%)	0/10 (0%)	9/10 (90%)	H6PD	10
Glycogen Degradation II	2,34E-01	1E-01	NaN	0/10 (0%)	0/10 (0%)	1/10 (10%)	9/10 (90%)	PYGM	10
Histidine Degradation VI	2,34E-01	1E-01	NaN	0/10 (0%)	0/10 (0%)	1/10 (10%)	9/10 (90%)	MICAL2	10
Glycine Betaine Degradation	2,34E-01	1E-01	NaN	0/10 (0%)	0/10 (0%)	1/10 (10%)	9/10 (90%)	PIPOX	10
Glycolysis I	2,32E-01	8,7E-02	NaN	0/23 (0%)	0/23 (0%)	2/23 (9%)	21/23 (91%)	ENO3,PGAM2	23
Dolichyl-diphosphooligosaccharide Biosynthesis	2,08E-01	9,09E-02	NaN	1/11 (9%)	0/11 (0%)	0/11 (0%)	10/11 (91%)	ALG13	11

## Sheet: CPall SPOrad_SPO
Ingenuity Canonical Pathways	-log(p-value)	Ratio	z-score	Downregulated	No change	Upregulated	No overlap with dataset	Molecules	Number of molecules invoved in the pathway
Antigen Presentation Pathway	7,64E00	2,94E-01	NaN	10/34 (29%)	0/34 (0%)	0/34 (0%)	24/34 (71%)	HLA-DOA,HLA-DRB4,HLA-DRB1,HLA-C,HLA-DMA,HLA-DMB,HLA-DQA1,CD74,HLA-DPB1,HLA-DPA1	34
Allograft Rejection Signaling	7,01E00	2,56E-01	NaN	9/39 (23%)	0/39 (0%)	1/39 (3%)	29/39 (74%)	HLA-DOA,HLA-DRB4,HLA-DRB1,HLA-C,HLA-DMA,HLA-DMB,HLA-DQA1,TNF,HLA-DPB1,HLA-DPA1	39
Hepatic Fibrosis / Hepatic Stellate Cell Activation	5,36E00	9,94E-02	NaN	12/181 (7%)	0/181 (0%)	6/181 (3%)	163/181 (90%)	IGFBP4,COL4A1,KLF6,BAMBI,FGFR2,COL4A2,COL15A1,COL28A1,PGF,MET,TGFBR2,COL1A2,VEGFA,COL22A1,TNF,MMP9,COL3A1,AGT	181
OX40 Signaling Pathway	5,31E00	1,96E-01	NaN	9/46 (20%)	0/46 (0%)	0/46 (0%)	37/46 (80%)	HLA-DOA,HLA-DRB4,HLA-DRB1,HLA-C,HLA-DMA,HLA-DMB,HLA-DQA1,HLA-DPB1,HLA-DPA1	46
Axonal Guidance Signaling	5E00	6,82E-02	NaN	13/440 (3%)	0/440 (0%)	17/440 (4%)	410/440 (93%)	GLI2,RND1,SLIT1,BDNF,PIK3R1,ROBO1,NTN1,PGF,VEGFA,FGFR3,SEMA3D,PLXNB1,ERBB2,SEMA3B,EFNB3,GNG4,NGEF,PAPPA,ITGA2,FGFR2,L1CAM,DPYSL5,MET,FZD8,PAK3,NTRK3,GNAO1,SEMA3C,BMP6,MMP9	440
Graft-versus-Host Disease Signaling	4,94E00	2,05E-01	NaN	6/39 (15%)	0/39 (0%)	2/39 (5%)	31/39 (79%)	IL33,HLA-DOA,HLA-DRB1,HLA-C,HLA-DMA,HLA-DMB,HLA-DQA1,TNF	39
GABA Receptor Signaling	4E00	1,36E-01	1,414	1/66 (2%)	0/66 (0%)	8/66 (12%)	57/66 (86%)	GABBR2,KCNN3,ADCY2,KCNQ2,GABRG1,GPR37,GAD1,GABRB1,GABRE	66
Cdc42 Signaling	3,76E00	9,92E-02	NaN	11/121 (9%)	0/121 (0%)	1/121 (1%)	109/121 (90%)	HLA-DOA,HLA-DRB4,HLA-DRB1,PAK3,HLA-C,HLA-DMA,CDC42EP5,ITGA2,HLA-DMB,HLA-DQA1,HLA-DPB1,HLA-DPA1	121
Amyotrophic Lateral Sclerosis Signaling	3,52E00	1E-01	NaN	3/110 (3%)	0/110 (0%)	8/110 (7%)	99/110 (90%)	VEGFA,FGFR3,GRIA1,PIK3R1,NEFM,SLC1A2,FGFR2,BIRC3,GRIA4,PGF,GRIK1	110
Autoimmune Thyroid Disease Signaling	3,31E00	1,67E-01	NaN	6/36 (17%)	0/36 (0%)	0/36 (0%)	30/36 (83%)	HLA-DOA,HLA-DRB1,HLA-C,HLA-DMA,HLA-DMB,HLA-DQA1	36
Dendritic Cell Maturation	3,3E00	8E-02	-1,387	10/175 (6%)	0/175 (0%)	4/175 (2%)	161/175 (92%)	COL1A2,FGFR3,IL33,HLA-DOA,HLA-DRB1,HLA-DRB4,HLA-C,HLA-DMA,PIK3R1,HLA-DMB,HLA-DQA1,FGFR2,TNF,COL3A1	175
IL-4 Signaling	3,24E00	1,08E-01	NaN	6/83 (7%)	0/83 (0%)	3/83 (4%)	74/83 (89%)	SYNJ2,FGFR3,HLA-DOA,HLA-DRB1,HLA-DMA,PIK3R1,HLA-DMB,HLA-DQA1,FGFR2	83
Type I Diabetes Mellitus Signaling	3,22E00	9,9E-02	NaN	7/101 (7%)	0/101 (0%)	3/101 (3%)	91/101 (90%)	HLA-DOA,HLA-DRB1,HLA-C,HLA-DMA,GAD1,HLA-DMB,HLA-DQA1,SOCS2,TNF,CPE	101
B Cell Development	3,22E00	2E-01	NaN	5/25 (20%)	0/25 (0%)	0/25 (0%)	20/25 (80%)	HLA-DOA,HLA-DRB1,HLA-DMA,HLA-DMB,HLA-DQA1	25
Semaphorin Signaling in Neurons	3,19E00	1,35E-01	NaN	1/52 (2%)	0/52 (0%)	6/52 (12%)	45/52 (87%)	MET,CRMP1,RND1,PAK3,DPYSL4,PLXNB1,DPYSL5	52
Virus Entry via Endocytic Pathways	3,18E00	9,8E-02	NaN	6/102 (6%)	0/102 (0%)	4/102 (4%)	92/102 (90%)	FGFR3,HLA-C,FLNC,PIK3R1,ITGA2,FGFR2,ITGB4,ACTG2,ITGB8,CXADR	102
Clathrin-mediated Endocytosis Signaling	2,85E00	7,18E-02	NaN	7/195 (4%)	0/195 (0%)	7/195 (4%)	181/195 (93%)	PIK3R1,FGFR2,ITGB8,SH3GL2,PGF,FGF13,VEGFA,FGFR3,MET,LYZ,ITGB4,ACTG2,SNAP91,HIP1R	195
Neuropathic Pain Signaling In Dorsal Horn Neurons	2,84E00	8,85E-02	2,530	1/113 (1%)	0/113 (0%)	9/113 (8%)	103/113 (91%)	FGFR3,GRM5,KCNN3,KCNQ2,GPR37,BDNF,GRIA1,PIK3R1,FGFR2,GRIA4	113
T Helper Cell Differentiation	2,73E00	1,13E-01	NaN	6/62 (10%)	0/62 (0%)	1/62 (2%)	55/62 (89%)	TGFBR2,HLA-DOA,HLA-DRB1,HLA-DMA,HLA-DMB,HLA-DQA1,TNF	62
VEGF Signaling	2,66E00	9E-02	0,378	5/100 (5%)	0/100 (0%)	4/100 (4%)	91/100 (91%)	VEGFA,FGFR3,FOXO1,ACTN2,PIK3R1,FGFR2,ACTG2,EIF1AY,PGF	100
Atherosclerosis Signaling	2,57E00	8,13E-02	NaN	8/123 (7%)	0/123 (0%)	2/123 (2%)	113/123 (92%)	PLBD1,IL33,COL1A2,PLA2G4A,LYZ,ALOX15B,LPL,TNF,MMP9,COL3A1	123
Bladder Cancer Signaling	2,51E00	9,3E-02	NaN	5/86 (6%)	0/86 (0%)	3/86 (3%)	78/86 (91%)	VEGFA,FGFR3,MMP28,THBS1,ERBB2,MMP9,PGF,FGF13	86
HER-2 Signaling in Breast Cancer	2,48E00	9,2E-02	NaN	6/87 (7%)	0/87 (0%)	2/87 (2%)	79/87 (91%)	FGFR3,FOXO1,PIK3R1,FGFR2,ERBB3,ITGB4,ITGB8,ERBB2	87
Notch Signaling	2,48E00	1,39E-01	NaN	0/36 (0%)	0/36 (0%)	5/36 (14%)	31/36 (86%)	DLL1,DTX1,HES5,LFNG,DLL3	36
Adipogenesis pathway	2,44E00	7,81E-02	NaN	4/128 (3%)	0/128 (0%)	6/128 (5%)	118/128 (92%)	FGFR3,FZD8,ZNF423,RUNX1T1,FOXO1,LPL,FGFR2,SAP30,SOX9,TNF	128
Paxillin Signaling	2,38E00	8,18E-02	0,378	5/110 (5%)	0/110 (0%)	4/110 (4%)	101/110 (92%)	FGFR3,PAK3,ACTN2,PIK3R1,ITGA2,FGFR2,ITGB4,ACTG2,ITGB8	110
Altered T Cell and B Cell Signaling in Rheumatoid Arthritis	2,23E00	9,21E-02	NaN	5/76 (7%)	0/76 (0%)	2/76 (3%)	69/76 (91%)	IL33,HLA-DOA,HLA-DRB1,HLA-DMA,HLA-DMB,HLA-DQA1,TNF	76
Human Embryonic Stem Cell Pluripotency	2,21E00	7,25E-02	NaN	5/138 (4%)	0/138 (0%)	5/138 (4%)	128/138 (93%)	FGFR3,TGFBR2,FZD8,FOXO1,BDNF,NTRK3,PIK3R1,S1PR1,FGFR2,BMP6	138
Serine Biosynthesis	2,12E00	4E-01	NaN	1/5 (20%)	0/5 (0%)	1/5 (20%)	3/5 (60%)	PSPH,PHGDH	5
ILK Signaling	2,06E00	6,28E-02	-0,302	6/191 (3%)	0/191 (0%)	6/191 (3%)	179/191 (94%)	VEGFA,FGFR3,FLNC,ACTN2,PIK3R1,FGFR2,ITGB4,ACTG2,ITGB8,TNF,MMP9,PGF	191
IL-9 Signaling	2,06E00	1,11E-01	1,000	2/45 (4%)	0/45 (0%)	3/45 (7%)	40/45 (89%)	FGFR3,PIK3R1,FGFR2,SOCS2,TNF	45
Nur77 Signaling in T Lymphocytes	2,02E00	1,09E-01	NaN	5/46 (11%)	0/46 (0%)	0/46 (0%)	41/46 (89%)	HLA-DOA,HLA-DRB1,HLA-DMA,HLA-DMB,HLA-DQA1	46
Agrin Interactions at Neuromuscular Junction	1,92E00	8,96E-02	NaN	5/67 (7%)	0/67 (0%)	1/67 (1%)	61/67 (91%)	PAK3,ITGA2,LAMB1,ERBB3,ACTG2,ERBB2	67
ErbB2-ErbB3 Signaling	1,92E00	8,96E-02	NaN	4/67 (6%)	0/67 (0%)	2/67 (3%)	61/67 (91%)	FGFR3,FOXO1,PIK3R1,FGFR2,ERBB3,ERBB2	67
Inhibition of Angiogenesis by TSP1	1,91E00	1,25E-01	NaN	4/32 (13%)	0/32 (0%)	0/32 (0%)	28/32 (88%)	VEGFA,TGFBR2,THBS1,MMP9	32
iCOS-iCOSL Signaling in T Helper Cells	1,88E00	7,27E-02	NaN	6/110 (5%)	0/110 (0%)	2/110 (2%)	102/110 (93%)	FGFR3,HLA-DOA,HLA-DRB1,HLA-DMA,PIK3R1,HLA-DMB,HLA-DQA1,FGFR2	110
Glioma Invasiveness Signaling	1,84E00	8,57E-02	-0,816	3/70 (4%)	0/70 (0%)	3/70 (4%)	64/70 (91%)	FGFR3,TIMP4,PIK3R1,CD44,FGFR2,MMP9	70
HIF1α Signaling	1,83E00	7,14E-02	NaN	4/112 (4%)	0/112 (0%)	4/112 (4%)	104/112 (93%)	VEGFA,FGFR3,MMP28,MAPK4,PIK3R1,FGFR2,MMP9,PGF	112
Superpathway of Serine and Glycine Biosynthesis I	1,81E00	2,86E-01	NaN	1/7 (14%)	0/7 (0%)	1/7 (14%)	5/7 (71%)	PSPH,PHGDH	7
Caveolar-mediated Endocytosis Signaling	1,81E00	8,45E-02	NaN	5/71 (7%)	0/71 (0%)	1/71 (1%)	65/71 (92%)	HLA-C,FLNC,ITGA2,ITGB4,ACTG2,ITGB8	71
Coagulation System	1,77E00	1,14E-01	0,000	3/35 (9%)	0/35 (0%)	1/35 (3%)	31/35 (89%)	PROS1,SERPINA5,TFPI,PLAT	35
Calcium-induced T Lymphocyte Apoptosis	1,77E00	9,43E-02	NaN	5/53 (9%)	0/53 (0%)	0/53 (0%)	48/53 (91%)	HLA-DOA,HLA-DRB1,HLA-DMA,HLA-DMB,HLA-DQA1	53
PTEN Signaling	1,75E00	6,9E-02	0,378	4/116 (3%)	0/116 (0%)	4/116 (3%)	108/116 (93%)	SYNJ2,FGFR3,TGFBR2,FOXO1,NTRK3,PIK3R1,ITGA2,FGFR2	116
Pancreatic Adenocarcinoma Signaling	1,71E00	6,78E-02	-0,378	5/118 (4%)	0/118 (0%)	3/118 (3%)	110/118 (93%)	VEGFA,FGFR3,TGFBR2,PIK3R1,FGFR2,ERBB2,MMP9,PGF	118
Airway Pathology in Chronic Obstructive Pulmonary Disease	1,69E00	2,5E-01	NaN	1/8 (13%)	0/8 (0%)	1/8 (13%)	6/8 (75%)	TNF,MMP9	8
Ovarian Cancer Signaling	1,69E00	6,34E-02	NaN	5/142 (4%)	0/142 (0%)	4/142 (3%)	133/142 (94%)	VEGFA,FGFR3,FZD8,GJA1,PIK3R1,CD44,FGFR2,MMP9,PGF	142
CD28 Signaling in T Helper Cells	1,69E00	6,72E-02	NaN	6/119 (5%)	0/119 (0%)	2/119 (2%)	111/119 (93%)	FGFR3,HLA-DOA,HLA-DRB1,HLA-DMA,PIK3R1,HLA-DMB,HLA-DQA1,FGFR2	119
ErbB Signaling	1,68E00	7,22E-02	NaN	4/97 (4%)	0/97 (0%)	3/97 (3%)	90/97 (93%)	FGFR3,FOXO1,PAK3,PIK3R1,FGFR2,ERBB3,ERBB2	97
Neurotrophin/TRK Signaling	1,68E00	7,89E-02	1,000	2/76 (3%)	0/76 (0%)	4/76 (5%)	70/76 (92%)	FGFR3,BDNF,NTRK3,PIK3R1,FGFR2,SORCS1	76
Glutamate Receptor Signaling	1,67E00	8,93E-02	NaN	0/56 (0%)	0/56 (0%)	5/56 (9%)	51/56 (91%)	GRM5,GRIA1,SLC1A2,GRIA4,GRIK1	56
PKCθ Signaling in T Lymphocytes	1,67E00	6,67E-02	-1,414	6/120 (5%)	0/120 (0%)	2/120 (2%)	112/120 (93%)	FGFR3,HLA-DOA,HLA-DRB1,HLA-DMA,PIK3R1,HLA-DMB,HLA-DQA1,FGFR2	120
Germ Cell-Sertoli Cell Junction Signaling	1,64E00	5,92E-02	NaN	4/169 (2%)	0/169 (0%)	6/169 (4%)	159/169 (94%)	FGFR3,TGFBR2,PAK3,ACTN2,PIK3R1,ITGA2,MLLT4,FGFR2,ACTG2,TNF	169
PAK Signaling	1,62E00	7E-02	1,134	2/100 (2%)	0/100 (0%)	5/100 (5%)	93/100 (93%)	FGFR3,PAK3,PIK3R1,ITGA2,FGFR2,DSCAM,TNF	100
Role of NFAT in Regulation of the Immune Response	1,61E00	5,85E-02	1,000	6/171 (4%)	0/171 (0%)	4/171 (2%)	161/171 (94%)	FGFR3,GNG4,HLA-DOA,HLA-DRB1,HLA-DMA,PIK3R1,GNAO1,HLA-DMB,HLA-DQA1,FGFR2	171
Renal Cell Carcinoma Signaling	1,6E00	7,59E-02	0,447	3/79 (4%)	0/79 (0%)	3/79 (4%)	73/79 (92%)	VEGFA,FGFR3,MET,PAK3,PIK3R1,FGFR2	79
eNOS Signaling	1,59E00	6,08E-02	0,378	3/148 (2%)	0/148 (0%)	6/148 (4%)	139/148 (94%)	VEGFA,FGFR3,ADCY2,LPAR1,PIK3R1,FGFR2,AQP1,AQP4,PGF	148
MSP-RON Signaling Pathway	1,58E00	8,47E-02	NaN	2/59 (3%)	0/59 (0%)	3/59 (5%)	54/59 (92%)	FGFR3,PIK3R1,FGFR2,ACTG2,TNF	59
Macropinocytosis Signaling	1,56E00	7,41E-02	0,000	4/81 (5%)	0/81 (0%)	2/81 (2%)	75/81 (93%)	FGFR3,MET,PIK3R1,FGFR2,ITGB4,ITGB8	81
IGF-1 Signaling	1,52E00	6,67E-02	1,342	5/105 (5%)	0/105 (0%)	2/105 (2%)	98/105 (93%)	FGFR3,IGFBP4,IGFBP6,FOXO1,PIK3R1,FGFR2,SOCS2	105
Oleate Biosynthesis II (Animals)	1,5E00	2E-01	NaN	0/10 (0%)	0/10 (0%)	2/10 (20%)	8/10 (80%)	SCD5,PTPRT	10
Leukocyte Extravasation Signaling	1,49E00	5,39E-02	-1,508	6/204 (3%)	0/204 (0%)	5/204 (2%)	193/204 (95%)	FGFR3,TIMP4,MMP28,ACTN2,PIK3R1,ITGA2,CD44,MLLT4,FGFR2,ACTG2,MMP9	204
CREB Signaling in Neurons	1,45E00	5,49E-02	2,121	1/182 (1%)	0/182 (0%)	9/182 (5%)	172/182 (95%)	FGFR3,GRM5,GNG4,ADCY2,GRIA1,PIK3R1,GNAO1,FGFR2,GRIA4,GRIK1	182
Regulation of the Epithelial-Mesenchymal Transition Pathway	1,43E00	5,46E-02	NaN	6/183 (3%)	0/183 (0%)	4/183 (2%)	173/183 (95%)	FGFR3,MET,TGFBR2,FZD8,LOX,PIK3R1,FGFR2,ZEB1,MMP9,FGF13	183
VEGF Family Ligand-Receptor Interactions	1,42E00	6,9E-02	0,000	3/87 (3%)	0/87 (0%)	3/87 (3%)	81/87 (93%)	VEGFA,FGFR3,PLA2G4A,PIK3R1,FGFR2,PGF	87
Tec Kinase Signaling	1,36E00	5,52E-02	0,000	3/163 (2%)	0/163 (0%)	6/163 (4%)	154/163 (94%)	FGFR3,GNG4,PAK3,PIK3R1,GNAO1,ITGA2,FGFR2,ACTG2,TNF	163
Intrinsic Prothrombin Activation Pathway	1,35E00	1,07E-01	NaN	3/28 (11%)	0/28 (0%)	0/28 (0%)	25/28 (89%)	COL1A2,PROS1,COL3A1	28
Colorectal Cancer Metastasis Signaling	1,35E00	4,96E-02	0,302	6/242 (2%)	0/242 (0%)	6/242 (2%)	230/242 (95%)	VEGFA,FGFR3,GNG4,TGFBR2,FZD8,ADCY2,MMP28,PIK3R1,FGFR2,TNF,MMP9,PGF	242
Reelin Signaling in Neurons	1,32E00	6,52E-02	NaN	3/92 (3%)	0/92 (0%)	3/92 (3%)	86/92 (93%)	FGFR3,PIK3R1,ITGA2,FGFR2,RELN,DCX	92
Signaling by Rho Family GTPases	1,3E00	4,88E-02	-0,632	6/246 (2%)	0/246 (0%)	6/246 (2%)	234/246 (95%)	FGFR3,GNG4,PAK3,CDC42EP5,PIK3R1,GNAO1,ITGA2,CDH6,FGFR2,GFAP,ACTG2,CDH19	246
NAD biosynthesis II (from tryptophan)	1,29E00	1,54E-01	NaN	1/13 (8%)	0/13 (0%)	1/13 (8%)	11/13 (85%)	NMNAT2,IDO1	13
Renin-Angiotensin Signaling	1,27E00	5,88E-02	NaN	1/119 (1%)	0/119 (0%)	6/119 (5%)	112/119 (94%)	FGFR3,ADCY2,PAK3,PIK3R1,FGFR2,TNF,AGT	119
LXR/RXR Activation	1,25E00	5,83E-02	0,000	4/120 (3%)	0/120 (0%)	3/120 (3%)	113/120 (94%)	IL33,HPR,LYZ,LPL,TNF,MMP9,AGT	120
Glutamate Dependent Acid Resistance	1,25E00	5E-01	NaN	0/2 (0%)	0/2 (0%)	1/2 (50%)	1/2 (50%)	GAD1	2
Docosahexaenoic Acid (DHA) Signaling	1,25E00	7,84E-02	NaN	2/51 (4%)	0/51 (0%)	2/51 (4%)	47/51 (92%)	FGFR3,FOXO1,PIK3R1,FGFR2	51
Communication between Innate and Adaptive Immune Cells	1,25E00	6,85E-02	NaN	3/73 (4%)	0/73 (0%)	2/73 (3%)	68/73 (93%)	IL33,HLA-DRB4,HLA-DRB1,HLA-C,TNF	73
STAT3 Pathway	1,25E00	6,85E-02	1,342	2/73 (3%)	0/73 (0%)	3/73 (4%)	68/73 (93%)	FGFR3,TGFBR2,NTRK3,FGFR2,SOCS2	73
Relaxin Signaling	1,23E00	5,44E-02	NaN	3/147 (2%)	0/147 (0%)	5/147 (3%)	139/147 (95%)	VEGFA,FGFR3,GNG4,ADCY2,PIK3R1,GNAO1,FGFR2,MMP9	147
Role of Osteoblasts, Osteoclasts and Chondrocytes in Rheumatoid Arthritis	1,22E00	4,85E-02	NaN	7/227 (3%)	0/227 (0%)	4/227 (2%)	216/227 (95%)	IL33,FGFR3,FZD8,FOXO1,PIK3R1,ITGA2,SFRP5,FGFR2,BMP6,BIRC3,TNF	227
CDK5 Signaling	1,22E00	6,12E-02	-0,447	2/98 (2%)	0/98 (0%)	4/98 (4%)	92/98 (94%)	ADCY2,BDNF,MAPK4,PPP1R3C,ITGA2,LAMB1	98
FAK Signaling	1,22E00	6,12E-02	NaN	3/98 (3%)	0/98 (0%)	3/98 (3%)	92/98 (94%)	FGFR3,PAK3,PIK3R1,ITGA2,FGFR2,ACTG2	98
Angiopoietin Signaling	1,18E00	6,58E-02	NaN	2/76 (3%)	0/76 (0%)	3/76 (4%)	71/76 (93%)	FGFR3,FOXO1,PAK3,PIK3R1,FGFR2	76
GDNF Family Ligand-Receptor Interactions	1,18E00	6,58E-02	0,447	2/76 (3%)	0/76 (0%)	3/76 (4%)	71/76 (93%)	DOK5,FGFR3,GFRA3,PIK3R1,FGFR2	76
Histamine Degradation	1,18E00	1,33E-01	NaN	1/15 (7%)	0/15 (0%)	1/15 (7%)	13/15 (87%)	ALDH1L1,ALDH1A1	15
Extrinsic Prothrombin Activation Pathway	1,13E00	1,25E-01	NaN	1/16 (6%)	0/16 (0%)	1/16 (6%)	14/16 (88%)	PROS1,TFPI	16
Parkinson's Signaling	1,13E00	1,25E-01	NaN	0/16 (0%)	0/16 (0%)	2/16 (13%)	14/16 (88%)	GPR37,SNCAIP	16
Retinol Biosynthesis	1,09E00	8,33E-02	NaN	2/36 (6%)	0/36 (0%)	1/36 (3%)	33/36 (92%)	DHRS3,LPL,LIPG	36
G-Protein Coupled Receptor Signaling	1,08E00	4,48E-02	NaN	3/268 (1%)	0/268 (0%)	9/268 (3%)	256/268 (96%)	FGFR3,GRM5,GABBR2,ADCY2,LPAR1,VIPR2,PIK3R1,GNAO1,S1PR1,FGFR2,ADORA1,CHRM3	268
L-carnitine Biosynthesis	1,08E00	3,33E-01	NaN	0/3 (0%)	0/3 (0%)	1/3 (33%)	2/3 (67%)	BBOX1	3
Glycerol-3-phosphate Shuttle	1,08E00	3,33E-01	NaN	1/3 (33%)	0/3 (0%)	0/3 (0%)	2/3 (67%)	GPD1L	3
Oxidative Ethanol Degradation III	1,08E00	1,18E-01	NaN	1/17 (6%)	0/17 (0%)	1/17 (6%)	15/17 (88%)	ALDH1L1,ALDH1A1	17
Insulin Receptor Signaling	1,04E00	5,19E-02	1,134	2/135 (1%)	0/135 (0%)	5/135 (4%)	128/135 (95%)	SYNJ2,FGFR3,FOXO1,PPP1R3C,PIK3R1,ASIC1,FGFR2	135
Ephrin A Signaling	1,04E00	6,67E-02	NaN	1/60 (2%)	0/60 (0%)	3/60 (5%)	56/60 (93%)	FGFR3,NGEF,PIK3R1,FGFR2	60
Leptin Signaling in Obesity	1,04E00	5,95E-02	1,000	2/84 (2%)	0/84 (0%)	3/84 (4%)	79/84 (94%)	FGFR3,ADCY2,FOXO1,PIK3R1,FGFR2	84
PEDF Signaling	1,04E00	5,95E-02	1,342	1/84 (1%)	0/84 (0%)	4/84 (5%)	79/84 (94%)	FGFR3,BDNF,PIK3R1,FGFR2,ZEB1	84
Fatty Acid α-oxidation	1,04E00	1,11E-01	NaN	1/18 (6%)	0/18 (0%)	1/18 (6%)	16/18 (89%)	ALDH1L1,ALDH1A1	18
Inhibition of Matrix Metalloproteases	1,03E00	7,89E-02	NaN	2/38 (5%)	0/38 (0%)	1/38 (3%)	35/38 (92%)	TIMP4,MMP28,MMP9	38
Crosstalk between Dendritic Cells and Natural Killer Cells	1,01E00	5,81E-02	NaN	4/86 (5%)	0/86 (0%)	1/86 (1%)	81/86 (94%)	HLA-DRB4,HLA-DRB1,HLA-C,ACTG2,TNF	86
Netrin Signaling	1,01E00	7,69E-02	NaN	0/39 (0%)	0/39 (0%)	3/39 (8%)	36/39 (92%)	RYR3,NTN1,ENAH	39
Wnt/β-catenin Signaling	1E00	4,85E-02	0,000	4/165 (2%)	0/165 (0%)	4/165 (2%)	157/165 (95%)	TGFBR2,FZD8,GJA1,GNAO1,CD44,SFRP5,SOX9,SOX11	165
Putrescine Degradation III	9,98E-01	1,05E-01	NaN	1/19 (5%)	0/19 (0%)	1/19 (5%)	17/19 (89%)	ALDH1L1,ALDH1A1	19
Synaptic Long Term Depression	9,9E-01	5,04E-02	1,134	2/139 (1%)	0/139 (0%)	5/139 (4%)	132/139 (95%)	PLBD1,GRM5,PLA2G4A,GRIA1,RYR3,GNAO1,GRIA4	139
Neuroprotective Role of THOP1 in Alzheimer's Disease	9,8E-01	7,5E-02	NaN	2/40 (5%)	0/40 (0%)	1/40 (3%)	37/40 (93%)	HLA-C,MMP9,AGT	40
Transcriptional Regulatory Network in Embryonic Stem Cells	9,8E-01	7,5E-02	NaN	1/40 (3%)	0/40 (0%)	2/40 (5%)	37/40 (93%)	RFX4,PAX6,L1CAM	40
Endometrial Cancer Signaling	9,62E-01	6,25E-02	NaN	2/64 (3%)	0/64 (0%)	2/64 (3%)	60/64 (94%)	FGFR3,PIK3R1,FGFR2,ERBB2	64
Airway Inflammation in Asthma	9,62E-01	2,5E-01	NaN	0/4 (0%)	0/4 (0%)	1/4 (25%)	3/4 (75%)	TNF	4
NAD Biosynthesis III	9,62E-01	2,5E-01	NaN	0/4 (0%)	0/4 (0%)	1/4 (25%)	3/4 (75%)	NMNAT2	4
Tryptophan Degradation X (Mammalian, via Tryptamine)	9,6E-01	1E-01	NaN	1/20 (5%)	0/20 (0%)	1/20 (5%)	18/20 (90%)	ALDH1L1,ALDH1A1	20
Rac Signaling	9,44E-01	5,17E-02	0,000	3/116 (3%)	0/116 (0%)	3/116 (3%)	110/116 (95%)	FGFR3,PAK3,PIK3R1,ITGA2,CD44,FGFR2	116
FGF Signaling	9,44E-01	5,56E-02	0,447	2/90 (2%)	0/90 (0%)	3/90 (3%)	85/90 (94%)	FGFR3,MET,PIK3R1,FGFR2,FGF13	90
Role of p14/p19ARF in Tumor Suppression	9,33E-01	7,14E-02	NaN	1/42 (2%)	0/42 (0%)	2/42 (5%)	39/42 (93%)	FGFR3,PIK3R1,FGFR2	42
Natural Killer Cell Signaling	9,31E-01	5,13E-02	NaN	1/117 (1%)	0/117 (0%)	5/117 (4%)	111/117 (95%)	SYNJ2,FGFR3,PAK3,PIK3R1,FGFR2,KLRC1	117
RhoGDI Signaling	9,26E-01	4,65E-02	1,633	5/172 (3%)	0/172 (0%)	3/172 (2%)	164/172 (95%)	GNG4,PAK3,GNAO1,ITGA2,CD44,CDH6,ACTG2,CDH19	172
Ephrin Receptor Signaling	9,26E-01	4,65E-02	1,000	2/172 (1%)	0/172 (0%)	6/172 (3%)	164/172 (95%)	VEGFA,GNG4,NGEF,PAK3,GNAO1,ITGA2,EFNB3,PGF	172
Ethanol Degradation IV	9,24E-01	9,52E-02	NaN	1/21 (5%)	0/21 (0%)	1/21 (5%)	19/21 (90%)	ALDH1L1,ALDH1A1	21
Fc Epsilon RI Signaling	9,19E-01	5,08E-02	-0,447	2/118 (2%)	0/118 (0%)	4/118 (3%)	112/118 (95%)	SYNJ2,FGFR3,PLA2G4A,PIK3R1,FGFR2,TNF	118
Ceramide Signaling	9,14E-01	5,43E-02	0,447	1/92 (1%)	0/92 (0%)	4/92 (4%)	87/92 (95%)	FGFR3,PIK3R1,S1PR1,FGFR2,TNF	92
Lymphotoxin β Receptor Signaling	9,09E-01	5,97E-02	1,000	1/67 (1%)	0/67 (0%)	3/67 (4%)	63/67 (94%)	FGFR3,PIK3R1,TRAF4,FGFR2	67
Gαi Signaling	8,94E-01	5E-02	0,447	1/120 (1%)	0/120 (0%)	5/120 (4%)	114/120 (95%)	GNG4,GABBR2,ADCY2,LPAR1,S1PR1,ADORA1	120
NAD Salvage Pathway III	8,71E-01	2E-01	NaN	0/5 (0%)	0/5 (0%)	1/5 (20%)	4/5 (80%)	NMNAT2	5
Glutamate Degradation III (via 4-aminobutyrate)	8,71E-01	2E-01	NaN	0/5 (0%)	0/5 (0%)	1/5 (20%)	4/5 (80%)	GAD1	5
Regulation of eIF4 and p70S6K Signaling	8,54E-01	4,64E-02	0,000	5/151 (3%)	0/151 (0%)	2/151 (1%)	144/151 (95%)	FGFR3,RPS4Y1,PIK3R1,ITGA2,RPS23,FGFR2,EIF1AY	151
Role of Macrophages, Fibroblasts and Endothelial Cells in Rheumatoid Arthritis	8,39E-01	4,03E-02	NaN	4/298 (1%)	0/298 (0%)	8/298 (3%)	286/298 (96%)	IL33,VEGFA,FGFR3,FZD8,ROR2,PIK3R1,GNAO1,TRAF4,SFRP5,FGFR2,TNF,PGF	298
FXR/RXR Activation	8,34E-01	4,8E-02	NaN	3/125 (2%)	0/125 (0%)	3/125 (2%)	119/125 (95%)	IL33,HPR,FOXO1,LPL,TNF,AGT	125
CCR3 Signaling in Eosinophils	8,34E-01	4,8E-02	NaN	2/125 (2%)	0/125 (0%)	4/125 (3%)	119/125 (95%)	FGFR3,GNG4,PLA2G4A,PAK3,PIK3R1,FGFR2	125
TR/RXR Activation	8,32E-01	5,1E-02	NaN	2/98 (2%)	0/98 (0%)	3/98 (3%)	93/98 (95%)	FGFR3,KLF9,PIK3R1,FGFR2,THRB	98
Endothelin-1 Signaling	8,27E-01	4,4E-02	0,000	3/182 (2%)	0/182 (0%)	5/182 (3%)	174/182 (96%)	PLBD1,FGFR3,PLA2G4A,ADCY2,MAPK4,PIK3R1,GNAO1,FGFR2	182
Antiproliferative Role of Somatostatin Receptor 2	8,27E-01	5,56E-02	NaN	1/72 (1%)	0/72 (0%)	3/72 (4%)	68/72 (94%)	FGFR3,GNG4,PIK3R1,FGFR2	72
TNFR1 Signaling	8,26E-01	6,38E-02	NaN	1/47 (2%)	0/47 (0%)	2/47 (4%)	44/47 (94%)	PAK3,BIRC3,TNF	47
Integrin Signaling	8,18E-01	4,25E-02	-0,333	5/212 (2%)	0/212 (0%)	4/212 (2%)	203/212 (96%)	FGFR3,PAK3,ACTN2,PIK3R1,ITGA2,FGFR2,ITGB4,ACTG2,ITGB8	212
IL-6 Signaling	8,11E-01	4,72E-02	0,816	2/127 (2%)	0/127 (0%)	4/127 (3%)	121/127 (95%)	IL33,VEGFA,FGFR3,PIK3R1,FGFR2,TNF	127
14-3-3-mediated Signaling	8E-01	4,69E-02	NaN	2/128 (2%)	0/128 (0%)	4/128 (3%)	122/128 (95%)	FGFR3,FOXO1,PIK3R1,FGFR2,GFAP,TNF	128
NAD Biosynthesis from 2-amino-3-carboxymuconate Semialdehyde	7,98E-01	1,67E-01	NaN	0/6 (0%)	0/6 (0%)	1/6 (17%)	5/6 (83%)	NMNAT2	6
Superpathway of Inositol Phosphate Compounds	7,93E-01	4,19E-02	NaN	5/215 (2%)	0/215 (0%)	4/215 (2%)	206/215 (96%)	SYNJ2,FGFR3,IP6K3,PPP1R1A,PIK3R1,PPFIBP2,FGFR2,ERBB3,ERBB2	215
Gα12/13 Signaling	7,89E-01	4,65E-02	0,816	4/129 (3%)	0/129 (0%)	2/129 (2%)	123/129 (95%)	FGFR3,LPAR1,PIK3R1,CDH6,FGFR2,CDH19	129
IL-15 Signaling	7,68E-01	5,26E-02	NaN	1/76 (1%)	0/76 (0%)	3/76 (4%)	72/76 (95%)	FGFR3,PIK3R1,FGFR2,TNF	76
VDR/RXR Activation	7,54E-01	5,19E-02	NaN	4/77 (5%)	0/77 (0%)	0/77 (0%)	73/77 (95%)	IGFBP6,FOXO1,SEMA3B,KLF4	77
Non-Small Cell Lung Cancer Signaling	7,54E-01	5,19E-02	0,000	2/77 (3%)	0/77 (0%)	2/77 (3%)	73/77 (95%)	FGFR3,PIK3R1,FGFR2,ERBB2	77
Inositol Pyrophosphates Biosynthesis	7,38E-01	1,43E-01	NaN	1/7 (14%)	0/7 (0%)	0/7 (0%)	6/7 (86%)	IP6K3	7
Tryptophan Degradation to 2-amino-3-carboxymuconate Semialdehyde	7,38E-01	1,43E-01	NaN	1/7 (14%)	0/7 (0%)	0/7 (0%)	6/7 (86%)	IDO1	7
Actin Cytoskeleton Signaling	7,37E-01	4,05E-02	0,707	3/222 (1%)	0/222 (0%)	6/222 (3%)	213/222 (96%)	FGFR3,TIAM2,PAK3,ACTN2,PIK3R1,ITGA2,FGFR2,ACTG2,FGF13	222
Corticotropin Releasing Hormone Signaling	7,34E-01	4,72E-02	2,000	1/106 (1%)	0/106 (0%)	4/106 (4%)	101/106 (95%)	VEGFA,ADCY2,GLI2,BDNF,GNAO1	106
CXCR4 Signaling	7,27E-01	4,27E-02	0,447	1/164 (1%)	0/164 (0%)	6/164 (4%)	157/164 (96%)	FGFR3,GNG4,ADCY2,PAK3,PIK3R1,GNAO1,FGFR2	164
TNFR2 Signaling	7,24E-01	7,14E-02	NaN	1/28 (4%)	0/28 (0%)	1/28 (4%)	26/28 (93%)	BIRC3,TNF	28
Dopamine Degradation	7,24E-01	7,14E-02	NaN	1/28 (4%)	0/28 (0%)	1/28 (4%)	26/28 (93%)	ALDH1L1,ALDH1A1	28
FcγRIIB Signaling in B Lymphocytes	7,18E-01	5,66E-02	NaN	1/53 (2%)	0/53 (0%)	2/53 (4%)	50/53 (94%)	FGFR3,PIK3R1,FGFR2	53
Gαs Signaling	7,11E-01	4,63E-02	1,000	1/108 (1%)	0/108 (0%)	4/108 (4%)	103/108 (95%)	GNG4,ADCY2,VIPR2,RYR3,CHRM3	108
Nitric Oxide Signaling in the Cardiovascular System	7,11E-01	4,63E-02	0,447	2/108 (2%)	0/108 (0%)	3/108 (3%)	103/108 (95%)	VEGFA,FGFR3,PIK3R1,FGFR2,PGF	108
Growth Hormone Signaling	7E-01	4,94E-02	1,000	2/81 (2%)	0/81 (0%)	2/81 (2%)	77/81 (95%)	FGFR3,PIK3R1,FGFR2,SOCS2	81
Melanoma Signaling	6,86E-01	5,45E-02	NaN	1/55 (2%)	0/55 (0%)	2/55 (4%)	52/55 (95%)	FGFR3,PIK3R1,FGFR2	55
p53 Signaling	6,79E-01	4,5E-02	-1,000	2/111 (2%)	0/111 (0%)	3/111 (3%)	106/111 (95%)	FGFR3,THBS1,PIK3R1,FGFR2,RPRM	111
IL-3 Signaling	6,75E-01	4,82E-02	1,000	2/83 (2%)	0/83 (0%)	2/83 (2%)	79/83 (95%)	FGFR3,FOXO1,PIK3R1,FGFR2	83
Prolactin Signaling	6,75E-01	4,82E-02	1,000	2/83 (2%)	0/83 (0%)	2/83 (2%)	79/83 (95%)	FGFR3,PIK3R1,FGFR2,SOCS2	83
JAK/Stat Signaling	6,75E-01	4,82E-02	1,000	2/83 (2%)	0/83 (0%)	2/83 (2%)	79/83 (95%)	FGFR3,PIK3R1,FGFR2,SOCS2	83
Small Cell Lung Cancer Signaling	6,63E-01	4,76E-02	NaN	1/84 (1%)	0/84 (0%)	3/84 (4%)	80/84 (95%)	FGFR3,PIK3R1,TRAF4,FGFR2	84
NF-κB Signaling	6,58E-01	4,07E-02	1,134	2/172 (1%)	0/172 (0%)	5/172 (3%)	165/172 (96%)	IL33,FGFR3,TGFBR2,NTRK3,PIK3R1,FGFR2,TNF	172
Retinoate Biosynthesis I	6,57E-01	6,45E-02	NaN	2/31 (6%)	0/31 (0%)	0/31 (0%)	29/31 (94%)	DHRS3,ALDH1A1	31
Triacylglycerol Degradation	6,57E-01	6,45E-02	NaN	1/31 (3%)	0/31 (0%)	1/31 (3%)	29/31 (94%)	LPL,LIPG	31
Xenobiotic Metabolism Signaling	6,55E-01	3,79E-02	NaN	4/264 (2%)	0/264 (0%)	6/264 (2%)	254/264 (96%)	FGFR3,ALDH1L1,ALDH1A1,PIK3R1,FGFR2,HS6ST2,HS3ST1,TNF,AHR,CITED2	264
Epithelial Adherens Junction Signaling	6,52E-01	4,2E-02	NaN	3/143 (2%)	0/143 (0%)	3/143 (2%)	137/143 (96%)	MET,TGFBR2,DLL1,ACTN2,MLLT4,ACTG2	143
Neuregulin Signaling	6,51E-01	4,71E-02	NaN	4/85 (5%)	0/85 (0%)	0/85 (0%)	81/85 (95%)	PIK3R1,ITGA2,ERBB3,ERBB2	85
HGF Signaling	6,48E-01	4,39E-02	-0,447	3/114 (3%)	0/114 (0%)	2/114 (2%)	109/114 (96%)	FGFR3,MET,PIK3R1,ITGA2,FGFR2	114
Phospholipases	6,41E-01	5,17E-02	NaN	2/58 (3%)	0/58 (0%)	1/58 (2%)	55/58 (95%)	PLBD1,PLA2G4A,LIPG	58
Glucose and Glucose-1-phosphate Degradation	6,4E-01	1,11E-01	NaN	0/9 (0%)	0/9 (0%)	1/9 (11%)	8/9 (89%)	RGN	9
NF-κB Activation by Viruses	6,4E-01	4,65E-02	0,000	2/86 (2%)	0/86 (0%)	2/86 (2%)	82/86 (95%)	FGFR3,PIK3R1,ITGA2,FGFR2	86
LPS/IL-1 Mediated Inhibition of RXR Function	6,38E-01	3,9E-02	NaN	1/205 (0%)	0/205 (0%)	7/205 (3%)	197/205 (96%)	IL33,ALDH1L1,ALDH1A1,HS6ST2,FABP7,HS3ST1,CPT1C,TNF	205
MIF-mediated Glucocorticoid Regulation	6,37E-01	6,25E-02	NaN	2/32 (6%)	0/32 (0%)	0/32 (0%)	30/32 (94%)	PLA2G4A,CD74	32
Ethanol Degradation II	6,37E-01	6,25E-02	NaN	1/32 (3%)	0/32 (0%)	1/32 (3%)	30/32 (94%)	ALDH1L1,ALDH1A1	32
CNTF Signaling	6,27E-01	5,08E-02	NaN	1/59 (2%)	0/59 (0%)	2/59 (3%)	56/59 (95%)	FGFR3,PIK3R1,FGFR2	59
3-phosphoinositide Biosynthesis	6,27E-01	3,98E-02	NaN	4/176 (2%)	0/176 (0%)	3/176 (2%)	169/176 (96%)	FGFR3,PPP1R1A,PIK3R1,PPFIBP2,FGFR2,ERBB3,ERBB2	176
Synaptic Long Term Potentiation	6,19E-01	4,27E-02	1,342	0/117 (0%)	0/117 (0%)	5/117 (4%)	112/117 (96%)	GRM5,PPP1R1A,PPP1R3C,GRIA1,GRIA4	117
Circadian Rhythm Signaling	6,17E-01	6,06E-02	NaN	0/33 (0%)	0/33 (0%)	2/33 (6%)	31/33 (94%)	ADCYAP1R1,VIPR2	33
Calcium Transport I	6,01E-01	1E-01	NaN	0/10 (0%)	0/10 (0%)	1/10 (10%)	9/10 (90%)	ATP2C2	10
PDGF Signaling	5,95E-01	4,44E-02	1,000	1/90 (1%)	0/90 (0%)	3/90 (3%)	86/90 (96%)	SYNJ2,FGFR3,PIK3R1,FGFR2	90
Role of NANOG in Mammalian Embryonic Stem Cell Pluripotency	5,91E-01	4,17E-02	NaN	3/120 (3%)	0/120 (0%)	2/120 (2%)	115/120 (96%)	FGFR3,FZD8,PIK3R1,FGFR2,BMP6	120
RhoA Signaling	5,91E-01	4,17E-02	-1,000	4/120 (3%)	0/120 (0%)	1/120 (1%)	115/120 (96%)	NGEF,LPAR1,ANLN,CDC42EP5,ACTG2	120
PXR/RXR Activation	5,87E-01	4,84E-02	NaN	2/62 (3%)	0/62 (0%)	1/62 (2%)	59/62 (95%)	ALDH1A1,FOXO1,TNF	62
Sphingosine-1-phosphate Signaling	5,82E-01	4,13E-02	0,447	1/121 (1%)	0/121 (0%)	4/121 (3%)	116/121 (96%)	FGFR3,ADCY2,PIK3R1,S1PR1,FGFR2	121
Noradrenaline and Adrenaline Degradation	5,8E-01	5,71E-02	NaN	1/35 (3%)	0/35 (0%)	1/35 (3%)	33/35 (94%)	ALDH1L1,ALDH1A1	35
Prostate Cancer Signaling	5,74E-01	4,35E-02	NaN	2/92 (2%)	0/92 (0%)	2/92 (2%)	88/92 (96%)	FGFR3,FOXO1,PIK3R1,FGFR2	92
Eicosanoid Signaling	5,74E-01	4,76E-02	NaN	3/63 (5%)	0/63 (0%)	0/63 (0%)	60/63 (95%)	PLBD1,PLA2G4A,ALOX15B	63
CTLA4 Signaling in Cytotoxic T Lymphocytes	5,64E-01	4,3E-02	NaN	2/93 (2%)	0/93 (0%)	2/93 (2%)	89/93 (96%)	FGFR3,HLA-C,PIK3R1,FGFR2	93
Interferon Signaling	5,63E-01	5,56E-02	NaN	2/36 (6%)	0/36 (0%)	0/36 (0%)	34/36 (94%)	IFITM3,IFITM2	36
Complement System	5,63E-01	5,56E-02	NaN	2/36 (6%)	0/36 (0%)	0/36 (0%)	34/36 (94%)	CFD,CD59	36
IL-2 Signaling	5,62E-01	4,69E-02	NaN	1/64 (2%)	0/64 (0%)	2/64 (3%)	61/64 (95%)	FGFR3,PIK3R1,FGFR2	64
Type II Diabetes Mellitus Signaling	5,55E-01	4,03E-02	1,000	2/124 (2%)	0/124 (0%)	3/124 (2%)	119/124 (96%)	FGFR3,PIK3R1,FGFR2,SOCS2,TNF	124
Thrombopoietin Signaling	5,5E-01	4,62E-02	NaN	1/65 (2%)	0/65 (0%)	2/65 (3%)	62/65 (95%)	FGFR3,PIK3R1,FGFR2	65
UVB-Induced MAPK Signaling	5,5E-01	4,62E-02	NaN	1/65 (2%)	0/65 (0%)	2/65 (3%)	62/65 (95%)	FGFR3,PIK3R1,FGFR2	65
cAMP-mediated signaling	5,49E-01	3,67E-02	1,414	2/218 (1%)	0/218 (0%)	6/218 (3%)	210/218 (96%)	GABBR2,ADCY2,LPAR1,VIPR2,GNAO1,S1PR1,ADORA1,CHRM3	218
Glucocorticoid Receptor Signaling	5,47E-01	3,55E-02	NaN	6/282 (2%)	0/282 (0%)	4/282 (1%)	272/282 (96%)	FGFR3,TGFBR2,PIK3R1,ANXA1,FGFR2,CD163,FKBP5,TNF,TSC22D3,AGT	282
Cellular Effects of Sildenafil (Viagra)	5,47E-01	4E-02	NaN	1/125 (1%)	0/125 (0%)	4/125 (3%)	120/125 (96%)	KCNN3,ADCY2,KCNQ2,GPR37,ACTG2	125
RAR Activation	5,46E-01	3,74E-02	NaN	6/187 (3%)	0/187 (0%)	1/187 (1%)	180/187 (96%)	VEGFA,DHRS3,ADCY2,ALDH1A1,PIK3R1,ZBTB16,CITED2	187
AMPK Signaling	5,46E-01	3,74E-02	0,816	3/187 (2%)	0/187 (0%)	4/187 (2%)	180/187 (96%)	FGFR3,PFKFB3,AK5,FOXO1,PIK3R1,FGFR2,CPT1C	187
Melanocyte Development and Pigmentation Signaling	5,44E-01	4,21E-02	1,000	1/95 (1%)	0/95 (0%)	3/95 (3%)	91/95 (96%)	FGFR3,ADCY2,PIK3R1,FGFR2	95
Remodeling of Epithelial Adherens Junctions	5,38E-01	4,55E-02	NaN	2/66 (3%)	0/66 (0%)	1/66 (2%)	63/66 (95%)	MET,ACTN2,ACTG2	66
Gαq Signaling	5,3E-01	3,8E-02	0,447	2/158 (1%)	0/158 (0%)	4/158 (3%)	152/158 (96%)	FGFR3,GRM5,GNG4,PIK3R1,FGFR2,CHRM3	158
Role of IL-17A in Arthritis	5,26E-01	4,48E-02	NaN	1/67 (1%)	0/67 (0%)	2/67 (3%)	64/67 (96%)	FGFR3,PIK3R1,FGFR2	67
Thyroid Cancer Signaling	5,15E-01	5,13E-02	NaN	0/39 (0%)	0/39 (0%)	2/39 (5%)	37/39 (95%)	BDNF,NTRK3	39
Cancer Drug Resistance By Drug Efflux	5,15E-01	5,13E-02	NaN	2/39 (5%)	0/39 (0%)	0/39 (0%)	37/39 (95%)	FOXO1,PIK3R1	39
EGF Signaling	5,15E-01	4,41E-02	NaN	1/68 (1%)	0/68 (0%)	2/68 (3%)	65/68 (96%)	FGFR3,PIK3R1,FGFR2	68
mTOR Signaling	5,07E-01	3,63E-02	NaN	4/193 (2%)	0/193 (0%)	3/193 (2%)	186/193 (96%)	VEGFA,FGFR3,RPS4Y1,PIK3R1,RPS23,FGFR2,PGF	193
RANK Signaling in Osteoclasts	5,07E-01	4,04E-02	0,000	2/99 (2%)	0/99 (0%)	2/99 (2%)	95/99 (96%)	FGFR3,PIK3R1,FGFR2,BIRC3	99
Basal Cell Carcinoma Signaling	5,04E-01	4,35E-02	NaN	2/69 (3%)	0/69 (0%)	1/69 (1%)	66/69 (96%)	FZD8,GLI2,BMP6	69
Role of MAPK Signaling in the Pathogenesis of Influenza	5,04E-01	4,35E-02	NaN	2/69 (3%)	0/69 (0%)	1/69 (1%)	66/69 (96%)	PLBD1,PLA2G4A,TNF	69
Role of JAK1 and JAK3 in γc Cytokine Signaling	5,04E-01	4,35E-02	NaN	1/69 (1%)	0/69 (0%)	2/69 (3%)	66/69 (96%)	FGFR3,PIK3R1,FGFR2	69
MIF Regulation of Innate Immunity	5,01E-01	5E-02	NaN	2/40 (5%)	0/40 (0%)	0/40 (0%)	38/40 (95%)	PLA2G4A,CD74	40
Role of Hypercytokinemia/hyperchemokinemia in the Pathogenesis of Influenza	5,01E-01	5E-02	NaN	0/40 (0%)	0/40 (0%)	2/40 (5%)	38/40 (95%)	IL33,TNF	40
Dermatan Sulfate Biosynthesis (Late Stages)	5,01E-01	5E-02	NaN	0/40 (0%)	0/40 (0%)	2/40 (5%)	38/40 (95%)	HS6ST2,HS3ST1	40
HMGB1 Signaling	4,99E-01	3,82E-02	0,447	2/131 (2%)	0/131 (0%)	3/131 (2%)	126/131 (96%)	FGFR3,PIK3R1,FGFR2,TNF,PLAT	131
P2Y Purigenic Receptor Signaling Pathway	4,99E-01	3,82E-02	1,000	1/131 (1%)	0/131 (0%)	4/131 (3%)	126/131 (96%)	FGFR3,GNG4,ADCY2,PIK3R1,FGFR2	131
Myc Mediated Apoptosis Signaling	4,93E-01	4,29E-02	NaN	1/70 (1%)	0/70 (0%)	2/70 (3%)	67/70 (96%)	FGFR3,PIK3R1,FGFR2	70
ErbB4 Signaling	4,93E-01	4,29E-02	NaN	1/70 (1%)	0/70 (0%)	2/70 (3%)	67/70 (96%)	FGFR3,PIK3R1,FGFR2	70
Gap Junction Signaling	4,88E-01	3,66E-02	NaN	3/164 (2%)	0/164 (0%)	3/164 (2%)	158/164 (96%)	FGFR3,ADCY2,LPAR1,PIK3R1,FGFR2,ACTG2	164
IL-8 Signaling	4,88E-01	3,57E-02	0,000	3/196 (2%)	0/196 (0%)	4/196 (2%)	189/196 (96%)	VEGFA,FGFR3,GNG4,PIK3R1,FGFR2,MMP9,PGF	196
ERK/MAPK Signaling	4,88E-01	3,57E-02	-0,378	3/196 (2%)	0/196 (0%)	4/196 (2%)	189/196 (96%)	FGFR3,PLA2G4A,PAK3,PPP1R3C,PIK3R1,ITGA2,FGFR2	196
Mechanisms of Viral Exit from Host Cells	4,86E-01	4,88E-02	NaN	1/41 (2%)	0/41 (0%)	1/41 (2%)	39/41 (95%)	ACTG2,SH3GL2	41
nNOS Signaling in Skeletal Muscle Cells	4,78E-01	7,14E-02	NaN	0/14 (0%)	0/14 (0%)	1/14 (7%)	13/14 (93%)	RYR3	14
Chondroitin Sulfate Degradation (Metazoa)	4,78E-01	7,14E-02	NaN	1/14 (7%)	0/14 (0%)	0/14 (0%)	13/14 (93%)	CD44	14
GM-CSF Signaling	4,73E-01	4,17E-02	NaN	1/72 (1%)	0/72 (0%)	2/72 (3%)	69/72 (96%)	FGFR3,PIK3R1,FGFR2	72
Chronic Myeloid Leukemia Signaling	4,72E-01	3,88E-02	NaN	2/103 (2%)	0/103 (0%)	2/103 (2%)	99/103 (96%)	FGFR3,TGFBR2,PIK3R1,FGFR2	103
Role of PI3K/AKT Signaling in the Pathogenesis of Influenza	4,63E-01	4,11E-02	NaN	1/73 (1%)	0/73 (0%)	2/73 (3%)	70/73 (96%)	FGFR3,PIK3R1,FGFR2	73
Ephrin B Signaling	4,63E-01	4,11E-02	NaN	0/73 (0%)	0/73 (0%)	3/73 (4%)	70/73 (96%)	GNG4,GNAO1,EFNB3	73
Toll-like Receptor Signaling	4,63E-01	4,11E-02	NaN	0/73 (0%)	0/73 (0%)	3/73 (4%)	70/73 (96%)	IL33,TRAF4,TNF	73
Chondroitin Sulfate Biosynthesis (Late Stages)	4,59E-01	4,65E-02	NaN	0/43 (0%)	0/43 (0%)	2/43 (5%)	41/43 (95%)	HS6ST2,HS3ST1	43
Mouse Embryonic Stem Cell Pluripotency	4,56E-01	3,81E-02	0,000	2/105 (2%)	0/105 (0%)	2/105 (2%)	101/105 (96%)	FGFR3,FZD8,PIK3R1,FGFR2	105
Dermatan Sulfate Degradation (Metazoa)	4,54E-01	6,67E-02	NaN	1/15 (7%)	0/15 (0%)	0/15 (0%)	14/15 (93%)	CD44	15
Molecular Mechanisms of Cancer	4,52E-01	3,27E-02	NaN	7/367 (2%)	0/367 (0%)	5/367 (1%)	355/367 (97%)	FGFR3,TGFBR2,FZD8,ADCY2,FOXO1,PAK3,PIK3R1,GNAO1,ITGA2,FGFR2,BMP6,BIRC3	367
Sertoli Cell-Sertoli Cell Junction Signaling	4,44E-01	3,51E-02	NaN	3/171 (2%)	0/171 (0%)	3/171 (2%)	165/171 (96%)	SPTBN1,ACTN2,ITGA2,MLLT4,ACTG2,TNF	171
Agranulocyte Adhesion and Diapedesis	4,37E-01	3,49E-02	NaN	4/172 (2%)	0/172 (0%)	2/172 (1%)	166/172 (97%)	IL33,MMP28,ITGA2,ACTG2,TNF,MMP9	172
CD40 Signaling	4,25E-01	3,9E-02	NaN	1/77 (1%)	0/77 (0%)	2/77 (3%)	74/77 (96%)	FGFR3,PIK3R1,FGFR2	77
Estrogen-Dependent Breast Cancer Signaling	4,25E-01	3,9E-02	NaN	1/77 (1%)	0/77 (0%)	2/77 (3%)	74/77 (96%)	FGFR3,PIK3R1,FGFR2	77
IL-17A Signaling in Airway Cells	4,25E-01	3,9E-02	NaN	1/77 (1%)	0/77 (0%)	2/77 (3%)	74/77 (96%)	FGFR3,PIK3R1,FGFR2	77
Differential Regulation of Cytokine Production in Macrophages and T Helper Cells by IL-17A and IL-17F	4,11E-01	5,88E-02	NaN	0/17 (0%)	0/17 (0%)	1/17 (6%)	16/17 (94%)	TNF	17
Mitochondrial L-carnitine Shuttle Pathway	4,11E-01	5,88E-02	NaN	0/17 (0%)	0/17 (0%)	1/17 (6%)	16/17 (94%)	CPT1C	17
IL-12 Signaling and Production in Macrophages	4,08E-01	3,47E-02	NaN	2/144 (1%)	0/144 (0%)	3/144 (2%)	139/144 (97%)	FGFR3,LYZ,PIK3R1,FGFR2,TNF	144
Erythropoietin Signaling	4,08E-01	3,8E-02	NaN	1/79 (1%)	0/79 (0%)	2/79 (3%)	76/79 (96%)	FGFR3,PIK3R1,FGFR2	79
Heparan Sulfate Biosynthesis (Late Stages)	4E-01	4,17E-02	NaN	0/48 (0%)	0/48 (0%)	2/48 (4%)	46/48 (96%)	HS6ST2,HS3ST1	48
D-myo-inositol (1,4,5)-trisphosphate Degradation	3,92E-01	5,56E-02	NaN	0/18 (0%)	0/18 (0%)	1/18 (6%)	17/18 (94%)	SYNJ2	18
p38 MAPK Signaling	3,89E-01	3,51E-02	0,000	2/114 (2%)	0/114 (0%)	2/114 (2%)	110/114 (96%)	IL33,TGFBR2,PLA2G4A,TNF	114
phagosome formation	3,89E-01	3,51E-02	NaN	2/114 (2%)	0/114 (0%)	2/114 (2%)	110/114 (96%)	FGFR3,PIK3R1,ITGA2,FGFR2	114
FLT3 Signaling in Hematopoietic Progenitor Cells	3,83E-01	3,66E-02	NaN	1/82 (1%)	0/82 (0%)	2/82 (2%)	79/82 (96%)	FGFR3,PIK3R1,FGFR2	82
NGF Signaling	3,76E-01	3,45E-02	NaN	1/116 (1%)	0/116 (0%)	3/116 (3%)	112/116 (97%)	FGFR3,PIK3R1,TRAF4,FGFR2	116
The Visual Cycle	3,74E-01	5,26E-02	NaN	1/19 (5%)	0/19 (0%)	0/19 (0%)	18/19 (95%)	DHRS3	19
phagosome maturation	3,69E-01	3,42E-02	NaN	3/117 (3%)	0/117 (0%)	1/117 (1%)	113/117 (97%)	HLA-DRB4,HLA-DRB1,HLA-C,ATP6V1G2	117
IL-17 Signaling	3,59E-01	3,53E-02	NaN	1/85 (1%)	0/85 (0%)	2/85 (2%)	82/85 (96%)	FGFR3,PIK3R1,FGFR2	85
Role of Cytokines in Mediating Communication between Immune Cells	3,59E-01	3,85E-02	NaN	0/52 (0%)	0/52 (0%)	2/52 (4%)	50/52 (96%)	IL33,TNF	52
Chondroitin Sulfate Biosynthesis	3,59E-01	3,85E-02	NaN	0/52 (0%)	0/52 (0%)	2/52 (4%)	50/52 (96%)	HS6ST2,HS3ST1	52
DNA Methylation and Transcriptional Repression Signaling	3,58E-01	5E-02	NaN	1/20 (5%)	0/20 (0%)	0/20 (0%)	19/20 (95%)	SAP30	20
1D-myo-inositol Hexakisphosphate Biosynthesis II (Mammalian)	3,58E-01	5E-02	NaN	0/20 (0%)	0/20 (0%)	1/20 (5%)	19/20 (95%)	SYNJ2	20
D-myo-inositol (1,3,4)-trisphosphate Biosynthesis	3,58E-01	5E-02	NaN	0/20 (0%)	0/20 (0%)	1/20 (5%)	19/20 (95%)	SYNJ2	20
Tryptophan Degradation III (Eukaryotic)	3,58E-01	5E-02	NaN	1/20 (5%)	0/20 (0%)	0/20 (0%)	19/20 (95%)	IDO1	20
Role of Tissue Factor in Cancer	3,56E-01	3,36E-02	NaN	2/119 (2%)	0/119 (0%)	2/119 (2%)	115/119 (97%)	VEGFA,FGFR3,PIK3R1,FGFR2	119
LPS-stimulated MAPK Signaling	3,52E-01	3,49E-02	NaN	1/86 (1%)	0/86 (0%)	2/86 (2%)	83/86 (97%)	FGFR3,PIK3R1,FGFR2	86
Role of NFAT in Cardiac Hypertrophy	3,5E-01	3,19E-02	0,447	2/188 (1%)	0/188 (0%)	4/188 (2%)	182/188 (97%)	FGFR3,GNG4,TGFBR2,ADCY2,PIK3R1,FGFR2	188
fMLP Signaling in Neutrophils	3,5E-01	3,33E-02	NaN	1/120 (1%)	0/120 (0%)	3/120 (3%)	116/120 (97%)	FGFR3,GNG4,PIK3R1,FGFR2	120
PI3K/AKT Signaling	3,5E-01	3,33E-02	NaN	3/120 (3%)	0/120 (0%)	1/120 (1%)	116/120 (97%)	SYNJ2,FOXO1,PIK3R1,ITGA2	120
Regulation of Actin-based Motility by Rho	3,45E-01	3,45E-02	NaN	2/87 (2%)	0/87 (0%)	1/87 (1%)	84/87 (97%)	PAK3,ITGA2,ACTG2	87
TGF-β Signaling	3,45E-01	3,45E-02	NaN	1/87 (1%)	0/87 (0%)	2/87 (2%)	84/87 (97%)	TGFBR2,ZNF423,INHBB	87
NAD Salvage Pathway II	3,42E-01	4,76E-02	NaN	0/21 (0%)	0/21 (0%)	1/21 (5%)	20/21 (95%)	NMNAT2	21
Systemic Lupus Erythematosus Signaling	3,41E-01	3,16E-02	NaN	2/190 (1%)	0/190 (0%)	4/190 (2%)	184/190 (97%)	IL33,FGFR3,HLA-C,PIK3R1,FGFR2,TNF	190
Dermatan Sulfate Biosynthesis	3,4E-01	3,7E-02	NaN	0/54 (0%)	0/54 (0%)	2/54 (4%)	52/54 (96%)	HS6ST2,HS3ST1	54
Factors Promoting Cardiogenesis in Vertebrates	3,38E-01	3,41E-02	NaN	3/88 (3%)	0/88 (0%)	0/88 (0%)	85/88 (97%)	TGFBR2,FZD8,BMP6	88
Acute Myeloid Leukemia Signaling	3,38E-01	3,41E-02	NaN	1/88 (1%)	0/88 (0%)	2/88 (2%)	85/88 (97%)	FGFR3,PIK3R1,FGFR2	88
G Beta Gamma Signaling	3,38E-01	3,41E-02	NaN	0/88 (0%)	0/88 (0%)	3/88 (3%)	85/88 (97%)	GNG4,ADCY2,GNAO1	88
Production of Nitric Oxide and Reactive Oxygen Species in Macrophages	3,31E-01	3,12E-02	0,000	2/192 (1%)	0/192 (0%)	4/192 (2%)	186/192 (97%)	FGFR3,LYZ,PPP1R3C,PIK3R1,FGFR2,TNF	192
Regulation of Cellular Mechanics by Calpain Protease	3,31E-01	3,64E-02	NaN	1/55 (2%)	0/55 (0%)	1/55 (2%)	53/55 (96%)	ACTN2,ITGA2	55
Glioblastoma Multiforme Signaling	3,29E-01	3,16E-02	0,447	3/158 (2%)	0/158 (0%)	2/158 (1%)	153/158 (97%)	FGFR3,FZD8,FOXO1,PIK3R1,FGFR2	158
Differential Regulation of Cytokine Production in Intestinal Epithelial Cells by IL-17A and IL-17F	3,28E-01	4,55E-02	NaN	0/22 (0%)	0/22 (0%)	1/22 (5%)	21/22 (95%)	TNF	22
PPAR Signaling	3,24E-01	3,33E-02	NaN	1/90 (1%)	0/90 (0%)	2/90 (2%)	87/90 (97%)	IL33,TNF,CITED2	90
Heparan Sulfate Biosynthesis	3,22E-01	3,57E-02	NaN	0/56 (0%)	0/56 (0%)	2/56 (4%)	54/56 (96%)	HS6ST2,HS3ST1	56
IL-1 Signaling	3,17E-01	3,3E-02	NaN	0/91 (0%)	0/91 (0%)	3/91 (3%)	88/91 (97%)	GNG4,ADCY2,GNAO1	91
Death Receptor Signaling	3,17E-01	3,3E-02	NaN	2/91 (2%)	0/91 (0%)	1/91 (1%)	88/91 (97%)	ACTG2,BIRC3,TNF	91
Pyrimidine Deoxyribonucleotides De Novo Biosynthesis I	3,14E-01	4,35E-02	NaN	1/23 (4%)	0/23 (0%)	0/23 (0%)	22/23 (96%)	AK5	23
Cardiac Hypertrophy Signaling	3,12E-01	3,03E-02	0,447	2/231 (1%)	0/231 (0%)	5/231 (2%)	224/231 (97%)	FGFR3,GNG4,TGFBR2,ADCY2,PIK3R1,GNAO1,FGFR2	231
Granulocyte Adhesion and Diapedesis	3,09E-01	3,09E-02	NaN	3/162 (2%)	0/162 (0%)	2/162 (1%)	157/162 (97%)	IL33,MMP28,ITGA2,TNF,MMP9	162
Induction of Apoptosis by HIV1	2,98E-01	3,39E-02	NaN	1/59 (2%)	0/59 (0%)	1/59 (2%)	57/59 (97%)	BIRC3,TNF	59
Thrombin Signaling	2,96E-01	3E-02	0,000	1/200 (1%)	0/200 (0%)	5/200 (3%)	194/200 (97%)	FGFR3,GNG4,ADCY2,PIK3R1,GNAO1,FGFR2	200
p70S6K Signaling	2,94E-01	3,08E-02	1,000	1/130 (1%)	0/130 (0%)	3/130 (2%)	126/130 (97%)	FGFR3,PIK3R1,FGFR2,AGT	130
Serotonin Degradation	2,9E-01	3,33E-02	NaN	1/60 (2%)	0/60 (0%)	1/60 (2%)	58/60 (97%)	ALDH1L1,ALDH1A1	60
IL-17A Signaling in Gastric Cells	2,89E-01	4E-02	NaN	0/25 (0%)	0/25 (0%)	1/25 (4%)	24/25 (96%)	TNF	25
Superpathway of D-myo-inositol (1,4,5)-trisphosphate Metabolism	2,89E-01	4E-02	NaN	0/25 (0%)	0/25 (0%)	1/25 (4%)	24/25 (96%)	SYNJ2	25
Role of Pattern Recognition Receptors in Recognition of Bacteria and Viruses	2,89E-01	3,05E-02	1,000	1/131 (1%)	0/131 (0%)	3/131 (2%)	127/131 (97%)	FGFR3,PIK3R1,FGFR2,TNF	131
Breast Cancer Regulation by Stathmin1	2,88E-01	2,97E-02	NaN	1/202 (0%)	0/202 (0%)	5/202 (2%)	196/202 (97%)	FGFR3,GNG4,ADCY2,PPP1R3C,PIK3R1,FGFR2	202
Acute Phase Response Signaling	2,86E-01	2,99E-02	2,236	2/167 (1%)	0/167 (0%)	3/167 (2%)	162/167 (97%)	IL33,PIK3R1,SOCS2,TNF,AGT	167
Huntington's Disease Signaling	2,85E-01	2,94E-02	NaN	2/238 (1%)	0/238 (0%)	5/238 (2%)	231/238 (97%)	FGFR3,GRM5,GNG4,BDNF,PIK3R1,PENK,FGFR2	238
Cytotoxic T Lymphocyte-mediated Apoptosis of Target Cells	2,77E-01	3,85E-02	NaN	1/26 (4%)	0/26 (0%)	0/26 (0%)	25/26 (96%)	HLA-C	26
Antiproliferative Role of TOB in T Cell Signaling	2,77E-01	3,85E-02	NaN	1/26 (4%)	0/26 (0%)	0/26 (0%)	25/26 (96%)	TGFBR2	26
PCP pathway	2,76E-01	3,23E-02	NaN	1/62 (2%)	0/62 (0%)	1/62 (2%)	60/62 (97%)	FZD8,ROR2	62
Antioxidant Action of Vitamin C	2,75E-01	3,06E-02	NaN	2/98 (2%)	0/98 (0%)	1/98 (1%)	95/98 (97%)	PLBD1,PLA2G4A,TNF	98
SAPK/JNK Signaling	2,75E-01	3,06E-02	NaN	1/98 (1%)	0/98 (0%)	2/98 (2%)	95/98 (97%)	FGFR3,PIK3R1,FGFR2	98
Aryl Hydrocarbon Receptor Signaling	2,74E-01	2,99E-02	NaN	2/134 (1%)	0/134 (0%)	2/134 (1%)	130/134 (97%)	ALDH1L1,ALDH1A1,TNF,AHR	134
Cardiac β-adrenergic Signaling	2,74E-01	2,99E-02	NaN	0/134 (0%)	0/134 (0%)	4/134 (3%)	130/134 (97%)	GNG4,ADCY2,PPP1R1A,PPP1R3C	134
UVA-Induced MAPK Signaling	2,58E-01	2,97E-02	NaN	1/101 (1%)	0/101 (0%)	2/101 (2%)	98/101 (97%)	FGFR3,PIK3R1,FGFR2	101
Sonic Hedgehog Signaling	2,46E-01	3,45E-02	NaN	0/29 (0%)	0/29 (0%)	1/29 (3%)	28/29 (97%)	GLI2	29
Pyrimidine Ribonucleotides Interconversion	2,37E-01	3,33E-02	NaN	1/30 (3%)	0/30 (0%)	0/30 (0%)	29/30 (97%)	AK5	30
IL-10 Signaling	2,36E-01	2,94E-02	NaN	0/68 (0%)	0/68 (0%)	2/68 (3%)	66/68 (97%)	IL33,TNF	68
G Protein Signaling Mediated by Tubby	2,28E-01	3,23E-02	NaN	0/31 (0%)	0/31 (0%)	1/31 (3%)	30/31 (97%)	GNG4	31
Role of JAK2 in Hormone-like Cytokine Signaling	2,19E-01	3,12E-02	NaN	1/32 (3%)	0/32 (0%)	0/32 (0%)	31/32 (97%)	SOCS2	32
Pyrimidine Ribonucleotides De Novo Biosynthesis	2,19E-01	3,12E-02	NaN	1/32 (3%)	0/32 (0%)	0/32 (0%)	31/32 (97%)	AK5	32
TWEAK Signaling	2,11E-01	3,03E-02	NaN	1/33 (3%)	0/33 (0%)	0/33 (0%)	32/33 (97%)	BIRC3	33

## Sheet: CPall SPO_NF2
Ingenuity Canonical Pathways	-log(p-value)	Ratio	z-score	Downregulated	No change	Upregulated	No overlap with dataset	Molecules	Number of molecules invoved in the pathway
Allograft Rejection Signaling	9,09E00	2,31E-01	NaN	8/39 (21%)	0/39 (0%)	1/39 (3%)	30/39 (77%)	HLA-DOA,IGHG3,HLA-DRB4,HLA-DRB1,HLA-C,HLA-DQA1,IGHG1,HLA-DPB1,IGHG2	39
Communication between Innate and Adaptive Immune Cells	8,88E00	1,51E-01	NaN	10/73 (14%)	0/73 (0%)	1/73 (1%)	62/73 (85%)	IGHG3,HLA-DRB4,HLA-DRB1,TLR5,HLA-C,TLR7,IGHG1,CCL5,CD8A,CCL3,IGHG2	73
Autoimmune Thyroid Disease Signaling	6,64E00	1,94E-01	NaN	6/36 (17%)	0/36 (0%)	1/36 (3%)	29/36 (81%)	HLA-DOA,IGHG3,HLA-DRB1,HLA-C,HLA-DQA1,IGHG1,IGHG2	36
Dendritic Cell Maturation	6,6E00	7,43E-02	-1,732	10/175 (6%)	0/175 (0%)	3/175 (2%)	162/175 (93%)	CD1D,HLA-DOA,HLA-DRB4,IGHG3,HLA-DRB1,HLA-C,HLA-DQA1,IGHG1,CREB5,FCGR1A,IGHG2,FCGR3A/FCGR3B,COL3A1	175
Hepatic Fibrosis / Hepatic Stellate Cell Activation	5,61E00	6,63E-02	NaN	7/181 (4%)	0/181 (0%)	5/181 (3%)	169/181 (93%)	IGF2,COL21A1,COL6A1,COL4A3,TGFA,COL24A1,COL4A4,COL20A1,MYH11,CCL5,COL3A1,FGF1	181
Antigen Presentation Pathway	5,5E00	1,76E-01	NaN	5/34 (15%)	0/34 (0%)	1/34 (3%)	28/34 (82%)	HLA-DOA,HLA-DRB4,HLA-DRB1,HLA-C,HLA-DQA1,HLA-DPB1	34
Clathrin-mediated Endocytosis Signaling	5,28E00	6,15E-02	NaN	10/195 (5%)	0/195 (0%)	2/195 (1%)	183/195 (94%)	APOE,LDLR,FGF12,APOC1,FGF20,DAB2,S100A8,APOC2,ITGB4,ACTG2,FGF13,FGF1	195
phagosome formation	4,95E00	7,89E-02	NaN	9/114 (8%)	0/114 (0%)	0/114 (0%)	105/114 (92%)	IGHG3,TLR5,DIRAS3,TLR7,IGHG1,RHOH,FCGR1A,FCGR3A/FCGR3B,IGHG2	114
OX40 Signaling Pathway	4,71E00	1,3E-01	NaN	5/46 (11%)	0/46 (0%)	1/46 (2%)	40/46 (87%)	HLA-DOA,HLA-DRB4,HLA-DRB1,HLA-C,HLA-DQA1,HLA-DPB1	46
Atherosclerosis Signaling	4,68E00	7,32E-02	NaN	8/123 (7%)	0/123 (0%)	1/123 (1%)	114/123 (93%)	APOE,ALOX15B,CXCR4,LPL,APOC1,S100A8,APOC2,TPSAB1/TPSB2,COL3A1	123
LXR/RXR Activation	3,94E00	6,67E-02	0,378	7/120 (6%)	0/120 (0%)	1/120 (1%)	112/120 (93%)	APOE,LDLR,LPL,APOC1,ABCG1,S100A8,APOC2,ABCA1	120
Primary Immunodeficiency Signaling	3,86E00	1,22E-01	NaN	5/41 (12%)	0/41 (0%)	0/41 (0%)	36/41 (88%)	BTK,IGHG3,IGHG1,CD8A,IGHG2	41
Phospholipase C Signaling	3,36E00	4,48E-02	-1,890	9/223 (4%)	0/223 (0%)	1/223 (0%)	213/223 (96%)	PLD4,BTK,HMOX1,IGHG3,DIRAS3,MEF2C,IGHG1,CREB5,RHOH,IGHG2	223
Hematopoiesis from Pluripotent Stem Cells	3,12E00	1,18E-01	NaN	4/34 (12%)	0/34 (0%)	0/34 (0%)	30/34 (88%)	IGHG3,IGHG1,CD8A,IGHG2	34
Retinoate Biosynthesis II	3,05E00	5E-01	NaN	1/4 (25%)	0/4 (0%)	1/4 (25%)	2/4 (50%)	RBP7,RBP1	4
Fcγ Receptor-mediated Phagocytosis in Macrophages and Monocytes	3,03E00	6,52E-02	-2,449	6/92 (7%)	0/92 (0%)	0/92 (0%)	86/92 (93%)	PLD4,HMOX1,ACTG2,FYB,FCGR1A,FCGR3A/FCGR3B	92
Graft-versus-Host Disease Signaling	2,89E00	1,03E-01	NaN	3/39 (8%)	0/39 (0%)	1/39 (3%)	35/39 (90%)	HLA-DOA,HLA-DRB1,HLA-C,HLA-DQA1	39
Neuroprotective Role of THOP1 in Alzheimer's Disease	2,85E00	1E-01	NaN	3/40 (8%)	0/40 (0%)	1/40 (3%)	36/40 (90%)	MME,HLA-C,TAC1,SERPINA3	40
Altered T Cell and B Cell Signaling in Rheumatoid Arthritis	2,62E00	6,58E-02	NaN	5/76 (7%)	0/76 (0%)	0/76 (0%)	71/76 (93%)	HLA-DOA,HLA-DRB1,TLR5,HLA-DQA1,TLR7	76
B Cell Development	2,47E00	1,2E-01	NaN	3/25 (12%)	0/25 (0%)	0/25 (0%)	22/25 (88%)	HLA-DOA,HLA-DRB1,HLA-DQA1	25
Cdc42 Signaling	2,42E00	4,96E-02	NaN	5/121 (4%)	0/121 (0%)	1/121 (1%)	115/121 (95%)	HLA-DOA,HLA-DRB4,HLA-DRB1,HLA-C,HLA-DQA1,HLA-DPB1	121
Role of Macrophages, Fibroblasts and Endothelial Cells in Rheumatoid Arthritis	2,42E00	3,36E-02	NaN	9/298 (3%)	0/298 (0%)	1/298 (0%)	288/298 (97%)	IGHG3,TLR5,TLR7,SFRP1,IGHG1,CCL5,CREB5,FCGR1A,FCGR3A/FCGR3B,IGHG2	298
LPS/IL-1 Mediated Inhibition of RXR Function	2,42E00	3,9E-02	2,000	8/205 (4%)	0/205 (0%)	0/205 (0%)	197/205 (96%)	CHST2,APOE,ACSBG1,APOC1,FABP7,ABCG1,APOC2,ABCA1	205
Pathogenesis of Multiple Sclerosis	2,4E00	2,5E-01	NaN	2/8 (25%)	0/8 (0%)	0/8 (0%)	6/8 (75%)	CCL5,CCL3	8
Crosstalk between Dendritic Cells and Natural Killer Cells	2,39E00	5,81E-02	NaN	4/86 (5%)	0/86 (0%)	1/86 (1%)	81/86 (94%)	HLA-DRB4,HLA-DRB1,HLA-C,TLR7,ACTG2	86
FGF Signaling	2,3E00	5,56E-02	-1,342	4/90 (4%)	0/90 (0%)	1/90 (1%)	85/90 (94%)	FGF12,FGF20,CREB5,FGF13,FGF1	90
Prostanoid Biosynthesis	2,29E00	2,22E-01	NaN	2/9 (22%)	0/9 (0%)	0/9 (0%)	7/9 (78%)	PTGS1,HPGDS	9
Role of NFAT in Regulation of the Immune Response	2,29E00	4,09E-02	-2,000	7/171 (4%)	0/171 (0%)	0/171 (0%)	164/171 (96%)	BTK,HLA-DOA,HLA-DRB1,HLA-DQA1,MEF2C,FCGR1A,FCGR3A/FCGR3B	171
Eicosanoid Signaling	2,13E00	6,35E-02	NaN	3/63 (5%)	0/63 (0%)	1/63 (2%)	59/63 (94%)	ALOX15B,TBXA2R,PTGS1,HPGDS	63
Systemic Lupus Erythematosus Signaling	2,04E00	3,68E-02	NaN	6/190 (3%)	0/190 (0%)	1/190 (1%)	183/190 (96%)	IGHG3,HLA-C,TLR7,IGHG1,FCGR1A,FCGR3A/FCGR3B,IGHG2	190
Production of Nitric Oxide and Reactive Oxygen Species in Macrophages	2,02E00	3,65E-02	-2,646	7/192 (4%)	0/192 (0%)	0/192 (0%)	185/192 (96%)	APOE,DIRAS3,CYBB,APOC1,S100A8,APOC2,RHOH	192
Retinol Biosynthesis	2,02E00	8,33E-02	NaN	2/36 (6%)	0/36 (0%)	1/36 (3%)	33/36 (92%)	RBP7,LPL,RBP1	36
Choline Biosynthesis III	1,97E00	1,54E-01	NaN	2/13 (15%)	0/13 (0%)	0/13 (0%)	11/13 (85%)	PLD4,HMOX1	13
TREM1 Signaling	1,97E00	5,71E-02	-2,000	4/70 (6%)	0/70 (0%)	0/70 (0%)	66/70 (94%)	TLR5,TLR7,CCL3,NLRC4	70
Gαq Signaling	1,88E00	3,8E-02	-1,633	5/158 (3%)	0/158 (0%)	1/158 (1%)	152/158 (96%)	PLD4,BTK,HMOX1,DIRAS3,CHRM3,RHOH	158
Granulocyte Adhesion and Diapedesis	1,83E00	3,7E-02	NaN	6/162 (4%)	0/162 (0%)	0/162 (0%)	156/162 (96%)	FPR3,CXCR4,THY1,CCL5,CCL3,CCL4L1/CCL4L2	162
Differential Regulation of Cytokine Production in Macrophages and T Helper Cells by IL-17A and IL-17F	1,75E00	1,18E-01	NaN	2/17 (12%)	0/17 (0%)	0/17 (0%)	15/17 (88%)	CCL5,CCL3	17
Nur77 Signaling in T Lymphocytes	1,73E00	6,52E-02	NaN	3/46 (7%)	0/46 (0%)	0/46 (0%)	43/46 (93%)	HLA-DOA,HLA-DRB1,HLA-DQA1	46
FXR/RXR Activation	1,72E00	4E-02	NaN	5/125 (4%)	0/125 (0%)	0/125 (0%)	120/125 (96%)	APOE,LPL,APOC1,APOC2,VLDLR	125
Agranulocyte Adhesion and Diapedesis	1,71E00	3,49E-02	NaN	6/172 (3%)	0/172 (0%)	0/172 (0%)	166/172 (97%)	CXCR4,MYH11,ACTG2,CCL5,CCL3,CCL4L1/CCL4L2	172
Bladder Cancer Signaling	1,67E00	4,65E-02	NaN	4/86 (5%)	0/86 (0%)	0/86 (0%)	82/86 (95%)	FGF12,FGF20,FGF13,FGF1	86
The Visual Cycle	1,65E00	1,05E-01	NaN	1/19 (5%)	0/19 (0%)	1/19 (5%)	17/19 (89%)	RBP7,RBP1	19
Role of Pattern Recognition Receptors in Recognition of Bacteria and Viruses	1,65E00	3,82E-02	-2,000	5/131 (4%)	0/131 (0%)	0/131 (0%)	126/131 (96%)	TLR5,CNTF,TLR7,CCL5,NLRC4	131
B Cell Receptor Signaling	1,64E00	3,35E-02	NaN	5/179 (3%)	0/179 (0%)	1/179 (1%)	173/179 (97%)	BTK,IGHG3,MEF2C,IGHG1,CREB5,IGHG2	179
Calcium-induced T Lymphocyte Apoptosis	1,57E00	5,66E-02	NaN	3/53 (6%)	0/53 (0%)	0/53 (0%)	50/53 (94%)	HLA-DOA,HLA-DRB1,HLA-DQA1	53
Differential Regulation of Cytokine Production in Intestinal Epithelial Cells by IL-17A and IL-17F	1,53E00	9,09E-02	NaN	2/22 (9%)	0/22 (0%)	0/22 (0%)	20/22 (91%)	CCL5,CCL3	22
ILK Signaling	1,52E00	3,14E-02	-0,816	4/191 (2%)	0/191 (0%)	2/191 (1%)	185/191 (97%)	DIRAS3,MYH11,ITGB4,ACTG2,CREB5,RHOH	191
TR/RXR Activation	1,49E00	4,08E-02	NaN	3/98 (3%)	0/98 (0%)	1/98 (1%)	94/98 (96%)	UCP2,LDLR,ME1,DIO2	98
Antioxidant Action of Vitamin C	1,49E00	4,08E-02	NaN	4/98 (4%)	0/98 (0%)	0/98 (0%)	94/98 (96%)	PLD4,SLC2A5,HMOX1,CSF2RA	98
IL-8 Signaling	1,47E00	3,06E-02	-2,449	6/196 (3%)	0/196 (0%)	0/196 (0%)	190/196 (97%)	PLD4,HMOX1,ANGPT2,DIRAS3,CYBB,RHOH	196
Type I Diabetes Mellitus Signaling	1,45E00	3,96E-02	NaN	3/101 (3%)	0/101 (0%)	1/101 (1%)	97/101 (96%)	HLA-DOA,HLA-DRB1,HLA-C,HLA-DQA1	101
Thyronamine and Iodothyronamine Metabolism	1,44E00	3,33E-01	NaN	1/3 (33%)	0/3 (0%)	0/3 (0%)	2/3 (67%)	DIO2	3
Thyroid Hormone Metabolism I (via Deiodination)	1,44E00	3,33E-01	NaN	1/3 (33%)	0/3 (0%)	0/3 (0%)	2/3 (67%)	DIO2	3
Leukocyte Extravasation Signaling	1,4E00	2,94E-02	NaN	6/204 (3%)	0/204 (0%)	0/204 (0%)	198/204 (97%)	BTK,CXCR4,CYBB,THY1,ACTG2,RHOH	204
T Helper Cell Differentiation	1,39E00	4,84E-02	NaN	3/62 (5%)	0/62 (0%)	0/62 (0%)	59/62 (95%)	HLA-DOA,HLA-DRB1,HLA-DQA1	62
Heme Degradation	1,32E00	2,5E-01	NaN	1/4 (25%)	0/4 (0%)	0/4 (0%)	3/4 (75%)	HMOX1	4
Acute Phase Response Signaling	1,26E00	2,99E-02	NaN	4/167 (2%)	0/167 (0%)	1/167 (1%)	162/167 (97%)	HMOX1,RBP7,SERPINA3,RBP1,C2	167
Retinoate Biosynthesis I	1,26E00	6,45E-02	NaN	1/31 (3%)	0/31 (0%)	1/31 (3%)	29/31 (94%)	RBP7,RBP1	31
phagosome maturation	1,25E00	3,42E-02	NaN	3/117 (3%)	0/117 (0%)	1/117 (1%)	113/117 (97%)	HLA-DRB4,HLA-DRB1,HLA-C,CYBB	117
Actin Cytoskeleton Signaling	1,25E00	2,7E-02	NaN	6/222 (3%)	0/222 (0%)	0/222 (0%)	216/222 (97%)	FGF12,FGF20,MYH11,ACTG2,FGF13,FGF1	222
Caveolar-mediated Endocytosis Signaling	1,25E00	4,23E-02	NaN	1/71 (1%)	0/71 (0%)	2/71 (3%)	68/71 (96%)	HLA-C,ITGB4,ACTG2	71
Calcium Signaling	1,24E00	2,96E-02	0,000	3/169 (2%)	0/169 (0%)	2/169 (1%)	164/169 (97%)	GRIN2A,MEF2C,MYH11,SLC8A1,CREB5	169
Ephrin Receptor Signaling	1,22E00	2,91E-02	NaN	2/172 (1%)	0/172 (0%)	3/172 (2%)	167/172 (97%)	EPHA7,GRIN2A,CXCR4,CREB5,FGF1	172
Circadian Rhythm Signaling	1,21E00	6,06E-02	NaN	0/33 (0%)	0/33 (0%)	2/33 (6%)	31/33 (94%)	GRIN2A,CREB5	33
Stearate Biosynthesis I (Animals)	1,19E00	5,88E-02	NaN	1/34 (3%)	0/34 (0%)	1/34 (3%)	32/34 (94%)	ACSBG1,DHCR24	34
Complement System	1,14E00	5,56E-02	NaN	2/36 (6%)	0/36 (0%)	0/36 (0%)	34/36 (94%)	CFD,C2	36
Adipogenesis pathway	1,14E00	3,12E-02	NaN	3/128 (2%)	0/128 (0%)	1/128 (1%)	124/128 (97%)	DLK1,LPL,RBP1,FGF1	128
Gα12/13 Signaling	1,13E00	3,1E-02	-1,000	2/129 (2%)	0/129 (0%)	2/129 (2%)	125/129 (97%)	BTK,TBXA2R,MEF2C,CDH13	129
IL-4 Signaling	1,09E00	3,61E-02	NaN	3/83 (4%)	0/83 (0%)	0/83 (0%)	80/83 (96%)	HLA-DOA,HLA-DRB1,HLA-DQA1	83
Role of Hypercytokinemia/hyperchemokinemia in the Pathogenesis of Influenza	1,07E00	5E-02	NaN	2/40 (5%)	0/40 (0%)	0/40 (0%)	38/40 (95%)	CCL5,CCL3	40
Dermatan Sulfate Biosynthesis (Late Stages)	1,07E00	5E-02	NaN	1/40 (3%)	0/40 (0%)	1/40 (3%)	38/40 (95%)	CHST2,DSEL	40
mTOR Signaling	1,05E00	2,59E-02	-2,000	5/193 (3%)	0/193 (0%)	0/193 (0%)	188/193 (97%)	PLD4,HMOX1,RPS4Y1,DIRAS3,RHOH	193
Regulation of Actin-based Motility by Rho	1,04E00	3,45E-02	NaN	3/87 (3%)	0/87 (0%)	0/87 (0%)	84/87 (97%)	DIRAS3,ACTG2,RHOH	87
IL-12 Signaling and Production in Macrophages	9,96E-01	2,78E-02	NaN	4/144 (3%)	0/144 (0%)	0/144 (0%)	140/144 (97%)	APOE,APOC1,S100A8,APOC2	144
Heparan Sulfate Biosynthesis (Late Stages)	9,32E-01	4,17E-02	NaN	2/48 (4%)	0/48 (0%)	0/48 (0%)	46/48 (96%)	CHST2,EXTL1	48
Cholecystokinin/Gastrin-mediated Signaling	9,05E-01	3E-02	NaN	3/100 (3%)	0/100 (0%)	0/100 (0%)	97/100 (97%)	DIRAS3,MEF2C,RHOH	100
Virus Entry via Endocytic Pathways	8,87E-01	2,94E-02	NaN	1/102 (1%)	0/102 (0%)	2/102 (2%)	99/102 (97%)	HLA-C,ITGB4,ACTG2	102
Semaphorin Signaling in Neurons	8,76E-01	3,85E-02	NaN	2/52 (4%)	0/52 (0%)	0/52 (0%)	50/52 (96%)	DIRAS3,RHOH	52
Tec Kinase Signaling	8,53E-01	2,45E-02	-2,000	4/163 (2%)	0/163 (0%)	0/163 (0%)	159/163 (98%)	BTK,DIRAS3,ACTG2,RHOH	163
Dermatan Sulfate Biosynthesis	8,49E-01	3,7E-02	NaN	1/54 (2%)	0/54 (0%)	1/54 (2%)	52/54 (96%)	CHST2,DSEL	54
Role of IL-17A in Psoriasis	8,3E-01	7,69E-02	NaN	1/13 (8%)	0/13 (0%)	0/13 (0%)	12/13 (92%)	S100A8	13
Fatty Acid Activation	8,3E-01	7,69E-02	NaN	1/13 (8%)	0/13 (0%)	0/13 (0%)	12/13 (92%)	ACSBG1	13
Cholesterol Biosynthesis I	8,3E-01	7,69E-02	NaN	0/13 (0%)	0/13 (0%)	1/13 (8%)	12/13 (92%)	DHCR24	13
Cholesterol Biosynthesis II (via 24,25-dihydrolanosterol)	8,3E-01	7,69E-02	NaN	0/13 (0%)	0/13 (0%)	1/13 (8%)	12/13 (92%)	DHCR24	13
Cholesterol Biosynthesis III (via Desmosterol)	8,3E-01	7,69E-02	NaN	0/13 (0%)	0/13 (0%)	1/13 (8%)	12/13 (92%)	DHCR24	13
Actin Nucleation by ARP-WASP Complex	8,24E-01	3,57E-02	NaN	2/56 (4%)	0/56 (0%)	0/56 (0%)	54/56 (96%)	DIRAS3,RHOH	56
Heparan Sulfate Biosynthesis	8,24E-01	3,57E-02	NaN	2/56 (4%)	0/56 (0%)	0/56 (0%)	54/56 (96%)	CHST2,EXTL1	56
iCOS-iCOSL Signaling in T Helper Cells	8,17E-01	2,73E-02	NaN	3/110 (3%)	0/110 (0%)	0/110 (0%)	107/110 (97%)	HLA-DOA,HLA-DRB1,HLA-DQA1	110
Phospholipases	8E-01	3,45E-02	NaN	2/58 (3%)	0/58 (0%)	0/58 (0%)	56/58 (97%)	PLD4,HMOX1	58
RhoGDI Signaling	7,94E-01	2,33E-02	1,000	3/172 (2%)	0/172 (0%)	1/172 (1%)	168/172 (98%)	DIRAS3,ACTG2,RHOH,CDH13	172
NF-κB Signaling	7,94E-01	2,33E-02	-1,000	3/172 (2%)	0/172 (0%)	1/172 (1%)	168/172 (98%)	NTRK2,TLR5,TLR7,TGFA	172
Neuropathic Pain Signaling In Dorsal Horn Neurons	7,93E-01	2,65E-02	NaN	1/113 (1%)	0/113 (0%)	2/113 (2%)	110/113 (97%)	GRIN2A,NTRK2,TAC1	112
CCR5 Signaling in Macrophages	7,66E-01	3,28E-02	NaN	2/61 (3%)	0/61 (0%)	0/61 (0%)	59/61 (97%)	CCL5,CCL3	61
ERK5 Signaling	7,55E-01	3,23E-02	NaN	1/62 (2%)	0/62 (0%)	1/62 (2%)	60/62 (97%)	MEF2C,CREB5	62
Pancreatic Adenocarcinoma Signaling	7,54E-01	2,54E-02	NaN	3/118 (3%)	0/118 (0%)	0/118 (0%)	115/118 (97%)	PLD4,HMOX1,TGFA	118
CD28 Signaling in T Helper Cells	7,47E-01	2,52E-02	NaN	3/119 (3%)	0/119 (0%)	0/119 (0%)	116/119 (97%)	HLA-DOA,HLA-DRB1,HLA-DQA1	119
PKCθ Signaling in T Lymphocytes	7,39E-01	2,5E-02	NaN	3/120 (3%)	0/120 (0%)	0/120 (0%)	117/120 (98%)	HLA-DOA,HLA-DRB1,HLA-DQA1	120
Signaling by Rho Family GTPases	7,34E-01	2,03E-02	-1,342	4/246 (2%)	0/246 (0%)	1/246 (0%)	241/246 (98%)	DIRAS3,CYBB,ACTG2,RHOH,CDH13	246
Regulation of the Epithelial-Mesenchymal Transition Pathway	7,28E-01	2,19E-02	NaN	4/183 (2%)	0/183 (0%)	0/183 (0%)	179/183 (98%)	FGF12,FGF20,FGF13,FGF1	183
γ-linolenate Biosynthesis II (Animals)	7,23E-01	5,88E-02	NaN	1/17 (6%)	0/17 (0%)	0/17 (0%)	16/17 (94%)	ACSBG1	17
Mitochondrial L-carnitine Shuttle Pathway	7,23E-01	5,88E-02	NaN	1/17 (6%)	0/17 (0%)	0/17 (0%)	16/17 (94%)	ACSBG1	17
Chemokine Signaling	7,03E-01	2,99E-02	NaN	2/67 (3%)	0/67 (0%)	0/67 (0%)	65/67 (97%)	CXCR4,CCL5	67
Cardiomyocyte Differentiation via BMP Receptors	6,8E-01	5,26E-02	NaN	1/19 (5%)	0/19 (0%)	0/19 (0%)	18/19 (95%)	MEF2C	19
Lipid Antigen Presentation by CD1	6,8E-01	5,26E-02	NaN	1/19 (5%)	0/19 (0%)	0/19 (0%)	18/19 (95%)	CD1D	19
Glioma Invasiveness Signaling	6,75E-01	2,86E-02	NaN	2/70 (3%)	0/70 (0%)	0/70 (0%)	68/70 (97%)	DIRAS3,RHOH	70
HMGB1 Signaling	6,64E-01	2,29E-02	NaN	3/131 (2%)	0/131 (0%)	0/131 (0%)	128/131 (98%)	CNTF,DIRAS3,RHOH	131
Role of PI3K/AKT Signaling in the Pathogenesis of Influenza	6,48E-01	2,74E-02	NaN	2/73 (3%)	0/73 (0%)	0/73 (0%)	71/73 (97%)	CCL5,PLAC8	73
Toll-like Receptor Signaling	6,48E-01	2,74E-02	NaN	2/73 (3%)	0/73 (0%)	0/73 (0%)	71/73 (97%)	TLR5,TLR7	73
Inflammasome pathway	6,42E-01	4,76E-02	NaN	1/21 (5%)	0/21 (0%)	0/21 (0%)	20/21 (95%)	NLRC4	21
Neurotrophin/TRK Signaling	6,22E-01	2,63E-02	NaN	0/76 (0%)	0/76 (0%)	2/76 (3%)	74/76 (97%)	NTRK2,CREB5	76
Glutathione-mediated Detoxification	6,07E-01	4,35E-02	NaN	1/23 (4%)	0/23 (0%)	0/23 (0%)	22/23 (96%)	HPGDS	23
Epithelial Adherens Junction Signaling	5,92E-01	2,1E-02	NaN	3/143 (2%)	0/143 (0%)	0/143 (0%)	140/143 (98%)	MYH11,ACTG2,FGF1	143
Gluconeogenesis I	5,92E-01	4,17E-02	NaN	1/24 (4%)	0/24 (0%)	0/24 (0%)	23/24 (96%)	ME1	24
Integrin Signaling	5,82E-01	1,89E-02	-1,000	3/212 (1%)	0/212 (0%)	1/212 (0%)	208/212 (98%)	DIRAS3,ITGB4,ACTG2,RHOH	212
IL-17A Signaling in Gastric Cells	5,76E-01	4E-02	NaN	1/25 (4%)	0/25 (0%)	0/25 (0%)	24/25 (96%)	CCL5	25
Cytotoxic T Lymphocyte-mediated Apoptosis of Target Cells	5,62E-01	3,85E-02	NaN	0/26 (0%)	0/26 (0%)	1/26 (4%)	25/26 (96%)	HLA-C	26
cAMP-mediated signaling	5,56E-01	1,83E-02	1,000	1/218 (0%)	0/218 (0%)	3/218 (1%)	214/218 (98%)	TBXA2R,ADORA3,CREB5,CHRM3	218
D-myo-inositol (1,4,5)-Trisphosphate Biosynthesis	5,48E-01	3,7E-02	NaN	1/27 (4%)	0/27 (0%)	0/27 (0%)	26/27 (96%)	PLD4	27
Superpathway of Cholesterol Biosynthesis	5,48E-01	3,7E-02	NaN	0/27 (0%)	0/27 (0%)	1/27 (4%)	26/27 (96%)	DHCR24	27
Intrinsic Prothrombin Activation Pathway	5,35E-01	3,57E-02	NaN	0/28 (0%)	0/28 (0%)	1/28 (4%)	27/28 (96%)	COL3A1	28
Glioblastoma Multiforme Signaling	5,15E-01	1,9E-02	NaN	2/158 (1%)	0/158 (0%)	1/158 (1%)	155/158 (98%)	IGF2,DIRAS3,RHOH	158
Dopamine-DARPP32 Feedback in cAMP Signaling	5,15E-01	1,9E-02	NaN	1/158 (1%)	0/158 (0%)	2/158 (1%)	155/158 (98%)	GRIN2A,KCNJ2,CREB5	158
Fatty Acid β-oxidation I	5,1E-01	3,33E-02	NaN	1/30 (3%)	0/30 (0%)	0/30 (0%)	29/30 (97%)	ACSBG1	30
Reelin Signaling in Neurons	5,07E-01	2,17E-02	NaN	2/92 (2%)	0/92 (0%)	0/92 (0%)	90/92 (98%)	APOE,VLDLR	92
Cardiac Hypertrophy Signaling	5,03E-01	1,73E-02	NaN	4/231 (2%)	0/231 (0%)	0/231 (0%)	227/231 (98%)	HAND2,DIRAS3,MEF2C,RHOH	231
CTLA4 Signaling in Cytotoxic T Lymphocytes	5,01E-01	2,15E-02	NaN	1/93 (1%)	0/93 (0%)	1/93 (1%)	91/93 (98%)	HLA-C,CD8A	93
Thyroid Hormone Metabolism II (via Conjugation and/or Degradation)	4,98E-01	3,23E-02	NaN	1/31 (3%)	0/31 (0%)	0/31 (0%)	30/31 (97%)	DIO2	31
Triacylglycerol Degradation	4,98E-01	3,23E-02	NaN	1/31 (3%)	0/31 (0%)	0/31 (0%)	30/31 (97%)	LPL	31
CXCR4 Signaling	4,87E-01	1,83E-02	NaN	3/164 (2%)	0/164 (0%)	0/164 (0%)	161/164 (98%)	CXCR4,DIRAS3,RHOH	164
Ethanol Degradation II	4,87E-01	3,12E-02	NaN	0/32 (0%)	0/32 (0%)	1/32 (3%)	31/32 (97%)	ADH1B	32
PPARα/RXRα Activation	4,79E-01	1,81E-02	NaN	3/166 (2%)	0/166 (0%)	0/166 (0%)	163/166 (98%)	LPL,MEF2C,ABCA1	166
Germ Cell-Sertoli Cell Junction Signaling	4,66E-01	1,78E-02	NaN	3/169 (2%)	0/169 (0%)	0/169 (0%)	166/169 (98%)	DIRAS3,ACTG2,RHOH	169
Colorectal Cancer Metastasis Signaling	4,63E-01	1,65E-02	-2,000	4/242 (2%)	0/242 (0%)	0/242 (0%)	238/242 (98%)	TLR5,DIRAS3,TLR7,RHOH	242
Noradrenaline and Adrenaline Degradation	4,55E-01	2,86E-02	NaN	0/35 (0%)	0/35 (0%)	1/35 (3%)	34/35 (97%)	ADH1B	35
Corticotropin Releasing Hormone Signaling	4,28E-01	1,89E-02	NaN	1/106 (1%)	0/106 (0%)	1/106 (1%)	104/106 (98%)	MEF2C,CREB5	106
T Cell Receptor Signaling	4,28E-01	1,89E-02	NaN	2/106 (2%)	0/106 (0%)	0/106 (0%)	104/106 (98%)	BTK,CD8A	106
Thyroid Cancer Signaling	4,18E-01	2,56E-02	NaN	0/39 (0%)	0/39 (0%)	1/39 (3%)	38/39 (97%)	NTRK2	39
Gαs Signaling	4,18E-01	1,85E-02	NaN	0/108 (0%)	0/108 (0%)	2/108 (2%)	106/108 (98%)	CREB5,CHRM3	108
Endothelin-1 Signaling	4,14E-01	1,65E-02	NaN	3/182 (2%)	0/182 (0%)	0/182 (0%)	179/182 (98%)	PLD4,HMOX1,PTGS1	182
Glioma Signaling	4,13E-01	1,83E-02	NaN	1/109 (1%)	0/109 (0%)	1/109 (1%)	107/109 (98%)	IGF2,TGFA	109
Role of PKR in Interferon Induction and Antiviral Response	4,1E-01	2,5E-02	NaN	1/40 (3%)	0/40 (0%)	0/40 (0%)	39/40 (98%)	FCGR1A	40
Role of IL-17F in Allergic Inflammatory Airway Diseases	4,1E-01	2,5E-02	NaN	0/40 (0%)	0/40 (0%)	1/40 (3%)	39/40 (98%)	CREB5	40
Paxillin Signaling	4,08E-01	1,82E-02	NaN	1/110 (1%)	0/110 (0%)	1/110 (1%)	108/110 (98%)	ITGB4,ACTG2	110
Mechanisms of Viral Exit from Host Cells	4,01E-01	2,44E-02	NaN	1/41 (2%)	0/41 (0%)	0/41 (0%)	40/41 (98%)	ACTG2	41
p38 MAPK Signaling	3,89E-01	1,75E-02	NaN	1/114 (1%)	0/114 (0%)	1/114 (1%)	112/114 (98%)	MEF2C,CREB5	114
Chondroitin Sulfate Biosynthesis (Late Stages)	3,85E-01	2,33E-02	NaN	1/43 (2%)	0/43 (0%)	0/43 (0%)	42/43 (98%)	CHST2	43
G-Protein Coupled Receptor Signaling	3,8E-01	1,49E-02	NaN	1/268 (0%)	0/268 (0%)	3/268 (1%)	264/268 (99%)	TBXA2R,ADORA3,CREB5,CHRM3	268
Synaptic Long Term Potentiation	3,76E-01	1,71E-02	NaN	0/117 (0%)	0/117 (0%)	2/117 (2%)	115/117 (98%)	GRIN2A,CREB5	117
nNOS Signaling in Neurons	3,63E-01	2,17E-02	NaN	0/46 (0%)	0/46 (0%)	1/46 (2%)	45/46 (98%)	GRIN2A	46
fMLP Signaling in Neutrophils	3,63E-01	1,67E-02	NaN	2/120 (2%)	0/120 (0%)	0/120 (0%)	118/120 (98%)	FPR3,CYBB	120
RhoA Signaling	3,63E-01	1,67E-02	NaN	1/120 (1%)	0/120 (0%)	1/120 (1%)	118/120 (98%)	ANLN,ACTG2	120
Gαi Signaling	3,63E-01	1,67E-02	NaN	1/120 (1%)	0/120 (0%)	1/120 (1%)	118/120 (98%)	TBXA2R,ADORA3	120
Sphingosine-1-phosphate Signaling	3,59E-01	1,65E-02	NaN	2/121 (2%)	0/121 (0%)	0/121 (0%)	119/121 (98%)	DIRAS3,RHOH	121
Cellular Effects of Sildenafil (Viagra)	3,43E-01	1,6E-02	NaN	2/125 (2%)	0/125 (0%)	0/125 (0%)	123/125 (98%)	MYH11,ACTG2	125
Chondroitin Sulfate Biosynthesis	3,25E-01	1,92E-02	NaN	1/52 (2%)	0/52 (0%)	0/52 (0%)	51/52 (98%)	CHST2	52
FcγRIIB Signaling in B Lymphocytes	3,19E-01	1,89E-02	NaN	1/53 (2%)	0/53 (0%)	0/53 (0%)	52/53 (98%)	BTK	53
Wnt/Ca+ pathway	3,02E-01	1,79E-02	NaN	0/56 (0%)	0/56 (0%)	1/56 (2%)	55/56 (98%)	CREB5	56
Glutamate Receptor Signaling	3,02E-01	1,79E-02	NaN	0/56 (0%)	0/56 (0%)	1/56 (2%)	55/56 (98%)	GRIN2A	56
D-myo-inositol-5-phosphate Metabolism	2,93E-01	1,44E-02	NaN	1/139 (1%)	0/139 (0%)	1/139 (1%)	137/139 (99%)	PLD4,DUSP8	139
Retinoic acid Mediated Apoptosis Signaling	2,91E-01	1,72E-02	NaN	1/58 (2%)	0/58 (0%)	0/58 (0%)	57/58 (98%)	TNFRSF10C	58
Induction of Apoptosis by HIV1	2,86E-01	1,69E-02	NaN	1/59 (2%)	0/59 (0%)	0/59 (0%)	58/59 (98%)	CXCR4	59
CNTF Signaling	2,86E-01	1,69E-02	NaN	1/59 (2%)	0/59 (0%)	0/59 (0%)	58/59 (98%)	CNTF	59
ATM Signaling	2,86E-01	1,69E-02	NaN	0/59 (0%)	0/59 (0%)	1/59 (2%)	58/59 (98%)	CREB5	59
MSP-RON Signaling Pathway	2,86E-01	1,69E-02	NaN	1/59 (2%)	0/59 (0%)	0/59 (0%)	58/59 (98%)	ACTG2	59
Ephrin A Signaling	2,81E-01	1,67E-02	NaN	0/60 (0%)	0/60 (0%)	1/60 (2%)	59/60 (98%)	EPHA7	60
Serotonin Degradation	2,81E-01	1,67E-02	NaN	0/60 (0%)	0/60 (0%)	1/60 (2%)	59/60 (98%)	ADH1B	60
PCP pathway	2,72E-01	1,61E-02	NaN	1/62 (2%)	0/62 (0%)	0/62 (0%)	61/62 (98%)	RSPO3	62
Hypoxia Signaling in the Cardiovascular System	2,67E-01	1,59E-02	NaN	0/63 (0%)	0/63 (0%)	1/63 (2%)	62/63 (98%)	CREB5	63
Remodeling of Epithelial Adherens Junctions	2,54E-01	1,52E-02	NaN	1/66 (2%)	0/66 (0%)	0/66 (0%)	65/66 (98%)	ACTG2	66
Agrin Interactions at Neuromuscular Junction	2,5E-01	1,49E-02	NaN	1/67 (1%)	0/67 (0%)	0/67 (0%)	66/67 (99%)	ACTG2	67
Role of IL-17A in Arthritis	2,5E-01	1,49E-02	NaN	1/67 (1%)	0/67 (0%)	0/67 (0%)	66/67 (99%)	CCL5	67
IL-10 Signaling	2,46E-01	1,47E-02	NaN	1/68 (1%)	0/68 (0%)	0/68 (0%)	67/68 (99%)	HMOX1	68
Role of MAPK Signaling in the Pathogenesis of Influenza	2,42E-01	1,45E-02	NaN	1/69 (1%)	0/69 (0%)	0/69 (0%)	68/69 (99%)	CCL5	69
GM-CSF Signaling	2,3E-01	1,39E-02	NaN	1/72 (1%)	0/72 (0%)	0/72 (0%)	71/72 (99%)	CSF2RA	72
Ephrin B Signaling	2,26E-01	1,37E-02	NaN	1/73 (1%)	0/73 (0%)	0/73 (0%)	72/73 (99%)	CXCR4	73
STAT3 Pathway	2,26E-01	1,37E-02	NaN	0/73 (0%)	0/73 (0%)	1/73 (1%)	72/73 (99%)	NTRK2	73
Angiopoietin Signaling	2,16E-01	1,32E-02	NaN	1/76 (1%)	0/76 (0%)	0/76 (0%)	75/76 (99%)	ANGPT2	76
VDR/RXR Activation	2,12E-01	1,3E-02	NaN	1/77 (1%)	0/77 (0%)	0/77 (0%)	76/77 (99%)	CCL5	77
CD40 Signaling	2,12E-01	1,3E-02	NaN	1/77 (1%)	0/77 (0%)	0/77 (0%)	76/77 (99%)	PTGS1	77
Non-Small Cell Lung Cancer Signaling	2,12E-01	1,3E-02	NaN	1/77 (1%)	0/77 (0%)	0/77 (0%)	76/77 (99%)	TGFA	77
Estrogen-Dependent Breast Cancer Signaling	2,12E-01	1,3E-02	NaN	0/77 (0%)	0/77 (0%)	1/77 (1%)	76/77 (99%)	CREB5	77
Renal Cell Carcinoma Signaling	2,06E-01	1,27E-02	NaN	1/79 (1%)	0/79 (0%)	0/79 (0%)	78/79 (99%)	TGFA	79
Growth Hormone Signaling	1,99E-01	1,23E-02	NaN	0/81 (0%)	0/81 (0%)	1/81 (1%)	80/81 (99%)	IGF2	81
Macropinocytosis Signaling	1,99E-01	1,23E-02	NaN	0/81 (0%)	0/81 (0%)	1/81 (1%)	80/81 (99%)	ITGB4	81

## Sheet: CPregulation_all sorted 
	SPO_RAD-SPO (regulation)	NF2_RAD-NF2 (regulation)	NF2-SPO (regulation)
14-3-3-mediated Signaling	1	1	nr
1D-myo-inositol Hexakisphosphate Biosynthesis II (Mammalian)	1	1	nr
3-phosphoinositide Biosynthesis	0	1	nr
3-phosphoinositide Degradation	nr	1	nr
4-aminobutyrate Degradation I	nr	nr	nr
4-hydroxyproline Degradation I	nr	1	nr
Acetate Conversion to Acetyl-CoA	nr	nr	nr
Acetone Degradation I (to Methylglyoxal)	nr	nr	nr
Actin Cytoskeleton Signaling	1	-1	-1
Actin Nucleation by ARP-WASP Complex	nr	-1	-1
Activation of IRF by Cytosolic Pattern Recognition Receptors	nr	nr	nr
Acute Myeloid Leukemia Signaling	1	-1	nr
Acute Phase Response Signaling	1	-1	-1
Acyl-CoA Hydrolysis	nr	nr	nr
Adenine and Adenosine Salvage III	nr	nr	nr
Adenosine Nucleotides Degradation II	nr	nr	nr
Adipogenesis pathway	1	-1	-1
Agranulocyte Adhesion and Diapedesis	-1	nr	-1
Agrin Interactions at Neuromuscular Junction	-1	-1	-1
Airway Inflammation in Asthma	1	nr	nr
Airway Pathology in Chronic Obstructive Pulmonary Disease	0	nr	nr
Aldosterone Signaling in Epithelial Cells	nr	1	nr
Allograft Rejection Signaling	-1	-1	-1
Altered T Cell and B Cell Signaling in Rheumatoid Arthritis	-1	nr	-1
AMPK Signaling	0	0	nr
Amyotrophic Lateral Sclerosis Signaling	1	1	nr
Anandamide Degradation	nr	nr	nr
Androgen Biosynthesis	nr	nr	nr
Androgen Signaling	nr	1	nr
Angiopoietin Signaling	1	0	-1
Antigen Presentation Pathway	-1	-1	-1
Antioxidant Action of Vitamin C	-1	nr	-1
Antiproliferative Role of Somatostatin Receptor 2	1	1	nr
Antiproliferative Role of TOB in T Cell Signaling	-1	nr	nr
Apoptosis Signaling	nr	-1	nr
April Mediated Signaling	nr	nr	nr
Arginine Biosynthesis IV	nr	1	nr
Arginine Degradation I (Arginase Pathway)	nr	nr	nr
Arsenate Detoxification I (Glutaredoxin)	nr	nr	nr
Aryl Hydrocarbon Receptor Signaling	0	nr	nr
Ascorbate Recycling (Cytosolic)	nr	1	nr
Asparagine Degradation I	nr	1	nr
Aspartate Biosynthesis	nr	1	nr
Aspartate Degradation II	nr	1	nr
Atherosclerosis Signaling	-1	nr	-1
ATM Signaling	nr	nr	1
Autoimmune Thyroid Disease Signaling	-1	-1	-1
Axonal Guidance Signaling	1	-1	nr
B Cell Activating Factor Signaling	nr	nr	nr
B Cell Development	-1	nr	-1
B Cell Receptor Signaling	nr	-1	-1
Basal Cell Carcinoma Signaling	-1	-1	nr
Bile Acid Biosynthesis, Neutral Pathway	nr	nr	nr
Bladder Cancer Signaling	-1	-1	-1
BMP signaling pathway	nr	nr	nr
Breast Cancer Regulation by Stathmin1	1	1	nr
Bupropion Degradation	nr	nr	nr
Calcium Signaling	nr	1	-1
Calcium Transport I	1	1	nr
Calcium-induced T Lymphocyte Apoptosis	-1	-1	-1
cAMP-mediated signaling	1	1	1
Cancer Drug Resistance By Drug Efflux	-1	-1	nr
Cardiac Hypertrophy Signaling	1	1	-1
Cardiac β-adrenergic Signaling	1	1	nr
Cardiomyocyte Differentiation via BMP Receptors	nr	nr	-1
Caveolar-mediated Endocytosis Signaling	-1	-1	1
CCR3 Signaling in Eosinophils	1	1	nr
CCR5 Signaling in Macrophages	nr	1	-1
CD28 Signaling in T Helper Cells	-1	-1	-1
CD40 Signaling	1	nr	-1
Cdc42 Signaling	-1	-1	-1
CDK5 Signaling	1	-1	nr
Cell Cycle Regulation by BTG Family Proteins	nr	0	nr
Cell Cycle: G1/S Checkpoint Regulation	nr	-1	nr
Cell Cycle: G2/M DNA Damage Checkpoint Regulation	nr	nr	nr
Cellular Effects of Sildenafil (Viagra)	1	1	-1
Ceramide Biosynthesis	nr	1	nr
Ceramide Degradation	nr	nr	nr
Ceramide Signaling	1	-1	nr
Chemokine Signaling	nr	1	-1
Cholecystokinin/Gastrin-mediated Signaling	nr	-1	-1
Cholesterol Biosynthesis I	nr	nr	1
Cholesterol Biosynthesis II (via 24,25-dihydrolanosterol)	nr	nr	1
Cholesterol Biosynthesis III (via Desmosterol)	nr	nr	1
Choline Biosynthesis III	nr	1	-1
Choline Degradation I	nr	nr	nr
Chondroitin and Dermatan Biosynthesis	nr	-1	nr
Chondroitin Sulfate Biosynthesis	1	1	-1
Chondroitin Sulfate Biosynthesis (Late Stages)	1	1	-1
Chondroitin Sulfate Degradation (Metazoa)	-1	nr	nr
Chronic Myeloid Leukemia Signaling	0	-1	nr
Circadian Rhythm Signaling	1	1	1
Citrulline Biosynthesis	nr	1	nr
Citrulline-Nitric Oxide Cycle	nr	1	nr
Clathrin-mediated Endocytosis Signaling	0	1	-1
CNTF Signaling	1	-1	-1
Coagulation System	-1	-1	nr
Colorectal Cancer Metastasis Signaling	0	-1	-1
Communication between Innate and Adaptive Immune Cells	-1	nr	-1
Complement System	-1	nr	-1
Corticotropin Releasing Hormone Signaling	1	1	0
Creatine-phosphate Biosynthesis	nr	1	nr
CREB Signaling in Neurons	1	1	nr
Crosstalk between Dendritic Cells and Natural Killer Cells	-1	nr	-1
CTLA4 Signaling in Cytotoxic T Lymphocytes	0	0	0
CXCR4 Signaling	1	1	-1
Cyclins and Cell Cycle Regulation	nr	-1	nr
Cysteine Biosynthesis/Homocysteine Degradation	nr	nr	nr
Cytotoxic T Lymphocyte-mediated Apoptosis of Target Cells	-1	-1	1
Death Receptor Signaling	-1	nr	nr
Dendritic Cell Maturation	-1	-1	-1
Dermatan Sulfate Biosynthesis	1	0	0
Dermatan Sulfate Biosynthesis (Late Stages)	1	1	0
Dermatan Sulfate Degradation (Metazoa)	-1	nr	nr
Differential Regulation of Cytokine Production in Intestinal Epithelial Cells by IL-17A and IL-17F	1	nr	-1
Differential Regulation of Cytokine Production in Macrophages and T Helper Cells by IL-17A and IL-17F	1	nr	-1
D-myo-inositol (1,3,4)-trisphosphate Biosynthesis	1	1	nr
D-myo-inositol (1,4,5)-Trisphosphate Biosynthesis	nr	1	-1
D-myo-inositol (1,4,5)-trisphosphate Degradation	1	1	nr
D-myo-inositol (1,4,5,6)-Tetrakisphosphate Biosynthesis	nr	1	nr
D-myo-inositol (3,4,5,6)-tetrakisphosphate Biosynthesis	nr	1	nr
D-myo-inositol-5-phosphate Metabolism	nr	1	0
DNA Methylation and Transcriptional Repression Signaling	-1	nr	nr
Docosahexaenoic Acid (DHA) Signaling	0	-1	nr
Dolichyl-diphosphooligosaccharide Biosynthesis	nr	-1	nr
Dopamine Degradation	0	1	nr
Dopamine Receptor Signaling	nr	1	nr
Dopamine-DARPP32 Feedback in cAMP Signaling	nr	1	0
dTMP De Novo Biosynthesis	nr	nr	nr
EGF/EGFR Signaling	1	-1	nr
Eicosanoid Signaling	-1	nr	-1
Endometrial Cancer Signaling	0	-1	nr
Endothelin-1 Signaling	1	1	-1
eNOS Signaling	1	1	nr
Ephrin A Signaling	1	-1	1
Ephrin B Signaling	1	1	-1
Ephrin Receptor Signaling	1	-1	1
Epithelial Adherens Junction Signaling	0	-1	-1
Epoxysqualene Biosynthesis	nr	-1	nr
ErbB Signaling	-1	1	nr
ErbB2-ErbB3 Signaling	-1	-1	nr
ErbB4 Signaling	1	0	nr
ERK/MAPK Signaling	0	-1	nr
ERK5 Signaling	nr	-1	0
Erythropoietin Signaling	1	-1	nr
Estrogen Biosynthesis	nr	nr	nr
Estrogen-Dependent Breast Cancer Signaling	1	-1	1
Estrogen-mediated S-phase Entry	nr	nr	nr
Ethanol Degradation II	0	nr	1
Ethanol Degradation IV	0	0	nr
Extrinsic Prothrombin Activation Pathway	0	-1	nr
Factors Promoting Cardiogenesis in Vertebrates	-1	-1	nr
FAK Signaling	0	-1	nr
Fatty Acid Activation	nr	1	-1
Fatty Acid Biosynthesis Initiation II	nr	nr	nr
Fatty Acid α-oxidation	0	nr	nr
Fatty Acid β-oxidation I	nr	1	-1
Fc Epsilon RI Signaling	1	0	nr
Fcγ Receptor-mediated Phagocytosis in Macrophages and Monocytes	nr	1	-1
FcγRIIB Signaling in B Lymphocytes	1	-1	-1
FGF Signaling	1	-1	-1
FLT3 Signaling in Hematopoietic Progenitor Cells	1	-1	nr
fMLP Signaling in Neutrophils	1	-1	-1
Folate Polyglutamylation	nr	nr	nr
FXR/RXR Activation	0	nr	-1
G Beta Gamma Signaling	1	1	nr
G Protein Signaling Mediated by Tubby	1	1	nr
GABA Receptor Signaling	1	1	nr
GADD45 Signaling	nr	-1	nr
Galactose Degradation I (Leloir Pathway)	nr	-1	nr
Gap Junction Signaling	0	1	nr
GDNF Family Ligand-Receptor Interactions	1	-1	nr
GDP-glucose Biosynthesis	nr	nr	nr
GDP-L-fucose Biosynthesis I (from GDP-D-mannose)	nr	nr	nr
Germ Cell-Sertoli Cell Junction Signaling	1	-1	-1
Glioblastoma Multiforme Signaling	-1	-1	0
Glioma Invasiveness Signaling	0	-1	-1
Glioma Signaling	nr	-1	0
Glucocorticoid Receptor Signaling	-1	nr	nr
Gluconeogenesis I	nr	nr	-1
Glucose and Glucose-1-phosphate Degradation	1	1	nr
Glutamate Degradation II	nr	1	nr
Glutamate Degradation III (via 4-aminobutyrate)	1	1	nr
Glutamate Dependent Acid Resistance	1	1	nr
Glutamate Receptor Signaling	1	1	1
Glutamine Biosynthesis I	nr	nr	nr
Glutamine Degradation I	nr	1	nr
Glutathione Biosynthesis	nr	nr	nr
Glutathione Redox Reactions I	nr	nr	nr
Glutathione Redox Reactions II	nr	1	nr
Glutathione-mediated Detoxification	nr	nr	-1
Glycerol Degradation I	nr	1	nr
Glycerol-3-phosphate Shuttle	-1	1	nr
Glycine Betaine Degradation	nr	1	nr
Glycine Biosynthesis I	nr	nr	nr
Glycine Cleavage Complex	nr	nr	nr
Glycine Degradation (Creatine Biosynthesis)	nr	nr	nr
Glycoaminoglycan-protein Linkage Region Biosynthesis	nr	0	nr
Glycogen Biosynthesis II (from UDP-D-Glucose)	nr	nr	nr
Glycogen Degradation II	nr	1	nr
Glycogen Degradation III	nr	nr	nr
Glycolysis I	nr	1	nr
GM-CSF Signaling	1	-1	-1
GNRH Signaling	nr	1	nr
GPCR-Mediated Integration of Enteroendocrine Signaling Exemplified by an L Cell	nr	1	nr
GPCR-Mediated Nutrient Sensing in Enteroendocrine Cells	nr	1	nr
G-Protein Coupled Receptor Signaling	1	1	1
Graft-versus-Host Disease Signaling	-1	-1	-1
Granulocyte Adhesion and Diapedesis	-1	nr	-1
Granzyme A Signaling	nr	nr	nr
Growth Hormone Signaling	0	1	1
Guanosine Nucleotides Degradation III	nr	nr	nr
Gustation Pathway	nr	1	nr
Gα12/13 Signaling	-1	-1	0
Gαi Signaling	1	1	0
Gαq Signaling	1	1	-1
Gαs Signaling	1	1	1
Hematopoiesis from Pluripotent Stem Cells	nr	nr	-1
Heme Degradation	nr	nr	-1
Heparan Sulfate Biosynthesis	1	1	-1
Heparan Sulfate Biosynthesis (Late Stages)	1	1	-1
Hepatic Cholestasis	nr	nr	nr
Hepatic Fibrosis / Hepatic Stellate Cell Activation	-1	-1	-1
HER-2 Signaling in Breast Cancer	-1	-1	nr
Hereditary Breast Cancer Signaling	nr	-1	nr
cMet/HGF Signaling	-1	-1	nr
HIF1α Signaling	0	-1	nr
HIPPO signaling	nr	1	nr
Histamine Degradation	0	nr	nr
Histidine Degradation VI	nr	1	nr
HMGB1 Signaling	0	-1	-1
Human Embryonic Stem Cell Pluripotency	0	-1	nr
Huntington's Disease Signaling	1	1	nr
Hypoxia Signaling in the Cardiovascular System	nr	nr	1
iCOS-iCOSL Signaling in T Helper Cells	-1	-1	-1
IGF-1 Signaling	-1	-1	nr
IL-1 Signaling	1	1	nr
IL-10 Signaling	1	nr	-1
IL-12 Signaling and Production in Macrophages	1	1	-1
IL-15 Signaling	1	-1	nr
IL-17 Signaling	1	-1	nr
IL-17A Signaling in Airway Cells	1	1	nr
IL-17A Signaling in Gastric Cells	1	nr	-1
IL-2 Signaling	1	-1	nr
IL-3 Signaling	0	-1	nr
IL-4 Signaling	-1	-1	-1
IL-6 Signaling	1	-1	nr
IL-8 Signaling	0	-1	-1
IL-9 Signaling	1	0	nr
ILK Signaling	0	-1	-1
Induction of Apoptosis by HIV1	0	nr	-1
Inflammasome pathway	nr	nr	-1
Inhibition of Angiogenesis by TSP1	-1	-1	nr
Inhibition of Matrix Metalloproteases	-1	-1	nr
iNOS Signaling	nr	nr	nr
Inositol Pyrophosphates Biosynthesis	-1	nr	nr
Insulin Receptor Signaling	1	1	nr
Integrin Signaling	0	-1	-1
Interferon Signaling	-1	-1	nr
Intrinsic Prothrombin Activation Pathway	-1	-1	1
Isoleucine Degradation I	nr	nr	nr
JAK/Stat Signaling	0	-1	nr
Ketogenesis	nr	1	nr
Ketolysis	nr	1	nr
Lactose Degradation III	nr	nr	nr
L-carnitine Biosynthesis	1	1	nr
L-cysteine Degradation I	nr	1	nr
L-cysteine Degradation II	nr	nr	nr
L-cysteine Degradation III	nr	1	nr
L-DOPA Degradation	nr	-1	nr
Leptin Signaling in Obesity	1	1	nr
Leucine Degradation I	nr	1	nr
Leukocyte Extravasation Signaling	-1	-1	-1
Leukotriene Biosynthesis	nr	nr	nr
Lipid Antigen Presentation by CD1	nr	nr	-1
LPS/IL-1 Mediated Inhibition of RXR Function	1	nr	-1
LPS-stimulated MAPK Signaling	1	1	nr
L-serine Degradation	nr	nr	nr
LXR/RXR Activation	0	nr	-1
Lymphotoxin β Receptor Signaling	1	-1	nr
Lysine Degradation II	nr	-1	nr
Lysine Degradation V	nr	1	nr
Macropinocytosis Signaling	-1	-1	1
Maturity Onset Diabetes of Young (MODY) Signaling	nr	1	nr
Mechanisms of Viral Exit from Host Cells	0	1	-1
Melanocyte Development and Pigmentation Signaling	1	-1	nr
Melanoma Signaling	1	-1	nr
Melatonin Degradation I	nr	1	nr
Melatonin Degradation II	nr	nr	nr
Melatonin Signaling	nr	1	nr
Methionine Salvage II (Mammalian)	nr	nr	nr
Methylglyoxal Degradation III	nr	nr	nr
Mevalonate Pathway I	nr	nr	nr
MIF Regulation of Innate Immunity	-1	nr	nr
MIF-mediated Glucocorticoid Regulation	-1	nr	nr
Mitochondrial L-carnitine Shuttle Pathway	1	1	-1
Molecular Mechanisms of Cancer	-1	-1	nr
Mouse Embryonic Stem Cell Pluripotency	0	-1	nr
MSP-RON Signaling Pathway	1	1	-1
mTOR Signaling	0	1	-1
Myc Mediated Apoptosis Signaling	1	-1	nr
N-acetylglucosamine Degradation I	nr	nr	nr
N-acetylglucosamine Degradation II	nr	nr	nr
NAD Biosynthesis from 2-amino-3-carboxymuconate Semialdehyde	1	1	nr
NAD biosynthesis II (from tryptophan)	0	nr	nr
NAD Biosynthesis III	1	1	nr
NAD Phosphorylation and Dephosphorylation	nr	nr	nr
NAD Salvage Pathway II	1	nr	nr
NAD Salvage Pathway III	1	1	nr
Natural Killer Cell Signaling	1	1	nr
Netrin Signaling	1	1	nr
Neuregulin Signaling	-1	-1	nr
Neuropathic Pain Signaling In Dorsal Horn Neurons	1	1	1
Neuroprotective Role of THOP1 in Alzheimer's Disease	-1	-1	-1
Neurotrophin/TRK Signaling	1	-1	1
NF-κB Activation by Viruses	0	-1	nr
NF-κB Signaling	1	-1	-1
NGF Signaling	1	-1	nr
Nicotine Degradation II	nr	nr	nr
Nicotine Degradation III	nr	0	nr
Nitric Oxide Signaling in the Cardiovascular System	1	1	nr
nNOS Signaling in Neurons	nr	1	1
nNOS Signaling in Skeletal Muscle Cells	1	1	nr
Non-Small Cell Lung Cancer Signaling	0	-1	-1
Noradrenaline and Adrenaline Degradation	0	nr	1
Notch Signaling	1	nr	nr
NRF2-mediated Oxidative Stress Response	nr	0	nr
Nur77 Signaling in T Lymphocytes	-1	-1	-1
Oleate Biosynthesis II (Animals)	1	-1	nr
Oncostatin M Signaling	nr	-1	nr
Ovarian Cancer Signaling	-1	-1	nr
OX40 Signaling Pathway	-1	-1	-1
Oxidative Ethanol Degradation III	0	nr	nr
Oxidative Phosphorylation	nr	nr	nr
P2Y Purigenic Receptor Signaling Pathway	1	1	nr
p38 MAPK Signaling	0	nr	0
p53 Signaling	1	-1	nr
p70S6K Signaling	1	1	nr
PAK Signaling	1	-1	nr
Palmitate Biosynthesis I (Animals)	nr	nr	nr
Pancreatic Adenocarcinoma Signaling	-1	-1	-1
Parkinson's Signaling	1	1	nr
Pathogenesis of Multiple Sclerosis	nr	nr	-1
Paxillin Signaling	-1	-1	0
PCP pathway	0	nr	-1
PDGF Signaling	1	-1	nr
PEDF Signaling	1	-1	nr
Pentose Phosphate Pathway	nr	-1	nr
Pentose Phosphate Pathway (Non-oxidative Branch)	nr	nr	nr
Pentose Phosphate Pathway (Oxidative Branch)	nr	-1	nr
phagosome formation	0	1	-1
phagosome maturation	-1	1	-1
Phosphatidylcholine Biosynthesis I	nr	1	nr
Phosphatidylethanolamine Biosynthesis II	nr	nr	nr
Phospholipase C Signaling	nr	-1	-1
Phospholipases	-1	1	-1
PI3K Signaling in B Lymphocytes	nr	-1	nr
PI3K/AKT Signaling	-1	-1	nr
PKCθ Signaling in T Lymphocytes	-1	-1	-1
PPAR Signaling	1	nr	nr
PPARα/RXRα Activation	nr	1	-1
Pregnenolone Biosynthesis	nr	1	nr
Primary Immunodeficiency Signaling	nr	nr	-1
Production of Nitric Oxide and Reactive Oxygen Species in Macrophages	1	1	-1
Prolactin Signaling	0	-1	nr
Proline Degradation	nr	nr	nr
Prostanoid Biosynthesis	nr	nr	-1
Prostate Cancer Signaling	0	-1	nr
Protein Citrullination	nr	nr	nr
Protein Kinase A Signaling	nr	1	nr
PTEN Signaling	0	-1	nr
Purine Nucleotides Degradation II (Aerobic)	nr	nr	nr
Purine Ribonucleosides Degradation to Ribose-1-phosphate	nr	nr	nr
Putrescine Degradation III	0	nr	nr
PXR/RXR Activation	-1	nr	nr
Pyridoxal 5'-phosphate Salvage Pathway	nr	1	nr
Pyrimidine Deoxyribonucleotides De Novo Biosynthesis I	-1	0	nr
Pyrimidine Ribonucleotides De Novo Biosynthesis	-1	1	nr
Pyrimidine Ribonucleotides Interconversion	-1	1	nr
Rac Signaling	0	1	nr
RANK Signaling in Osteoclasts	0	0	nr
Rapoport-Luebering Glycolytic Shunt	nr	1	nr
RAR Activation	-1	0	nr
Reelin Signaling in Neurons	0	-1	-1
Regulation of Actin-based Motility by Rho	-1	1	-1
Regulation of Cellular Mechanics by Calpain Protease	0	-1	nr
Regulation of eIF4 and p70S6K Signaling	-1	-1	nr
Regulation of IL-2 Expression in Activated and Anergic T Lymphocytes	nr	-1	nr
Regulation of the Epithelial-Mesenchymal Transition Pathway	-1	-1	-1
Relaxin Signaling	1	1	nr
Remodeling of Epithelial Adherens Junctions	-1	-1	-1
Renal Cell Carcinoma Signaling	0	0	-1
Renin-Angiotensin Signaling	1	1	nr
Retinoate Biosynthesis I	-1	nr	0
Retinoate Biosynthesis II	nr	nr	0
Retinoic acid Mediated Apoptosis Signaling	nr	nr	-1
Retinol Biosynthesis	-1	nr	-1
RhoA Signaling	-1	0	0
RhoGDI Signaling	-1	-1	-1
Role of Cytokines in Mediating Communication between Immune Cells	1	nr	nr
Role of Hypercytokinemia/hyperchemokinemia in the Pathogenesis of Influenza	1	nr	-1
Role of IL-17A in Arthritis	1	0	-1
Role of IL-17A in Psoriasis	nr	nr	-1
Role of IL-17F in Allergic Inflammatory Airway Diseases	nr	nr	1
Role of JAK family kinases in IL-6-type Cytokine Signaling	nr	nr	nr
Role of JAK1 and JAK3 in γc Cytokine Signaling	1	-1	nr
Role of JAK1, JAK2 and TYK2 in Interferon Signaling	nr	-1	nr
Role of JAK2 in Hormone-like Cytokine Signaling	-1	nr	nr
Role of Macrophages, Fibroblasts and Endothelial Cells in Rheumatoid Arthritis	1	-1	-1
Role of MAPK Signaling in the Pathogenesis of Influenza	-1	nr	-1
Role of NANOG in Mammalian Embryonic Stem Cell Pluripotency	-1	-1	nr
Role of NFAT in Cardiac Hypertrophy	1	1	nr
Role of NFAT in Regulation of the Immune Response	-1	-1	-1
Role of Osteoblasts, Osteoclasts and Chondrocytes in Rheumatoid Arthritis	-1	-1	nr
Role of p14/p19ARF in Tumor Suppression	1	0	nr
Role of Pattern Recognition Receptors in Recognition of Bacteria and Viruses	1	0	-1
Role of PI3K/AKT Signaling in the Pathogenesis of Influenza	1	-1	-1
Role of PKR in Interferon Induction and Antiviral Response	nr	nr	-1
Role of Tissue Factor in Cancer	0	-1	nr
Salvage Pathways of Pyrimidine Deoxyribonucleotides	nr	nr	nr
Salvage Pathways of Pyrimidine Ribonucleotides	nr	1	nr
SAPK/JNK Signaling	1	-1	nr
Semaphorin Signaling in Neurons	1	1	-1
Serine Biosynthesis	0	0	nr
Serotonin Degradation	0	nr	1
Sertoli Cell-Sertoli Cell Junction Signaling	0	1	nr
Signaling by Rho Family GTPases	0	1	-1
Small Cell Lung Cancer Signaling	1	-1	nr
Sonic Hedgehog Signaling	1	nr	nr
Sperm Motility	nr	1	nr
Spermidine Biosynthesis I	nr	nr	nr
Spermine and Spermidine Degradation I	nr	nr	nr
Spermine Biosynthesis	nr	nr	nr
Sphingosine-1-phosphate Signaling	1	1	-1
STAT3 Pathway	1	-1	1
Stearate Biosynthesis I (Animals)	nr	nr	0
Sulfate Activation for Sulfonation	nr	-1	nr
Superoxide Radicals Degradation	nr	-1	nr
Superpathway of Cholesterol Biosynthesis	nr	nr	1
Superpathway of Citrulline Metabolism	nr	1	nr
Superpathway of D-myo-inositol (1,4,5)-trisphosphate Metabolism	1	nr	nr
Superpathway of Geranylgeranyldiphosphate Biosynthesis I (via Mevalonate)	nr	nr	nr
Superpathway of Inositol Phosphate Compounds	0	1	nr
Superpathway of Melatonin Degradation	nr	1	nr
Superpathway of Methionine Degradation	nr	nr	nr
Superpathway of Serine and Glycine Biosynthesis I	0	0	nr
Synaptic Long Term Depression	1	1	nr
Synaptic Long Term Potentiation	1	1	1
Systemic Lupus Erythematosus Signaling	1	nr	-1
T Cell Receptor Signaling	nr	-1	-1
T Helper Cell Differentiation	-1	-1	-1
Taurine Biosynthesis	nr	1	nr
Tec Kinase Signaling	1	1	-1
Telomerase Signaling	nr	-1	nr
Tetrapyrrole Biosynthesis II	nr	nr	nr
TGF-β Signaling	1	nr	nr
The Visual Cycle	-1	-1	0
Thio-molybdenum Cofactor Biosynthesis	nr	1	nr
Thioredoxin Pathway	nr	-1	nr
Threonine Degradation II	nr	nr	nr
Thrombin Signaling	1	1	nr
Thrombopoietin Signaling	1	0	nr
Thymine Degradation	nr	-1	nr
Thyroid Cancer Signaling	1	-1	1
Thyroid Hormone Metabolism I (via Deiodination)	nr	nr	-1
Thyroid Hormone Metabolism II (via Conjugation and/or Degradation)	nr	-1	-1
Thyronamine and Iodothyronamine Metabolism	nr	nr	-1
Tight Junction Signaling	nr	1	nr
TNFR1 Signaling	1	1	nr
TNFR2 Signaling	0	nr	nr
Toll-like Receptor Signaling	1	nr	-1
TR/RXR Activation	1	1	-1
Transcriptional Regulatory Network in Embryonic Stem Cells	1	1	nr
TREM1 Signaling	nr	nr	-1
Triacylglycerol Biosynthesis	nr	nr	nr
Triacylglycerol Degradation	0	nr	-1
tRNA Splicing	nr	1	nr
Tryptophan Degradation III (Eukaryotic)	-1	nr	nr
Tryptophan Degradation to 2-amino-3-carboxymuconate Semialdehyde	-1	nr	nr
Tryptophan Degradation X (Mammalian, via Tryptamine)	0	nr	nr
Tumoricidal Function of Hepatic Natural Killer Cells	nr	nr	nr
TWEAK Signaling	-1	nr	nr
Type I Diabetes Mellitus Signaling	-1	-1	-1
Type II Diabetes Mellitus Signaling	0	1	nr
Tyrosine Degradation I	nr	nr	nr
Ubiquinol-10 Biosynthesis (Eukaryotic)	nr	nr	nr
UDP-N-acetyl-D-glucosamine Biosynthesis II	nr	nr	nr
Unfolded protein response	nr	-1	nr
Uracil Degradation II (Reductive)	nr	-1	nr
Urate Biosynthesis/Inosine 5'-phosphate Degradation	nr	nr	nr
Urea Cycle	nr	1	nr
UVA-Induced MAPK Signaling	1	1	nr
UVB-Induced MAPK Signaling	1	1	nr
UVC-Induced MAPK Signaling	nr	0	nr
VDR/RXR Activation	-1	0	-1
VEGF Family Ligand-Receptor Interactions	0	-1	nr
VEGF Signaling	-1	-1	nr
Virus Entry via Endocytic Pathways	-1	-1	1
Vitamin-C Transport	nr	0	nr
Wnt/Ca+ pathway	nr	0	1
Wnt/β-catenin Signaling	0	-1	nr
Xenobiotic Metabolism Signaling	0	1	nr
Zymosterol Biosynthesis	nr	nr	nr
α-Adrenergic Signaling	nr	1	nr
α-tocopherol Degradation	nr	nr	nr
γ-glutamyl Cycle	nr	nr	nr
γ-linolenate Biosynthesis II (Animals)	nr	0	-1
